# Supplementary material for: Profiles of Small Non-Coding RNAs in Schistosoma japonicum during Development
Source: PLoS Negl Trop Dis. 2011 Aug 2;5(8):e1256. doi: 10.1371/journal.pntd.0001256 (PMC3149011; doi:10.1371/journal.pntd.0001256)
Supplement: Table S1 — Sequences of the primers used for stem-loop RT-PCR. (XLS) [file pntd.0001256.s001.xls]

## Sheet: Sheet1
Table S1. Sequences of the primers used for stem-loop RT-PCR
miRNA	Name	Sequence(5'-3')*
sja-miR-7-5p	RNA	UGGAAGACUGGUGAUAUGUUGUU
	RT stem-loop primer	GTCGTATCCAGTGCAGGGTCCGAGGTATTCGCACTGGATACGACAACAACAT
	Forward primer	ATCGTACGTGGGTGGAAGACTGGTGAT
sja-miR-61	RNA	UGACUAGAAAGUGCACUCACUU
	RT stem-loop primer	GTCGTATCCAGTGCAGGGTCCGAGGTATTCGCACTGGATACGACAAGTGAGT
	Forward primer	ATCGTACGTGGGTGACTAGAAAGTGCA
sja-miR-219-5p	RNA	UGAUUGUCCAUUCGCAUUUCUUG
	RT stem-loop primer	GTCGTATCCAGTGCAGGGTCCGAGGTATTCGCACTGGATACGACCAAGAAAT
	Forward primer	ATCGTACGTGGGTGATTGTCCATTCGC
sja-miR-125b	RNA	UCCCUGAGACUGAUAAUUGCU
	RT stem-loop primer	GTCGTATCCAGTGCAGGGTCCGAGGTATTCGCACTGGATACGACAGCAATTA
	Forward primer	ATCGTACGTGGGTCCCTGAGACTGATA
sja-miR-125a	RNA	UCCCUGAGACCCUUUGAUUG
	RT stem-loop primer	GTCGTATCCAGTGCAGGGTCCGAGGTATTCGCACTGGATACGACCAATCAAA
	Forward primer	ATCGTACGTGGGTCCCTGAGACCCTTT
sja-miR-124-3p	RNA	UAAGGCACGCGGUGAAUGUCA
	RT stem-loop primer	GTCGTATCCAGTGCAGGGTCCGAGGTATTCGCACTGGATACGACTGACATTC
	Forward primer	ATCGTACGTGGGTAAGGCACGCGGTG
sja-miR-1	RNA	UGGAAUGUGGCGAAGUAUGGUC
	RT stem-loop primer	GTCGTATCCAGTGCAGGGTCCGAGGTATTCGCACTGGATACGACGACCATAC
	Forward primer	ATCGTACGTGGGTGGAATGTGGCGAAG
sja-bantam	RNA	UGAGAUCGCGAUUAAAGC
	RT stem-loop primer	GTCGTATCCAGTGCAGGGTCCGAGGTATTCGCACTGGATACGACGCTTTAAT
	Forward primer	ATCGTACGTGGGTGAGATCGCGATTAAA
sja-miR-71b-5p	RNA	UGAAAGACUUGAGUAGUGAGACG
	RT stem-loop primer	GTCGTATCCAGTGCAGGGTCCGAGGTATTCGCACTGGATACGACCGTCTCAC
	Forward primer	ATCGTACGTGGGTGAAAGACTTGAGTAG
sja-miR-3479-5p	RNA	AGGUGGAUGUUAGUGCAAUUUA
	RT stem-loop primer	GTCGTATCCAGTGCAGGGTCCGAGGTATTCGCACTGGATACGACTAAATTGC
	Forward primer	ATCGTACGTGGGAGGTGGATGTTAGTG
sja-Novel-23-5p	RNA	UCAGCUGUGUUCAUGUCUUCGA
	RT stem-loop primer	GTCGTATCCAGTGCAGGGTCCGAGGTATTCGCACTGGATACGACTCGAAGAC
	Forward primer	ATCGTACGTGGGTCAGCTGTGTTCATG
	Common reverse primer	GCAGGGTCCGAGGTATTC
