# Supplementary material for: Profiles of Small Non-Coding RNAs in Schistosoma japonicum during Development
Source: PLoS Negl Trop Dis. 2011 Aug 2;5(8):e1256. doi: 10.1371/journal.pntd.0001256 (PMC3149011; doi:10.1371/journal.pntd.0001256)
Supplement: Table S2 — General information of six small RNA libraries, including data quality. (XLS) [file pntd.0001256.s002.xls]

## Sheet: Total
Table S2. General information of the six libraries
	SjC		SjL		SjM		SjF		SjE30		SjE45
	%	%	%	%	%	%	%	%	%	%	%	%
Total Reads	22031609	100	15807920	100	16058381	100	25696788	100	9489936	100	12655146	100
Low Quality	915380	4.15485	354342	2.24155	423101	2.63477	1903778	7.40862	397168	4.18515	580419	4.58643
High Quality	21116229	95.8452	15453578	97.7585	15635280	97.3652	23793010	92.5914	9092768	95.8149	12074727	95.4136
adaptor 3 null	7590	0.0344505	6850	0.0433327	7130	0.0444005	7065	0.0274937	17791	0.187472	57634	0.455419
insert null	25542	0.115933	4889	0.0309275	8033	0.0500237	64483	0.250938	204303	2.15284	664549	5.25122
5' adaptor contaminants	134057	0.608476	173679	1.09868	174398	1.08602	226360	0.880888	204303	2.15284	65916	0.520863
size < 18 nt	1527341	6.9325	1953902	12.3603	1865450	11.6167	4179568	16.2649	93499	0.985244	170640	1.34838
polyA	50	0.000226947	264	0.00167005	239	0.00148832	291	0.00113244	45	0.000474187	43	0.000339783
size >= 18 nt	19421649	88.1536	13313994	84.2236	13580030	84.5666	19315243	75.166	8754341	92.2487	11115945	87.8374
The abbreviations of SjC, SjL, SjM, SjF, SjE30, and SjE45 represented cercariae, lung-stage schistosomula, male adult worms, female adult worms, liver eggs 30d post infection and liver eggs 45d post infection, respectively.
																	SjE30				SjE45
																	# of Unique	%	Total sequences	%	# of Unique	%	Total sequences	%
																	151756	2.04064	1780347	2.41225	215964	2.90403	2111022	2.86029
																	15774	0.985213	101160	0.255308	20800	1.29913	124413	0.313994
																	113	0.716369	4588	4.53539	225	1.08173	15412	12.3878
																	475	3.01128	964	0.952946	797	3.83173	1716	1.37928
																	495	3.13808	1147	1.13385	527	2.53365	1290	1.03687
																	465	2.94789	1105	1.09233	473	2.27404	1210	0.972567
																	4	0.0253582	10	0.00988533	6	0.0288462	17	0.0136642
																	0	0	0	0	0	0	0	0
																	26	0.164828	32	0.0316331	48	0.230769	63	0.0506378
																	1936	12.2734	3217	3.18011	2864	13.7692	4929	3.9618
																	180	1.14112	262	0.258996	302	1.45192	504	0.405102
																	551	3.49309	1192	1.17833	842	4.04808	1717	1.38008
																	8596	54.4947	33595	33.2098	10462	50.2981	32874	26.4233
																	2002	12.6918	2524	2.49506	2767	13.3029	3988	3.20545
																	46	0.291619	60	0.059312	67	0.322115	100	0.0803775
																	1876	11.893	3537	3.49644	2707	13.0144	4245	3.41202
																	1113	7.05591	2023	1.9998	1085	5.21635	1748	1.405
																	244	1.54685	571	0.564452	201	0.966346	298	0.239525
																	3315	21.0156	24880	24.5947	3635	17.476	22495	18.0809
																	4159	26.3662	57649	56.9879	5925	28.4856	68192	54.811
