# Supplementary material for: Profiles of Small Non-Coding RNAs in Schistosoma japonicum during Development
Source: PLoS Negl Trop Dis. 2011 Aug 2;5(8):e1256. doi: 10.1371/journal.pntd.0001256 (PMC3149011; doi:10.1371/journal.pntd.0001256)
Supplement: Table S4 — Total data summary of the six libraries. (XLS) [file pntd.0001256.s004.xls]

## Sheet: Total
Table S4. Total Data Summary (total six libraies)
Class	High-quality Reads				Perfectly Matched Reads
	# of Unique	%	Total sequences	%	# of Unique	%	Total sequences	%
SjC	2252909	31.0673	19421649	27.9359	608040	37.9908	11050051	28.0176
SjL	2389935	32.9568	13313994	19.1507	584811	36.5395	7145369	18.1172
SjM	2472827	34.0999	13580030	19.5333	505995	31.615	7094600	17.9885
SjF	2281132	31.4565	19315243	27.7828	728741	45.5323	13924085	35.3048
SjE30	151756	2.09269	1780347	2.56083	15774	0.985573	101160	0.256493
SjE45	215964	2.97811	2111022	3.03647	20800	1.2996	124413	0.315451
Total	7251710		69522285	100	1600491		39439678	100
																					SjE30				SjE45
																					# of Unique	%	Total sequences	%	# of Unique	%	Total sequences	%
																					151756	2.04064	1780347	2.41225	215964	2.90403	2111022	2.86029
																					15774	0.985213	101160	0.255308	20800	1.29913	124413	0.313994
																					113	0.716369	4588	4.53539	225	1.08173	15412	12.3878
																					475	3.01128	964	0.952946	797	3.83173	1716	1.37928
																					495	3.13808	1147	1.13385	527	2.53365	1290	1.03687
																					465	2.94789	1105	1.09233	473	2.27404	1210	0.972567
																					4	0.0253582	10	0.00988533	6	0.0288462	17	0.0136642
																					0	0	0	0	0	0	0	0
																					26	0.164828	32	0.0316331	48	0.230769	63	0.0506378
																					1936	12.2734	3217	3.18011	2864	13.7692	4929	3.9618
																					180	1.14112	262	0.258996	302	1.45192	504	0.405102
																					551	3.49309	1192	1.17833	842	4.04808	1717	1.38008
																					8596	54.4947	33595	33.2098	10462	50.2981	32874	26.4233
																					2002	12.6918	2524	2.49506	2767	13.3029	3988	3.20545
																					46	0.291619	60	0.059312	67	0.322115	100	0.0803775
																					1876	11.893	3537	3.49644	2707	13.0144	4245	3.41202
																					1113	7.05591	2023	1.9998	1085	5.21635	1748	1.405
																					244	1.54685	571	0.564452	201	0.966346	298	0.239525
																					3315	21.0156	24880	24.5947	3635	17.476	22495	18.0809
																					4159	26.3662	57649	56.9879	5925	28.4856	68192	54.811
