# Supplementary material for: Profiles of Small Non-Coding RNAs in Schistosoma japonicum during Development
Source: PLoS Negl Trop Dis. 2011 Aug 2;5(8):e1256. doi: 10.1371/journal.pntd.0001256 (PMC3149011; doi:10.1371/journal.pntd.0001256)
Supplement: Table S5 — Small RNA classification. (XLS) [file pntd.0001256.s005.xls]

## Sheet: Total
Table S5. Small RNA Classification
Class	Total				SjC				SjL				SjM				SjF				SjE30				SjE45
	# of Unique	%	Total sequences	%	# of Unique	%	Total sequences	%	# of Unique	%	Total sequences	%	# of Unique	%	Total sequences	%	# of Unique	%	Total sequences	%	# of Unique	%	Total sequences	%	# of Unique	%	Total sequences	%
Total Unique Reads	7251710	100	69522285	100	2252909	100	19421649	100	2389935	100	13313994	100	2472827	100	13580030	100	2281132	100	19315243	100	151756	2.04064	1780347	2.41225	215964	2.90403	2111022	2.86029
Total Perfect Matched	1600491	22.0705	39439678	56.7295	608040	26.9891	11050051	56.8955	584811	24.4697	7145369	53.6681	505995	20.4622	7094600	52.2429	728741	31.9465	13924085	72.0886	15774	0.985213	101160	0.255308	20800	1.29913	124413	0.313994
Known microRNAs	2861	0.178758	9679922	24.5436	1998	0.328597	4914225	44.4724	1504	0.257177	2289435	32.0408	1172	0.231623	1358868	19.1536	1423	0.195268	1097394	7.88126	113	0.716369	4588	4.53539	225	1.08173	15412	12.3878
Predicted microRNAsa	35412	2.21257	872207	2.2115	23271	3.82722	324381	2.93556	19039	3.25558	149609	2.09379	15538	3.07078	148781	2.0971	23566	3.2338	246756	1.77215	475	3.01128	964	0.952946	797	3.83173	1716	1.37928
Other Nocoding RNAsb	12406	0.775137	2094136	5.30972	6289	1.03431	181443	1.64201	8217	1.40507	328466	4.59691	8943	1.76741	521413	7.34943	9211	1.26396	1060377	7.61542	495	3.13808	1147	1.13385	527	2.53365	1290	1.03687
rRNA	8702	0.543708	1717365	4.35441	4681	0.769851	135102	1.22264	6198	1.05983	268744	3.76109	6847	1.35318	427735	6.02902	7089	0.972774	883469	6.3449	465	2.94789	1105	1.09233	473	2.27404	1210	0.972567
tRNA	953	0.0595442	255570	0.648002	396	0.0651273	37001	0.334849	387	0.0661752	33693	0.471536	586	0.115811	67118	0.946043	590	0.0809615	117731	0.845521	4	0.0253582	10	0.00988533	6	0.0288462	17	0.0136642
snoRNA	14	0.000874732	20	5.07104e-05	4	0.000657851	4	3.61989e-05	7	0.00119697	9	0.000125956	2	0.000395261	3	4.22857e-05	2	0.000274446	4	2.87272e-05	0	0	0	0	0	0	0	0
other	2737	0.17101	121181	0.307257	1208	0.198671	9336	0.0844883	1625	0.277868	26020	0.364152	1508	0.298027	26557	0.374327	1530	0.209951	59173	0.424969	26	0.164828	32	0.0316331	48	0.230769	63	0.0506378
Transcripts Related	332849	20.7967	3502405	8.88041	83898	13.7981	971096	8.78816	108650	18.5787	564710	7.90316	108938	21.5295	594051	8.37328	147104	20.186	1364402	9.79886	1936	12.2734	3217	3.18011	2864	13.7692	4929	3.9618
NAT-siRNA	10638	0.664671	254441	0.64514	7049	1.1593	136879	1.23872	4737	0.810005	39141	0.547781	3287	0.649611	20173	0.284343	5686	0.78025	57482	0.412824	180	1.14112	262	0.258996	302	1.45192	504	0.405102
mRNA-siRNA Cluster	40311	2.51866	1622215	4.11315	18187	2.99109	341184	3.08762	16643	2.84588	239941	3.35799	15615	3.086	307734	4.33758	23313	3.19908	730447	5.24592	551	3.49309	1192	1.17833	842	4.04808	1717	1.38008
TE Relatedc	485495	30.3341	17656902	44.7694	251094	41.2956	2958097	26.77	203605	34.8155	2765614	38.705	173519	34.2926	3517889	49.5854	266144	36.5211	8348833	59.9597	8596	54.4947	33595	33.2098	10462	50.2981	32874	26.4233
LINE	174521	10.9042	1722120	4.36647	94584	15.5556	688842	6.23384	65819	11.2547	301797	4.22367	47169	9.32203	174985	2.46645	89661	12.3035	549984	3.94988	2002	12.6918	2524	2.49506	2767	13.3029	3988	3.20545
SINE	2132	0.133209	16487	0.0418031	1273	0.209361	8291	0.0750313	749	0.128076	2234	0.031265	557	0.11008	1376	0.019395	944	0.129538	4426	0.0317866	46	0.291619	60	0.059312	67	0.322115	100	0.0803775
LTR	163690	10.2275	1954580	4.95587	85121	13.9992	734359	6.64575	61285	10.4795	325852	4.56032	51301	10.1386	251981	3.55173	85886	11.7855	634606	4.55761	1876	11.893	3537	3.49644	2707	13.0144	4245	3.41202
TIR	21656	1.35308	2930932	7.43143	12214	2.00875	310650	2.8113	13987	2.39171	465804	6.51896	14177	2.80181	668422	9.42156	15849	2.17485	1482285	10.6455	1113	7.05591	2023	1.9998	1085	5.21635	1748	1.405
MITE	3689	0.230492	740729	1.87813	2114	0.347674	64315	0.582034	2755	0.471092	113712	1.59141	2941	0.581231	147740	2.08243	3163	0.434036	414093	2.97393	244	1.54685	571	0.564452	201	0.966346	298	0.239525
Unknown TE	119807	7.48564	10292054	26.0957	55788	9.17505	1151640	10.422	59010	10.0904	1556215	21.7794	57374	11.3388	2273385	32.0439	70641	9.69357	5263439	37.801	3315	21.0156	24880	24.5947	3635	17.476	22495	18.0809
Unknown	731468	45.7027	5634106	14.2854	241490	39.7161	1700809	15.3919	243796	41.688	1047535	14.6603	197885	39.1081	953598	13.4412	281293	38.5999	1806323	12.9727	4159	26.3662	57649	56.9879	5925	28.4856	68192	54.811
a passed miRcheck.
b Sanger Rfam database release 9.0, except microRNAs
c S. japonicum TEs were annoted by REPET(http://urgi.versailles.inra.fr/index.php/urgi/Tools/REPET)
																					SjE30				SjE45
																					# of Unique	%	Total sequences	%	# of Unique	%	Total sequences	%
																					151756	2.04064	1780347	2.41225	215964	2.90403	2111022	2.86029
																					15774	0.985213	101160	0.255308	20800	1.29913	124413	0.313994
																					113	0.716369	4588	4.53539	225	1.08173	15412	12.3878
																					475	3.01128	964	0.952946	797	3.83173	1716	1.37928
																					495	3.13808	1147	1.13385	527	2.53365	1290	1.03687
																					465	2.94789	1105	1.09233	473	2.27404	1210	0.972567
																					4	0.0253582	10	0.00988533	6	0.0288462	17	0.0136642
																					0	0	0	0	0	0	0	0
																					26	0.164828	32	0.0316331	48	0.230769	63	0.0506378
																					1936	12.2734	3217	3.18011	2864	13.7692	4929	3.9618
																					180	1.14112	262	0.258996	302	1.45192	504	0.405102
																					551	3.49309	1192	1.17833	842	4.04808	1717	1.38008
																					8596	54.4947	33595	33.2098	10462	50.2981	32874	26.4233
																					2002	12.6918	2524	2.49506	2767	13.3029	3988	3.20545
																					46	0.291619	60	0.059312	67	0.322115	100	0.0803775
																					1876	11.893	3537	3.49644	2707	13.0144	4245	3.41202
																					1113	7.05591	2023	1.9998	1085	5.21635	1748	1.405
																					244	1.54685	571	0.564452	201	0.966346	298	0.239525
																					3315	21.0156	24880	24.5947	3635	17.476	22495	18.0809
																					4159	26.3662	57649	56.9879	5925	28.4856	68192	54.811
