# Supplementary material for: Profiles of Small Non-Coding RNAs in Schistosoma japonicum during Development
Source: PLoS Negl Trop Dis. 2011 Aug 2;5(8):e1256. doi: 10.1371/journal.pntd.0001256 (PMC3149011; doi:10.1371/journal.pntd.0001256)
Supplement: Table S6 — Normalized expression level of the known miRNAs during development. (XLS) [file pntd.0001256.s006.xls]

## Sheet: Sja_Total_Known_Pre_MicroRNA_In
Table S6. Normalized expression level of the known miRNAs during development
MicroRNA	Max Expressed Sequencea	Length	Expressionb (TPM)						Significant Analysisc (P, Chi2x2)
			SjC	SjL	SjM	SjF	SjE30	SjE45	SjC-SjL	SjM-SjF	SjE30-SjE45
sja-bantam	UGAGAUCGCGAUUAAAGC	18	2098	406.3	1798	7447.7	9.9	0	0	0	0.267433
sja-let-7	GGAGGUAGUUCGUUGUGUGGU	21	42.2	143.6	1066.9	446.3	1136.8	747.5	0	0	0.002448
sja-miR-1	UGGAAUGUGGCGAAGUAUGGUC	22	94511.6	5163.1	3556.4	635.9	49.4	3633.1	0	0	0
sja-miR-10-3p	AAAUUCGAGUCUAUAAGGAAAG	22	0.7	2.5	3.7	1.9	0	0	0.001758	0.018475	.
sja-miR-10-5p	AACCCUGUAGACCCGAGUUUGG	22	1265.5	826.7	1603.2	562.7	523.9	1020.8	0	0	3.2e-05
sja-miR-124-3p	UAAGGCACGCGGUGAAUGUCA	21	16333.4	2006.9	397.6	40.6	0	313.5	0	0	0
sja-miR-124-5p	CCAUUUUCCGCGAUUGCCUU	20	4.9	7.1	0.1	0	0	0	0.050978	0.161232	.
sja-miR-125a	UCCCUGAGACCCUUUGAUUG	20	2.8	3.1	400.7	66.4	0	0	0.738514	0	.
sja-miR-125b	UCCCUGAGACUGAUAAUUGCU	21	171.9	139.7	34267.3	6695.4	19.8	0	0	0	0.116797
sja-miR-133	UUGGUCCCUAUCAACCAGCU	20	5.5	1	0.3	0	0	0	1e-06	0.047566	.
sja-miR-190-3p	CAGUGACCAGACAUAUCCCU	20	32.4	38.2	7	8.3	9.9	8	0.039906	0.322197	0.883476
sja-miR-190-5p	UGAUAUGUAUGGGUUACUUGGU	22	3532.7	1157.8	1471.8	679.3	563.5	1527.2	0	0	0
sja-miR-2162-3p	UAUUAUGCAACGUUUCACU	19	3193	5120.9	1982.2	1075	0	0	0	0	.
sja-miR-2162-5p	AGUGAGAUUGUUGCAUAUUUACA	23	701.7	299.8	77.1	146.8	0	8	0	0	0.367205
sja-miR-219-3p	AGAGGUGUUAAUGGACAUCAUA	22	2.8	1.5	6.3	0.6	0	0	0.082606	0	.
sja-miR-219-5p	UGAUUGUCCAUUCGCAUUUCUUG	23	1035.2	208.5	321.9	35.2	0	0	0	0	.
sja-miR-277	AAAUGCAUUUUCUGGCCCGUA	21	19.8	20.3	7.3	3.8	9.9	8	0.825295	0.000632	0.883476
sja-miR-2a-3p	UCACAGCCAGUAUUGAUGAACG	22	8852.3	1335.3	419.8	367.9	168.1	257.2	0	0	0.152994
sja-miR-2a-5p	CAGUCAAUAUUGGCUGAUGGCA	22	15.1	0.3	0	0	0	0	0	.	.
sja-miR-2b-3p	UAUCACAGCCCUGCUUGGGACACA	24	154.6	110	22.3	25.9	9.9	8	0	0.110716	0.883476
sja-miR-2b-5p	CGUCUCAAAGGACUGUGAGCCA	22	49.8	4.3	0.6	0.2	9.9	0	0	0.190656	0.267433
sja-miR-2c-3p	UAUCACAGCCGUGCUUAAGG	20	4.4	10.1	0.7	5.1	0	8	5e-06	1e-06	0.367205
sja-miR-2c-5p	ACCCUUGUUCGACUGUGAUGU	21	238.8	430.2	5.4	21.8	0	8	0	0	0.367205
sja-miR-2d-3p	UAUCACAGUCCUGCUUAGGUGACGA	25	12.4	62.3	2.1	7.8	19.8	40.2	0	0	0.386609
sja-miR-2d-5p	GUCAUCCAUGGAUUGUGAUUUU	22	17.8	41.8	1.4	2.6	0	16.1	0	0.084843	0.202228
sja-miR-2e-3p	UAUCACAGUCCAAGCUUU	18	33.7	301.3	81.9	17.7	0	0	0	0	.
sja-miR-2e-5p	UACCAACUUAGACUGAGUUAU	21	87	201.2	59.6	18	0	0	0	0	.
sja-miR-307	UCACAACCUACUUGAUUGAG	20	1.5	1.7	1.3	0.3	0	16.1	0.816086	0.006829	0.202228
sja-miR-310	AUAUUGCAAAUUCCCGGCCUUU	22	0.1	0.3	0.3	0.1	0	0	0.331209	0.491999	.
sja-miR-31-3p	AGCUUCACUUUAUUUUGCCAA	21	0.1	0.1	0	0	0	0	0.75601	.	.
sja-miR-31-5p	UGGCAAGAUUACGGCGAAGCU	21	11.5	0	0.3	0.4	0	0	0	0.771849	.
sja-miR-3479-3p	UAUUGCACUUACCUUCGCCUUG	22	814.7	382.3	183	140	49.4	88.4	0	0	0.274162
sja-miR-3479-5p	AGGUGGAUGUUAGUGCAAUUUA	22	743.9	212.6	23	78.7	0	0	0	0	.
sja-miR-3480-3p	AAACAGACAUACCAAUGCAG	20	0.1	0.6	0.1	0.1	0	0	0.062189	0.987713	.
sja-miR-3480-5p	GCAGGAGUUUGAUUUCACAU	20	1.1	1.1	2	0.4	0	0	0.946712	0.000608	.
sja-miR-3481-3p	GGUGAUCUUUGUAUGGACAA	20	0.4	0.7	1.4	1.2	0	0	0.317102	0.718262	.
sja-miR-3481-5p	UUCUUUACAGUGGGUCUCUUU	21	3	1.5	1.7	1.1	0	0	0.052586	0.240095	.
sja-miR-3482-3p	AUGCGCACUGCCGAGGAUUUC	21	0	0.1	1.1	0	0	0	0.213658	7.4e-05	.
sja-miR-3482-5p	ACUCCUCGGCAGUGUUCGCAAACCU	25	0	0.3	0.3	0.1	0	0	0.078633	0.227991	.
sja-miR-3483-3p	UAUGCCUGACCACCGUCUACU	21	0.4	0.3	0.1	0.4	0	0	0.76587	0.276041	.
sja-miR-3483-5p	GCUGAGAUGGUUAGGACAUG	20	0	0	0.3	0.1	0	0	.	0.227991	.
sja-miR-3484-3p	CAUACAAACAGCUAAACUUAU	21	0.1	0	0	0.1	0	0	0.421318	0.475347	.
sja-miR-3484-5p	UUAGGUUUCGUUGUUUGUAUUU	22	0.6	0.7	0	0	0	0	0.865013	.	.
sja-miR-3485-3p	UCGUUUACUGACGAAAGG	18	1.5	0.1	0	0.1	0	0	0.0034	0.475347	.
sja-miR-3485-5p	ACUUGUGGUGUAGGCGAG	18	0.3	0.1	0.1	0.2	0	0	0.558937	0.711203	.
sja-miR-3486-3p	AGGUCUAUUGAUGCUGAGAUU	21	0.2	0	0.1	0.1	0	0	0.255446	0.627055	.
sja-miR-3486-5p	UCUGUGUUGAAUUUGAGG	18	0.3	0.1	0	0.1	0	0	0.558937	0.312747	.
sja-miR-3487	UCCUCGAACUGUUGUGGCCA	20	93.3	43.4	37.2	85.3	0	0	0	0	.
sja-miR-3488	GCUCCGGUAGCUUAGUUGGUUA	22	8.6	25.3	45.2	53.4	0	0	0	0.013408	.
sja-miR-3489	GCCACAACAGUUCGAGGACG	20	10.2	1	1.8	6.3	0	0	0	9e-06	.
sja-miR-3490	UCCUUUGGGUUGUGGGGAUA	20	32.8	2.5	2.5	3.4	29.7	24.1	0	0.301389	0.799604
sja-miR-3491	CUGAGCGAUUACUGGAGUU	19	22	11.6	6.1	15.1	0	0	0	0	.
sja-miR-3492	AUCCGUGCUGAGAUUUCGUCU	21	80.3	8.7	1.8	4.3	19.8	48.2	0	0.003963	0.259033
sja-miR-3493	UGGAUUUCAGUAGCAUCCACU	21	15.8	2	6.5	15.3	0	0	0	0	.
sja-miR-3494	GACAGAAGACUGCCGCUCAUUU	22	10.9	9.9	1.4	4.8	0	0	0.552808	0.000116	.
sja-miR-3495	UCAAAAUCGUUGGCAAUG	18	7.2	27.6	5.2	22.6	0	0	0	0	.
sja-miR-3496	CGGCGUCUGGACGUUUGGUUUU	22	21.6	10.8	14.5	10.1	0	0	0	0.004428	.
sja-miR-3497	CGCAAGGGACUACCAUGGCA	20	3.7	0.1	0.7	0.4	0	0	1e-06	0.411834	.
sja-miR-3498	UAGACGGUUUGAAACAUG	18	7.2	21.8	7	15.7	0	0	0	0	.
sja-miR-3499	UCUGAAUCCGUGCUGAGAUUUU	22	5.2	2	0.6	2.4	0	0	0.000742	0.003165	.
sja-miR-3500	AGGAGAUCGGUGGUAGAUUGU	21	12.1	0	0.1	0.1	0	0	0	0.627055	.
sja-miR-3501	ACCUUGUAGUUUCGUUGUGG	20	11.9	0.7	0.6	0.6	0	8	0	0.819983	0.367205
sja-miR-3502	GUGACGAUCGUACAUGUCUU	20	5.3	8	9.7	5.2	0	0	0.029533	0.000138	.
sja-miR-3503	AGCGGAAUCCAGGACACGCGUUU	23	13.6	6.9	2.8	1.1	0	0	2.3e-05	0.003431	.
sja-miR-3504	GUGUGGUUGUCAGAAGGGGC	20	4.5	0	0	0	0	0	0	.	.
sja-miR-3505	UGACUGUCUGGACACAGUAGUUU	23	11.3	9.2	7.8	19.4	0	0	0.182074	0	.
sja-miR-3506	UAACGAGGUUAGACGACGAG	20	0.1	2.2	0.1	1.4	0	0	4e-06	0.00496	.
sja-miR-3507	AGAGAAUAGGGCAUGGGUAC	20	0.4	0.6	0.4	1.5	0	0	0.534303	0.027671	.
sja-miR-36-3p	CCACCGGGUAGACAUUCAUUCGC	23	27417.6	3117.4	444.7	245.3	207.6	27432.8	0	0	0
sja-miR-36-5p	GAAGAAUGCCGAUCCGGUCAGCC	23	34.6	8.5	0.6	0.7	0	0	0	0.681761	.
sja-miR-61	UGACUAGAAAGUGCACUCACUU	22	477.7	650.2	1268.1	181.3	0	104.5	0	0	0.001149
sja-miR-71	UGAAAGACGAUGGUAGUGAGAUG	23	61746.1	18750	8373.3	7263.6	7947.8	11027.8	0	0	0
sja-miR-71b-3p	CCUCAUACUAAGUCUUUCCCG	21	28	1.3	0	0.3	0	0	0	0.153403	.
sja-miR-71b-5p	UGAAAGACUUGAGUAGUGAGACG	23	23530.7	6417	910.6	2258.8	9153.8	27006.8	0	0	0
sja-miR-7-3p	CAACUUAUCGCAUUCUUCCAUG	22	2.4	1	0.4	0.1	0	0	0.025705	0.081071	.
sja-miR-7-5p	UGGAAGACUGGUGAUAUGUUGUU	23	18765.3	6395.2	18366.4	1553.6	0	996.7	0	0	0
sja-miR-8-3p	UAAUACUGUUAGGUAAAGAUGCC	23	59.1	14.3	47.4	6.5	0	24.1	0	0	0.118327
aThe unique tag mapped to the precursor with top reads count.
bExpression level of each miRNA was normalized to “transcripts per million (TPM)”.
cThe differentially expressed miRNAs were statistically analyzed by the general Chi2×2 test (only P value for SjC-SjL, SjM-SjF, and Sj30-Sj45 libraries compare was shown).
