# Supplementary material for: Profiles of Small Non-Coding RNAs in Schistosoma japonicum during Development
Source: PLoS Negl Trop Dis. 2011 Aug 2;5(8):e1256. doi: 10.1371/journal.pntd.0001256 (PMC3149011; doi:10.1371/journal.pntd.0001256)
Supplement: Table S7 — Reads number of the known miRNAs. (XLS) [file pntd.0001256.s007.xls]

## Sheet: Sja_Total_Known_Pre_MicroRNA_In
Table S7. Reads number of the known miRNAs
MicroRNAs	Database（Adding ± 2 bp variants）									Max Expressed
	Sequences	Length	Total Counts	SjC	SjL	SjM	SjF	SjE30	SjE45	Sequences	Length	Total Counts	SjC	SjL	SjM	SjF	SjE30	SjE45
sja-bantam	UGAGAUCGCGAUUAAAGCUGGU	22	173754	33985	3371	14958	116961	2014	2463	UGAGAUCGCGAUUAAAGC	18	142545	23183	2903	12756	103702	1	0
sja-let-7	GGAGGUAGUUCGUUGUGUGGU	21	22641	625	1385	12003	8398	123	106	GGAGGUAGUUCGUUGUGUGGU	21	15485	466	1026	7569	6215	115	93
sja-miR-1	UGGAAUGUGGCGAAGUAUGGUC	22	3323317	2070042	838903	284506	128821	9	1036	UGGAAUGUGGCGAAGUAUGGUC	22	1115793	1044358	36892	25231	8855	5	452
sja-miR-10-3p	AAAUUCGAGUCUAUAAGGAAAGA	23	166	35	32	49	47	0	3	AAAUUCGAGUCUAUAAGGAAAG	22	79	8	18	26	27	0	0
sja-miR-10-5p	AACCCUGUAGACCCGAGUUUGG	22	44333	15619	6519	13485	8521	54	134	AACCCUGUAGACCCGAGUUUGG	22	39281	13984	5907	11374	7835	53	127
sja-miR-124-3p	UAAGGCACGCGGUGAAUGUCA	21	276810	229035	40057	6176	1485	0	57	UAAGGCACGCGGUGAAUGUCA	21	198251	180485	14340	2821	566	0	39
sja-miR-124-5p	CCAUUUUCCGCGAUUGCCUUGAUUU	25	417	232	176	6	1	1	1	CCAUUUUCCGCGAUUGCCUU	20	106	54	51	1	0	0	0
sja-miR-125a	UCCCUGAGACCCUUUGAUUGUC	22	4630	43	28	3452	1107	0	0	UCCCUGAGACCCUUUGAUUG	20	3821	31	22	2843	925	0	0
sja-miR-125b	UCCCUGAGACUGAUAAUUGCUC	22	628956	2585	1863	459137	165368	3	0	UCCCUGAGACUGAUAAUUGCU	21	339240	1899	998	243113	93228	2	0
sja-miR-133	UUGGUCCCUAUCAACCAGCUGU	22	155	134	13	7	1	0	0	UUGGUCCCUAUCAACCAGCU	20	70	61	7	2	0	0	0
sja-miR-190-3p	CAGUGACCAGACAUAUCCCU	20	4283	2040	1528	216	496	1	2	CAGUGACCAGACAUAUCCCU	20	799	358	273	50	116	1	1
sja-miR-190-5p	UGAUAUGUAUGGGUUACUUGGUG	23	299401	105708	70095	60706	62466	93	333	UGAUAUGUAUGGGUUACUUGGU	22	67457	39036	8273	10442	9459	57	190
sja-miR-2162-3p	UAUUAUGCAACGUUUCACUCU	21	153010	62002	49638	20408	20895	16	51	UAUUAUGCAACGUUUCACU	19	100906	35283	36591	14063	14969	0	0
sja-miR-2162-5p	AGUGAGAUUGUUGCAUAUUUACA	23	26725	13096	6879	1823	4922	0	5	AGUGAGAUUGUUGCAUAUUUACA	23	12488	7754	2142	547	2044	0	1
sja-miR-219-3p	AGAGGUGUUAAUGGACAUCAUA	22	182	77	16	77	12	0	0	AGAGGUGUUAAUGGACAUCAUA	22	95	31	11	45	8	0	0
sja-miR-219-5p	UGAUUGUCCAUUCGCAUUUCU	21	38295	21067	5862	9463	1903	0	0	UGAUUGUCCAUUCGCAUUUCUUG	23	15703	11439	1490	2284	490	0	0
sja-miR-277	UAAAUGCAUUUUCUGGCCCG	20	1570	642	486	196	244	1	1	AAAUGCAUUUUCUGGCCCGUA	21	471	219	145	52	53	1	1
sja-miR-2a-3p	UCACAGCCAGUAUUGAUGAACG	22	361923	174132	113940	25699	48016	40	96	UCACAGCCAGUAUUGAUGAACG	22	115508	97818	9541	2978	5122	17	32
sja-miR-2a-5p	CAGUCAAUAUUGGCUGAUGGCA	22	214	207	4	0	3	0	0	CAGUCAAUAUUGGCUGAUGGCA	22	169	167	2	0	0	0	0
sja-miR-2b-3p	UAUCACAGCCCUGCUUGGGACACA	24	6011	3078	1754	365	804	5	5	UAUCACAGCCCUGCUUGGGACACA	24	3015	1708	786	158	361	1	1
sja-miR-2b-5p	CGUCUCAAAGGACUGUGAGCCA	22	1744	1573	117	14	32	2	6	CGUCUCAAAGGACUGUGAGCCA	22	589	550	31	4	3	1	0
sja-miR-2c-3p	UAUCACAGCCGUGCUUAAGGGC	22	539	146	207	11	163	3	9	UAUCACAGCCGUGCUUAAGG	20	198	49	72	5	71	0	1
sja-miR-2c-5p	ACCCUUGUUCGACUGUGAUGUG	22	9746	5854	3482	45	353	1	11	ACCCUUGUUCGACUGUGAUGU	21	6056	2639	3074	38	304	0	1
sja-miR-2d-3p	UAUCACAGUCCUGCUUAGGUGA	22	2376	589	1347	59	347	5	29	UAUCACAGUCCUGCUUAGGUGACGA	25	713	137	445	15	109	2	5
sja-miR-2d-5p	GUCAUCCAUGGAUUGUGAUUUU	22	826	360	404	16	44	0	2	GUCAUCCAUGGAUUGUGAUUUU	22	544	197	299	10	36	0	2
sja-miR-2e-3p	UAUCACAGUCCAAGCUUUGGU	21	5999	1112	3216	1184	462	2	23	UAUCACAGUCCAAGCUUU	18	3352	372	2153	581	246	0	0
sja-miR-2e-5p	UACCAACUUAGACUGAGUUAU	21	4409	1378	2054	563	414	0	0	UACCAACUUAGACUGAGUUAU	21	3072	961	1438	423	250	0	0
sja-miR-307	UCACAACCUACUUGAUUGAG	20	163	60	40	32	11	1	19	UCACAACCUACUUGAUUGAG	20	44	17	12	9	4	0	2
sja-miR-310	AUAUUGCAAAUUCCCGGCCUUU	22	23	4	6	8	5	0	0	AUAUUGCAAAUUCCCGGCCUUU	22	7	1	2	2	2	0	0
sja-miR-31-3p	AGCUUCACUUUAUUUUGCCAA	21	3	2	1	0	0	0	0	AGCUUCACUUUAUUUUGCCAA	21	2	1	1	0	0	0	0
sja-miR-31-5p	UGGCAAGAUUACGGCGAAGCUGA	23	486	268	16	53	149	0	0	UGGCAAGAUUACGGCGAAGCU	21	134	127	0	2	5	0	0
sja-miR-3479-3p	UAUUGCACUUACCUUCGCCUUG	22	21235	11279	4554	2361	3023	5	13	UAUUGCACUUACCUUCGCCUUG	22	14998	9002	2732	1298	1950	5	11
sja-miR-3479-5p	AGGUGGAUGUUAGUGCAAUUUA	22	17403	11466	3173	621	2143	0	0	AGGUGGAUGUUAGUGCAAUUUA	22	10998	8220	1519	163	1096	0	0
sja-miR-3480-3p	AAACAGACAUACCAAUGCAG	20	28	7	12	2	7	0	0	AAACAGACAUACCAAUGCAG	20	8	1	4	1	2	0	0
sja-miR-3480-5p	GCAGGAGUUUGAUUUCACAU	20	69	26	12	18	13	0	0	GCAGGAGUUUGAUUUCACAU	20	40	12	8	14	6	0	0
sja-miR-3481-3p	GGUGAUCUUUGUAUGGACAA	20	41	6	5	12	18	0	0	GGUGAUCUUUGUAUGGACAA	20	36	4	5	10	17	0	0
sja-miR-3481-5p	UUCUUUACAGUGGGUCUCUUU	21	101	39	12	19	31	0	0	UUCUUUACAGUGGGUCUCUUU	21	71	33	11	12	15	0	0
sja-miR-3482-3p	AUGCGCACUGCCGAGGAUUUC	21	33	0	5	26	2	0	0	AUGCGCACUGCCGAGGAUUUC	21	9	0	1	8	0	0	0
sja-miR-3482-5p	ACUCCUCGGCAGUGUUCGCAAACCU	25	7	0	2	4	1	0	0	ACUCCUCGGCAGUGUUCGCAAACCU	25	5	0	2	2	1	0	0
sja-miR-3483-3p	AUGCCUGACCACCGUCUACUU	21	35	13	9	3	10	0	0	UAUGCCUGACCACCGUCUACU	21	13	4	2	1	6	0	0
sja-miR-3483-5p	AGCUGAGAUGGUUAGGACAU	20	9	3	2	2	2	0	0	GCUGAGAUGGUUAGGACAUG	20	3	0	0	2	1	0	0
sja-miR-3484-3p	AUACAAACAGCUAAACUUAU	20	4	2	1	0	1	0	0	CAUACAAACAGCUAAACUUAU	21	2	1	0	0	1	0	0
sja-miR-3484-5p	UUAGGUUUCGUUGUUUGUAUUU	22	23	14	7	1	1	0	0	UUAGGUUUCGUUGUUUGUAUUU	22	12	7	5	0	0	0	0
sja-miR-3485-3p	GUUUACUGACGAAAGGACGCAU	22	43	34	4	0	4	1	0	UCGUUUACUGACGAAAGG	18	19	17	1	0	1	0	0
sja-miR-3485-5p	GCGUCACUUGUGGUGUAGGCGA	22	11	3	3	1	4	0	0	ACUUGUGGUGUAGGCGAG	18	8	3	1	1	3	0	0
sja-miR-3486-3p	AGGUCUAUUGAUGCUGAGAUU	21	7	3	0	1	3	0	0	AGGUCUAUUGAUGCUGAGAUU	21	4	2	0	1	1	0	0
sja-miR-3486-5p	UCUCUGUGUUGAAUUUGA	18	15	9	1	2	3	0	0	UCUGUGUUGAAUUUGAGG	18	6	3	1	0	2	0	0
sja-miR-3487	UCCUCGAACUGUUGUGGCCA	20	4250	1646	434	387	1783	0	0	UCCUCGAACUGUUGUGGCCA	20	2793	1031	310	264	1188	0	0
sja-miR-3488	GCUCCGGUAGCUUAGUUGGU	20	2565	431	293	437	1401	0	3	GCUCCGGUAGCUUAGUUGGUUA	22	1340	95	181	321	743	0	0
sja-miR-3489	GCCACAACAGUUCGAGGACG	20	626	215	24	51	336	0	0	GCCACAACAGUUCGAGGACG	20	221	113	7	13	88	0	0
sja-miR-3490	UCCUUUGGGUUGUGGGGAUA	20	1270	775	87	104	284	6	14	UCCUUUGGGUUGUGGGGAUA	20	451	362	18	18	47	3	3
sja-miR-3491	UGAGCGAUUACUGGAGUUCA	20	1489	606	179	159	544	0	1	CUGAGCGAUUACUGGAGUU	19	579	243	83	43	210	0	0
sja-miR-3492	AUCCGUGCUGAGAUUUCGUCU	21	1946	1247	218	103	364	5	9	AUCCGUGCUGAGAUUUCGUCU	21	1030	887	62	13	60	2	6
sja-miR-3493	UGGAUUUCAGUAGCAUCCACU	21	667	228	18	63	358	0	0	UGGAUUUCAGUAGCAUCCACU	21	448	175	14	46	213	0	0
sja-miR-3494	GACAGAAGACUGCCGCUCAUUU	22	598	238	123	36	201	0	0	GACAGAAGACUGCCGCUCAUUU	22	268	120	71	10	67	0	0
sja-miR-3495	UCAAAAUCGUUGGCAAUGGCU	21	1022	432	203	42	338	6	1	UCAAAAUCGUUGGCAAUG	18	628	80	197	37	314	0	0
sja-miR-3496	CGGCGUCUGGACGUUUGGUUUU	22	1789	931	231	250	377	0	0	CGGCGUCUGGACGUUUGGUUUU	22	559	239	77	103	140	0	0
sja-miR-3497	CGCAAGGGACUACCAUGGCA	20	183	77	21	21	64	0	0	CGCAAGGGACUACCAUGGCA	20	53	41	1	5	6	0	0
sja-miR-3498	UAGACGGUUUGAAACAUGGA	20	1349	547	256	109	436	1	0	UAGACGGUUUGAAACAUG	18	505	80	156	50	219	0	0
sja-miR-3499	UCUGAAUCCGUGCUGAGAUUUU	22	292	110	40	12	128	1	1	UCUGAAUCCGUGCUGAGAUUUU	22	108	57	14	4	33	0	0
sja-miR-3500	AGGAGAUCGGUGGUAGAUUGU	21	262	187	22	11	42	0	0	AGGAGAUCGGUGGUAGAUUGU	21	136	134	0	1	1	0	0
sja-miR-3501	AACCUUGUAGUUUCGUUGUG	20	433	252	74	25	81	0	1	ACCUUGUAGUUUCGUUGUGG	20	150	131	5	4	9	0	1
sja-miR-3502	GUGACGAUCGUACAUGUCUU	20	620	155	110	167	188	0	0	GUGACGAUCGUACAUGUCUU	20	257	59	57	69	72	0	0
sja-miR-3503	AGCGGAAUCCAGGACACGCGUUU	23	429	296	63	43	27	0	0	AGCGGAAUCCAGGACACGCGUUU	23	234	150	49	20	15	0	0
sja-miR-3504	GUGUGGUUGUCAGAAGGGGC	20	123	105	6	4	8	0	0	GUGUGGUUGUCAGAAGGGGC	20	50	50	0	0	0	0	0
sja-miR-3505	UGACUGUCUGGACACAGUAGUUU	23	1217	295	109	159	654	0	0	UGACUGUCUGGACACAGUAGUUU	23	516	125	66	55	270	0	0
sja-miR-3506	ACGAGGUUAGACGACGAGUG	20	174	32	43	16	83	0	0	UAACGAGGUUAGACGACGAG	20	38	1	16	1	20	0	0
sja-miR-3507	AGAGAAUAGGGCAUGGGUACU	21	153	66	14	22	51	0	0	AGAGAAUAGGGCAUGGGUAC	20	32	4	4	3	21	0	0
sja-miR-36-3p	CCACCGGGUAGACAUUCAUUCGC	23	515104	426240	66609	10484	8041	24	3706	CCACCGGGUAGACAUUCAUUCGC	23	335245	302966	22275	3155	3415	21	3413
sja-miR-36-5p	GAAGAAUGCCGAUCCGGUCAGCC	23	864	676	150	12	23	0	3	GAAGAAUGCCGAUCCGGUCAGCC	23	457	382	61	4	10	0	0
sja-miR-61	UGACUAGAAAGUGCACUCACUU	22	32557	9083	6861	12886	3685	1	41	UGACUAGAAAGUGCACUCACUU	22	21459	5279	4646	8997	2524	0	13
sja-miR-71	UGAAAGACGAUGGUAGUGAGA	21	2452980	1118136	765740	215282	350421	954	2447	UGAAAGACGAUGGUAGUGAGAUG	23	978994	682298	133976	59405	101139	804	1372
sja-miR-71b-3p	CCUCAUACUAAGUCUUUCCCG	21	1086	926	136	1	23	0	0	CCUCAUACUAAGUCUUUCCCG	21	322	309	9	0	4	0	0
sja-miR-71b-5p	UGAAAGACUUGAGUAGUGAGACG	23	703695	333902	223596	24559	116074	1185	4378	UGAAAGACUUGAGUAGUGAGACG	23	348066	260015	45852	6460	31452	926	3360
sja-miR-7-3p	CAACUUAUCGCAUUCUUCCAUG	22	111	77	21	11	1	0	1	CAACUUAUCGCAUUCUUCCAUG	22	38	27	7	3	1	0	0
sja-miR-7-5p	UGGAAGACUGGUGAUAUGUUGUU	23	489205	234523	56465	170886	27142	0	189	UGGAAGACUGGUGAUAUGUUGUU	23	405113	207358	45696	130302	21633	0	124
sja-miR-8-3p	UAAUACUGUUAGGUAAAGAUGCC	23	3048	1304	302	1091	228	1	122	UAAUACUGUUAGGUAAAGAUGCC	23	1184	653	102	336	90	0	3
