# Supplementary material for: Profiles of Small Non-Coding RNAs in Schistosoma japonicum during Development
Source: PLoS Negl Trop Dis. 2011 Aug 2;5(8):e1256. doi: 10.1371/journal.pntd.0001256 (PMC3149011; doi:10.1371/journal.pntd.0001256)
Supplement: Table S8 — Reads number and expression level of the conserved miRNAs. (XLS) [file pntd.0001256.s008.xls]

## Sheet: Sja_Conserved_MicroRNA_Mature
Table S8. Reads number and expression level of the conserved miRNAs
Mature Name	Sequence	Length	Reads number							Expression (TPM)						Pre-microRNA	Significant Analysis (P, Chi2x2)
			Total Counts	SjC	SjL	SjM	SjF	SjE30	SjE45	SjC	SjL	SjM	SjF	SjE30	SjE45		SjC-SjL	SjC-SjM	SjC-SjF	SjC-SjE30	SjC-SjE45	SjL-SjM	SjL-SjF	SjL-SjE30	SjL-SjE45	SjM-SjF	SjM-SjE30	SjM-SjE45	SjF-SjE30	SjF-SjE45	SjE30-SjE45
miR-755-3p	UGAGAUUCAAUUACUUCAACU	21	19321	680	1529	8825	8287	0	0	61.5382	213.985	1243.9	595.156	0	0	mir-755-3p|	0	0	0	0.012592	0.005656	0	0	3e-06	0	0	0	0	0	0	.
miR-36-3p	CCACCGGGUAGACAUUCAUC	20	16987	7927	7298	1093	650	0	19	717.372	1021.36	154.061	46.6817	0	152.717	mir-36-3p|	0	0	0	0	0	0	0	0	0	0	7.9e-05	0.9698	0.02977	0	8.5e-05
miR-76-3p	UUCGUUGUUGAUGAAACU	18	3397	3377	0	1	19	0	0	305.609	0	0.140952	1.36454	0	0	mir-76-3p|	0	0	0	0	0	0.315585	0.001793	.	.	0.006541	0.904951	0.894648	0.71024	0.680319	.
miR-36-5p	AGGGAAUGUCUGUUCGGUUUGU	22	2336	2010	244	48	27	0	7	181.9	34.148	6.76571	1.93909	0	56.2642	mir-36-5p|	0	0	0	1.8e-05	0.001037	0	0	0.063079	0.188102	0	0.408068	0	0.65784	0	0.017044
miR-2138-5p	AGGGAACGGGCUUGGCAG	18	1304	85	190	201	823	1	4	7.69227	26.5906	28.3314	59.1062	9.88533	32.151	mir-2138_1-5p|mir-2138_2-5p|mir-2138_3-5p|mir-2138_4-5p|	0	0	0	0.802565	0.002367	0.530787	0	0.304097	0.706619	0	0.271542	0.802097	0.041841	0.217304	0.263951
miR-3494-3p-1	GAUAGAAGACUGCCGCUCGUUU	22	1121	585	196	46	294	0	0	52.9409	27.4304	6.4838	21.1145	0	0	mir-3494_1-3p|mir-3494_2-3p|	0	0	0	0.020654	0.010273	0	0.004427	0.095751	0.064693	0	0.418009	0.369105	0.143878	0.105062	.
miR-3494-5p-2	UAGAAGACUGCCGCUCGUUU	20	1034	379	207	82	365	0	1	34.2985	28.9698	11.5581	26.2136	0	8.03775	mir-3494_3-5p|	0.050464	0	0.000236	0.062501	0.114206	0	0.250337	0.086911	0.171168	0	0.27956	0.716581	0.103431	0.211126	0.367205
miR-4206-5p	AUUGAAUGGUUUAGUGAG	18	756	154	104	121	377	0	0	13.9366	14.5549	17.0552	27.0754	0	0	mir-4206_1-5p|mir-4206_10-5p|mir-4206_11-5p|mir-4206_12-5p|mir-4206_13-5p|mir-4206_14-5p|mir-4206_15-5p|mir-4206_16-5p|mir-4206_17-5p|mir-4206_18-5p|mir-4206_19-5p|mir-4206_2-5p|mir-4206_20-5p|mir-4206_21-5p|mir-4206_22-5p|mir-4206_23-5p|mir-4206_24-5p|mir-4206_25-5p|mir-4206_26-5p|mir-4206_27-5p|mir-4206_28-5p|mir-4206_29-5p|mir-4206_3-5p|mir-4206_30-5p|mir-4206_31-5p|mir-4206_32-5p|mir-4206_33-…	0.732317	0.095887	0	0.235082	0.187911	0.235295	0	0.224969	0.178407	8e-06	0.189008	0.145204	0.097925	0.066449	.
miR-3503-5p-2	AGUGGAAUCCAGGACGCGCG	20	678	554	31	41	50	1	1	50.1355	4.33847	5.77904	3.5909	9.88533	8.03775	mir-3503_1-5p|mir-3503_2-5p|mir-3503_3-5p|mir-3503_4-5p|	0	0	0	0.070853	0.036148	0.22675	0.40737	0.404472	0.537514	0.022618	0.591421	0.743335	0.29553	0.412464	0.883476
miR-3492-3p-2	UCCGUGCUGAGAUUUCGUCA	20	403	241	28	20	111	0	3	21.8099	3.91862	2.81905	7.9718	0	24.1132	mir-3492_1-3p|	0	0	0	0.137445	0.862731	0.258472	0.000605	0.528949	0.000627	8e-06	0.593329	3e-05	0.369177	0.046614	0.118327
miR-3483-5p-7	GGCUGAGGUGGUUAGGACAU	20	230	50	33	42	105	0	0	4.52487	4.61838	5.92	7.54089	0	0	mir-3483_1-5p|mir-3483_10-5p|mir-3483_11-5p|mir-3483_12-5p|mir-3483_13-5p|mir-3483_14-5p|mir-3483_15-5p|mir-3483_16-5p|mir-3483_17-5p|mir-3483_18-5p|mir-3483_19-5p|mir-3483_2-5p|mir-3483_20-5p|mir-3483_21-5p|mir-3483_22-5p|mir-3483_23-5p|mir-3483_24-5p|mir-3483_25-5p|mir-3483_26-5p|mir-3483_27-5p|mir-3483_28-5p|mir-3483_29-5p|mir-3483_3-5p|mir-3483_30-5p|mir-3483_4-5p|mir-3483_5-5p|mir-3483_6-5p|…	0.92733	0.197796	0.002656	0.498683	0.453072	0.284567	0.013083	0.494279	0.448441	0.183929	0.439009	0.390775	0.382441	0.332743	.
miR-3483-5p-3	AGCUGAGGUGGUUAGGACAU	20	147	63	22	33	29	0	0	5.70133	3.07892	4.65143	2.08272	0	0	mir-3483_31-5p|mir-3483_32-5p|mir-3483_33-5p|mir-3483_34-5p|mir-3483_35-5p|mir-3483_36-5p|	0.011489	0.342736	3e-06	0.447589	0.399668	0.131122	0.164101	0.576783	0.535971	0.001185	0.492739	0.446822	0.646228	0.610727	.
miR-76-5p	ACAGUUUCUUUGACAAUGAG	20	144	143	0	0	1	0	0	12.9411	0	0	0.071818	0	0	mir-76-5p|	0	0	0	0.25255	0.204483	.	0.473771	.	.	0.475347	.	.	0.932074	0.924692	.
miR-2884-5p	CUACUACCGAUUGAAUGG	18	94	5	2	5	82	0	0	0.452487	0.279902	0.704761	5.88908	0	0	mir-2884-5p|	0.562166	0.47997	0	0.830588	0.81245	0.2529	0	0.866371	0.851966	0	0.789462	0.767146	0.440207	0.392015	.
miR-3499-5p-2	UCUGUAUCCGUGCUGAGAUU	20	94	39	17	4	33	0	1	3.5294	2.37916	0.563809	2.36999	0	8.03775	mir-3499_1-5p|	0.172002	6.2e-05	0.090102	0.550158	0.403266	0.004795	0.98968	0.623718	0.208563	0.003165	0.811245	0.001688	0.624387	0.200775	0.367205
miR-3503-3p-2	GUGGAAUCCAGGACGCGC	18	87	45	11	6	25	0	0	4.07238	1.53946	0.845714	1.79545	0	0	mir-3503_5-3p|	0.002633	6.3e-05	0.000736	0.520975	0.476589	0.230922	0.670422	0.693117	0.661647	0.090001	0.769909	0.745656	0.669978	0.636478	.
miR-3499-5p-1	UCUGUAUCCGUGCUGAGAU	19	78	33	9	10	26	0	0	2.98641	1.25956	1.40952	1.86727	0	0	mir-3499_2-5p|	0.017899	0.033239	0.070718	0.582565	0.542161	0.806489	0.305547	0.721125	0.692208	0.448293	0.705722	0.675389	0.663839	0.629814	.
miR-3483-5p-6	GGCUGAGGUGGUUAGGACA	19	51	45	2	1	3	0	0	4.07238	0.279902	0.140952	0.215454	0	0	mir-3483_37-5p|mir-3483_38-5p|	1e-06	0	0	0.520975	0.476589	0.567878	0.77374	0.866371	0.851966	0.711203	0.904951	0.894648	0.882633	0.869949	.
miR-3483-5p-2	AGCUGAGGUGGUUAGAACAU	20	50	8	5	11	26	0	0	0.723979	0.699754	1.55048	1.86727	0	0	mir-3483_39-5p|	0.952394	0.093182	0.015011	0.78668	0.764085	0.129957	0.036475	0.790194	0.76795	0.604714	0.692077	0.660514	0.663839	0.629814	.
miR-3503-3p-1	AGUGGAAUCCAGGACGCG	18	38	14	8	7	9	0	0	1.26696	1.11961	0.986666	0.646362	0	0	mir-3503_6-3p|	0.780123	0.588115	0.108462	0.720341	0.691351	0.806927	0.252262	0.736463	0.708984	0.397787	0.752056	0.726066	0.798177	0.776735	.
miR-3495-3p-1	CAAAAUCGUUGGCAAUGGCG	20	37	35	1	0	1	0	0	3.16741	0.139951	0	0.071818	0	0	mir-3495_1-3p|	7e-06	2e-06	0	0.571358	0.530169	0.319036	0.630838	0.905287	0.895021	0.475347	.	.	0.932074	0.924692	.
miR-3495-3p-2	UCAAAAUCGAUUGCAAUG	18	27	3	13	0	11	0	0	0.271492	1.81936	0	0.789998	0	0	mir-3495_10-3p|mir-3495_11-3p|mir-3495_12-3p|mir-3495_13-3p|mir-3495_14-3p|mir-3495_15-3p|mir-3495_16-3p|mir-3495_17-3p|mir-3495_18-3p|mir-3495_19-3p|mir-3495_2-3p|mir-3495_20-3p|mir-3495_21-3p|mir-3495_22-3p|mir-3495_23-3p|mir-3495_24-3p|mir-3495_25-3p|mir-3495_3-3p|mir-3495_4-3p|mir-3495_5-3p|mir-3495_6-3p|mir-3495_7-3p|mir-3495_8-3p|mir-3495_9-3p|	0.000585	0.165183	0.085629	0.868375	0.854182	0.000327	0.036096	0.667918	0.634242	0.017912	.	.	0.777411	0.753896	.
miR-3485-3p	GUUUAAUGACGAAAGGAC	18	17	9	1	2	5	0	0	0.814476	0.139951	0.281905	0.35909	0	0	mir-3485-3p|	0.058044	0.155095	0.131128	0.774081	0.750238	0.559537	0.3722	0.905287	0.895021	0.771849	0.865898	0.851444	0.848845	0.832602	.
miR-3483-3p-1	AUGCCUGACCACCGUCUACC	20	15	7	1	2	5	0	0	0.633481	0.139951	0.281905	0.35909	0	0	mir-3483_1-3p|mir-3483_10-3p|mir-3483_11-3p|mir-3483_12-3p|mir-3483_13-3p|mir-3483_14-3p|mir-3483_15-3p|mir-3483_16-3p|mir-3483_17-3p|mir-3483_18-3p|mir-3483_19-3p|mir-3483_2-3p|mir-3483_20-3p|mir-3483_21-3p|mir-3483_22-3p|mir-3483_23-3p|mir-3483_24-3p|mir-3483_37-3p|mir-3483_38-3p|mir-3483_4-3p|mir-3483_40-3p|mir-3483_41-3p|mir-3483_42-3p|mir-3483_43-3p|mir-3483_44-3p|mir-3483_45-3p|mir-3483_46-…	0.121029	0.29944	0.32584	0.800155	0.778912	0.559537	0.3722	0.905287	0.895021	0.771849	0.865898	0.851444	0.848845	0.832602	.
miR-3486-5p	AGGCCUAUUGAUGCUGAGGU	20	13	11	0	0	2	0	0	0.995471	0	0	0.143636	0	0	mir-3486_1-5p|mir-3486_2-5p|	0.007653	0.007872	0.003384	0.750989	0.724896	.	0.311022	.	.	0.312747	.	.	0.904054	0.893656	.
miR-755-5p	GUUGGAGUUUUUGUUUCU	18	13	0	3	2	8	0	0	0	0.419852	0.281905	0.574544	0	0	mir-755-5p|	0.031246	0.077572	0.011746	.	.	0.660485	0.641768	0.836722	0.819219	0.357692	0.865898	0.851444	0.809491	0.789193	.
miR-279-3p	AUUUUCACUUGUCUUCUC	18	11	3	5	0	3	0	0	0.271492	0.699754	0	0.215454	0	0	mir-279-3p|	0.178488	0.165183	0.776584	0.868375	0.854182	0.025873	0.087653	0.790194	0.76795	0.216329	.	.	0.882633	0.869949	.
miR-3483-5p-4	AGUUGAGGUGGUUAGGACAU	20	11	6	4	1	0	0	0	0.542984	0.559803	0.140952	0	0	0	mir-3483_51-5p|	0.962305	0.17849	0.005966	0.814699	0.794932	0.18231	0.00524	0.811904	0.791852	0.161232	0.904951	0.894648	.	.	.
miR-3492-5p	CGUGCUGAGAUUUCGUCA	18	11	5	0	0	6	0	0	0.452487	0	0	0.430908	0	0	mir-3492_2-5p|mir-3492_3-5p|	0.07216	0.07318	0.935678	0.830588	0.81245	.	0.079309	.	.	0.080384	.	.	0.834617	0.816896	.
miR-3505-3p	ACUGUCUGGACUCAGUAG	18	11	3	1	2	5	0	0	0.271492	0.139951	0.281905	0.35909	0	0	mir-3505_1-5p|mir-3505_2-5p|mir-3505_3-5p|mir-3505_4-5p|mir-3505_5-3p|	0.558937	0.967112	0.700858	0.868375	0.854182	0.559537	0.3722	0.905287	0.895021	0.771849	0.865898	0.851444	0.848845	0.832602	.
miR-3483-3p-2	AUGCCUGACCACCGUCUACCU	21	9	3	1	2	3	0	0	0.271492	0.139951	0.281905	0.215454	0	0	mir-3483_31-3p|mir-3483_32-3p|mir-3483_33-3p|mir-3483_34-3p|mir-3483_50-3p|	0.558937	0.967112	0.776584	0.868375	0.854182	0.559537	0.706503	0.905287	0.895021	0.767714	0.865898	0.851444	0.882633	0.869949	.
miR-3503-5p-3	GGAAUCCAGGACGCGCGUU	19	9	4	0	1	4	0	0	0.361989	0	0.140952	0.287272	0	0	mir-3503_7-5p|	0.107775	0.381444	0.743158	0.848243	0.831937	0.315585	0.15194	.	.	0.515449	0.904951	0.894648	0.86464	0.850053	.
miR-3494-5p-1	AGAAGAUUGCCGCUCGUU	18	7	0	4	0	3	0	0	0	0.559803	0	0.215454	0	0	mir-3494_4-5p|mir-3494_5-5p|	0.012878	.	0.122836	.	.	0.046274	0.194214	0.811904	0.791852	0.216329	.	.	0.882633	0.869949	.
miR-3494-3p-2	GAUAGAAGACUGCCGCUU	18	6	1	0	1	4	0	0	0.0904973	0	0.140952	0.287272	0	0	mir-3494_6-3p|	0.421318	0.752087	0.275024	0.923775	0.915496	0.315585	0.15194	.	.	0.515449	0.904951	0.894648	0.86464	0.850053	.
miR-4206-3p	AUCGAGAGACGACCUAAUUU	20	6	2	1	0	3	0	0	0.180995	0.139951	0	0.215454	0	0	mir-4206_1-3p|	0.833228	0.257141	0.848403	0.892365	0.880717	0.319036	0.706503	0.905287	0.895021	0.216329	.	.	0.882633	0.869949	.
miR-3483-5p-5	CCUCCAUCGAUAUCUGCU	18	5	0	3	0	2	0	0	0	0.419852	0	0.143636	0	0	mir-3483_40-5p|	0.031246	.	0.207729	.	.	0.084368	0.217897	0.836722	0.819219	0.312747	.	.	0.904054	0.893656	.
miR-3503-5p-1	AAUCCAGGACGCGCGUUU	18	4	0	1	2	1	0	0	0	0.139951	0.281905	0.071818	0	0	mir-3503_8-5p|	0.213658	0.077572	0.373016	.	.	0.559537	0.630838	0.905287	0.895021	0.227991	0.865898	0.851444	0.932074	0.924692	.
miR-3495-5p-2	UUGACAAUUGGACUGAGCCAUA	22	3	0	0	0	3	0	0	0	0	0	0.215454	0	0	mir-3495_2-5p|	.	.	0.122836	.	.	.	0.214692	.	.	0.216329	.	.	0.882633	0.869949	.
miR-1489-5p	UAACCCACGCAUUGCUUA	18	2	0	2	0	0	0	0	0	0.279902	0	0	0	0	mir-1489-5p|	0.078633	.	.	.	.	0.158782	0.048362	0.866371	0.851966	.	.	.	.	.	.
miR-2151-3p	AAUGUUAAGUGGAAUUGG	18	2	0	0	1	1	0	0	0	0	0.140952	0.071818	0	0	mir-2151-3p|	.	0.212027	0.373016	.	.	0.315585	0.473771	.	.	0.627055	0.904951	0.894648	0.932074	0.924692	.
miR-3483-5p-1	ACCGGCUGAGGUGGUUAGGAUAU	23	2	0	0	0	2	0	0	0	0	0	0.143636	0	0	mir-3483_46-5p|	.	.	0.207729	.	.	.	0.311022	.	.	0.312747	.	.	0.904054	0.893656	.
miR-3492-3p-1	AAACUCCCCAGAUACGUGAA	20	2	0	0	0	2	0	0	0	0	0	0.143636	0	0	mir-3492_2-3p|	.	.	0.207729	.	.	.	0.311022	.	.	0.312747	.	.	0.904054	0.893656	.
miR-3495-5p-1	UGGACUGAGCCAUGUUAAU	19	2	1	0	0	1	0	0	0.0904973	0	0	0.071818	0	0	mir-3495_3-5p|mir-3495_4-5p|mir-3495_5-5p|mir-3495_6-5p|mir-3495_7-5p|mir-3495_8-5p|	0.421318	0.422972	0.86986	0.923775	0.915496	.	0.473771	.	.	0.475347	.	.	0.932074	0.924692	.
miR-3495-3p-3	UCAAAAUCGUUCACAAUG	18	2	1	0	1	0	0	0	0.0904973	0	0.140952	0	0	0	mir-3495_26-3p|	0.421318	0.752087	0.261634	0.923775	0.915496	0.315585	.	.	.	0.161232	0.904951	0.894648	.	.	.
miR-574-5p	GUGUGUGUGUGUGUGUGUG	19	2	0	1	1	0	0	0	0	0.139951	0.140952	0	0	0	mir-574_1-5p|mir-574_2-5p|	0.213658	0.212027	.	.	.	0.995977	0.162728	0.905287	0.895021	0.161232	0.904951	0.894648	.	.	.
