# Supplementary material for: Profiles of Small Non-Coding RNAs in Schistosoma japonicum during Development
Source: PLoS Negl Trop Dis. 2011 Aug 2;5(8):e1256. doi: 10.1371/journal.pntd.0001256 (PMC3149011; doi:10.1371/journal.pntd.0001256)
Supplement: Table S9 — Reads number and expression level of the novel miRNAs. (XLS) [file pntd.0001256.s009.xls]

## Sheet: Sja_Novel_MicroRNA_Mature
Table S9. Reads number and expression level of the novel miRNAs
Mature Name	Sequence	Length	Reads number							Expression (TPM)						Pre-microRNA	Significant Analysis (P, Chi2x2)
			Total Counts	SjC	SjL	SjM	SjF	SjE30	SjE45	SjC	SjL	SjM	SjF	SjE30	SjE45		SjC-SjL	SjC-SjM	SjC-SjF	SjC-SjE30	SjC-SjE45	SjL-SjM	SjL-SjF	SjL-SjE30	SjL-SjE45	SjM-SjF	SjM-SjE30	SjM-SjE45	SjF-SjE30	SjF-SjE45	SjE30-SjE45
sja-Novel-1-3p	ACGGAGACUGGAGUUAUAUUU	21	400	88	133	75	103	1	0	7.96376	18.6135	10.5714	7.39725	9.88533	0	sja-novel-1_1-3p|sja-novel-1_2-3p|sja-novel-1_3-3p|sja-novel-1_4-3p|sja-novel-1_5-3p|sja-novel-1_6-3p|sja-novel-1_7-3p|sja-novel-1_8-3p|sja-novel-1_9-3p|sja-novel-1_10-3p|	0	0.070538	0.61113	0.829493	0.319546	7.2e-05	0	0.521493	0.128066	0.018047	0.946843	0.251449	0.772154	0.337391	0.267433
sja-Novel-10-5p	AGAUGAAUAUCUGAGGCGGU	20	3	3	0	0	0	0	0	0.271492	0	0	0	0	0	sja-novel-10-5p|	0.163678	0.165183	0.05186	0.868375	0.854182	.	.	.	.	.	.	.	.	.	.
sja-Novel-10-3p	AAGGCCUUACUAUUCAUCCA	20	4	0	2	0	2	0	0	0	0.279902	0	0.143636	0	0	sja-novel-10-3p|	0.078633	.	0.207729	.	.	0.158782	0.496759	0.866371	0.851966	0.312747	.	.	0.904054	0.893656	.
sja-Novel-100-3p	CAGAUAAUGUAGAAGCUUGGUUU	23	115	56	47	4	8	0	0	5.06785	6.57769	0.563809	0.574544	0	0	sja-novel-100-3p|	0.186193	0	0	0.473987	0.427168	0	0	0.414659	0.365662	0.975429	0.811245	0.791125	0.809491	0.789193	.
sja-Novel-101-5p	AUGGAGAUGAUUUUGAUCCC	20	48	30	4	2	12	0	0	2.71492	0.559803	0.281905	0.861816	0	0	sja-novel-101-5p|	0.001023	0.00014	0.00039	0.600235	0.561118	0.419224	0.451381	0.811904	0.791852	0.123453	0.865898	0.851444	0.767791	0.74333	.
sja-Novel-101-3p	UGGAUUGAAUAGCAUUUGUAU	21	334	256	25	13	40	0	0	23.1673	3.49877	1.83238	2.87272	0	0	sja-novel-101-3p|	0	0	0	0.125794	0.089554	0.054268	0.438607	0.551893	0.509403	0.155515	0.666804	0.633031	0.589833	0.549951	.
sja-Novel-102-5p	GUGGAGGAUCGAUGAACGGA	20	170	91	31	28	20	0	0	8.23526	4.33847	3.94666	1.43636	0	0	sja-novel-102-5p|	0.001719	0.0005	0	0.361382	0.311435	0.716467	5e-05	0.507663	0.46253	0.000317	0.527479	0.483473	0.703066	0.672491	.
sja-Novel-103-5p	AACUGUAGACGAGCAGUAUA	20	613	271	46	125	170	0	1	24.5248	6.43774	17.619	12.2091	0	8.03775	sja-novel-103-5p|	0	0.002122	0	0.11523	0.241142	0	9e-05	0.419668	0.825833	0.001744	0.181858	0.42259	0.266421	0.674595	0.367205
sja-Novel-103-3p	UUAUUGAGAGCUACUGUUAC	20	10	3	3	1	2	1	0	0.271492	0.419852	0.140952	0.143636	9.88533	0	sja-novel-103-3p|	0.590445	0.563326	0.478167	0	0.854182	0.32077	0.217897	5.7e-05	0.819219	0.987713	0	0.894648	0	0.893656	0.267433
sja-Novel-104-5p	CCAUAUUUGGUUGGACACU	19	74	21	8	12	33	0	0	1.90044	1.11961	1.69143	2.36999	0	0	sja-novel-104-5p|	0.197601	0.747332	0.428014	0.661051	0.626789	0.362623	0.051436	0.736463	0.708984	0.31471	0.679132	0.646426	0.624387	0.587124	.
sja-Novel-105-3p	CAAAGGACGAGUGUACCGUGU	21	109	26	10	15	57	0	1	2.35293	1.39951	2.11428	4.09363	0	8.03775	sja-novel-105-3p|	0.157955	0.741403	0.017788	0.625638	0.199571	0.308757	0.001027	0.706721	0.059143	0.020423	0.643742	0.164142	0.519889	0.495469	0.367205
sja-Novel-106-5p	CCGACAUGGAUAACGACAC	19	179	79	11	2	87	0	0	7.14929	1.53946	0.281905	6.24817	0	0	sja-novel-106-5p|	0	0	0.385639	0.395087	0.345621	0.013017	2e-06	0.693117	0.661647	0	0.865898	0.851444	0.426598	0.37795	.
sja-Novel-107-5p	UCUACUCUUAACGGCCAUGUUUU	23	203	151	26	5	21	0	0	13.6651	3.63872	0.704761	1.50818	0	0	sja-novel-107-5p|	0	0	0	0.239696	0.19227	0.000176	0.001936	0.544045	0.501053	0.11734	0.789462	0.767146	0.696094	0.66489	.
sja-Novel-108-5p	UCCCUAACGUUUUCUGUCAA	20	40	16	4	2	18	0	0	1.44796	0.559803	0.281905	1.29272	0	0	sja-novel-108-5p|	0.077616	0.014954	0.74123	0.701926	0.671249	0.419224	0.119085	0.811904	0.791852	0.024672	0.865898	0.851444	0.717633	0.688392	.
sja-Novel-108-3p	GUUCUAGAGUCGCUAAAG	18	62	27	17	7	11	0	0	2.44343	2.37916	0.986666	0.789998	0	0	sja-novel-108-3p|	0.931397	0.026963	0.000878	0.619069	0.581389	0.042992	0.002739	0.623718	0.586401	0.644994	0.752056	0.726066	0.777411	0.753896	.
sja-Novel-109-5p	UAUCCGCUAGUCUGGACACAG	21	8	3	2	1	2	0	0	0.271492	0.279902	0.140952	0.143636	0	0	sja-novel-109_1-5p|sja-novel-109_2-5p|sja-novel-109_3-5p|	0.973341	0.563326	0.478167	0.868375	0.854182	0.567878	0.496759	0.866371	0.851966	0.987713	0.904951	0.894648	0.904054	0.893656	.
sja-Novel-109-3p	UGGUCCAGAUCUCCGUGUACAU	22	2	0	1	1	0	0	0	0	0.139951	0.140952	0	0	0	sja-novel-109_1-3p|sja-novel-109_2-3p|sja-novel-109_3-3p|	0.213658	0.212027	.	.	.	0.995977	0.162728	0.905287	0.895021	0.161232	0.904951	0.894648	.	.	.
sja-Novel-11-5p	GAACAAAUAGUCAGCGACAA	20	18	7	2	1	8	0	0	0.633481	0.279902	0.140952	0.574544	0	0	sja-novel-11-5p|	0.294973	0.123118	0.850281	0.800155	0.778912	0.567878	0.352695	0.866371	0.851966	0.150859	0.904951	0.894648	0.809491	0.789193	.
sja-Novel-11-3p	UCGAUAUUCGCAGAAUUUUGU	21	2	0	1	0	1	0	0	0	0.139951	0	0.071818	0	0	sja-novel-11-3p|sja-novel-51_1-3p|sja-novel-51_2-3p|	0.213658	.	0.373016	.	.	0.319036	0.630838	0.905287	0.895021	0.475347	.	.	0.932074	0.924692	.
sja-Novel-110-5p	CAUGUGGUUGCGCGUGAGUU	20	4	0	1	0	3	0	0	0	0.139951	0	0.215454	0	0	sja-novel-110-5p|	0.213658	.	0.122836	.	.	0.319036	0.706503	0.905287	0.895021	0.216329	.	.	0.882633	0.869949	.
sja-Novel-110-3p	UCGAUGGGACACAUGUUG	18	801	377	153	89	182	0	0	34.1175	21.4125	12.5448	13.0709	0	0	sja-novel-110-3p|	1e-06	0	0	0.063197	0.039371	4.9e-05	5e-06	0.141081	0.102639	0.750748	0.259946	0.211556	0.250186	0.202228	.
sja-Novel-111-3p	UUGAGGCUGUAUACCAUUAGU	21	258	149	26	19	64	0	0	13.4841	3.63872	2.67809	4.59635	0	0	sja-novel-111-3p|	0	0	0	0.242833	0.195241	0.307923	0.313997	0.544045	0.501053	0.036372	0.602718	0.563786	0.495311	0.449525	.
sja-Novel-112-5p	UACACACAGCCUUCUUUCUU	20	55	11	17	3	24	0	0	0.995471	2.37916	0.422857	1.72363	0	0	sja-novel-112-5p|	0.020149	0.175413	0.126831	0.750989	0.724896	0.001842	0.307174	0.623718	0.586401	0.012843	0.836147	0.818584	0.676263	0.643307	.
sja-Novel-112-3p	UCGGGUUGUGGGGUUGGUUA	20	426	242	49	28	107	0	0	21.9004	6.85759	3.94666	7.68453	0	0	sja-novel-112-3p|	0	0	0	0.136632	0.098804	0.018181	0.508996	0.404903	0.355655	0.001386	0.527479	0.483473	0.377946	0.328181	.
sja-Novel-113-5p	CCAACAUCAUUCUCUGUAAC	20	141	43	48	11	39	0	0	3.89138	6.71764	1.55048	2.8009	0	0	sja-novel-113-5p|	0.008473	0.004794	0.135241	0.530385	0.486553	2e-06	2.8e-05	0.409738	0.36061	0.078815	0.692077	0.660514	0.59452	0.554981	.
sja-Novel-114-5p	UGGACACAGUAGCCUAGUGGUU	22	537	223	101	34	176	0	3	20.1809	14.135	4.79238	12.64	0	24.1132	sja-novel-114-5p|	0.00284	0	3e-06	0.153055	0.759071	0	0.370242	0.231778	0.356248	0	0.486256	0.002843	0.258145	0.259023	0.118327
sja-Novel-115-3p	AGAAGUUGCUGUUGAGUU	18	48	2	11	11	24	0	0	0.180995	1.53946	1.55048	1.72363	0	0	sja-novel-115-3p|	0.000814	0.000771	0.000175	0.892365	0.880717	0.986658	0.756166	0.693117	0.661647	0.771123	0.692077	0.660514	0.676263	0.643307	.
sja-Novel-116-3p	GAGGCCUGUCUAGUUGUAUC	20	43	22	17	2	2	0	0	1.99094	2.37916	0.281905	0.143636	0	0	sja-novel-116-3p|	0.580684	0.00201	3e-06	0.65359	0.6187	0.000613	0	0.623718	0.586401	0.491999	0.865898	0.851444	0.904054	0.893656	.
sja-Novel-117-5p	CGGUCACGCAGGAGAACGA	19	159	153	1	0	5	0	0	13.8461	0.139951	0	0.35909	0	0	sja-novel-117-5p|	0	0	0	0.236608	0.189351	0.319036	0.3722	0.905287	0.895021	0.110462	.	.	0.848845	0.832602	.
sja-Novel-117-3p	CAGCGCUUUUGGUGGCCG	18	2	2	0	0	0	0	0	0.180995	0	0	0	0	0	sja-novel-117-3p|	0.255446	0.257141	0.112397	0.892365	0.880717	.	.	.	.	.	.	.	.	.	.
sja-Novel-118-5p	GAGUUGUUGGACAGCUUAG	19	202	63	13	94	32	0	0	5.70133	1.81936	13.2495	2.29818	0	0	sja-novel-118-5p|	7.6e-05	0	1.5e-05	0.447589	0.399668	0	0.476487	0.667918	0.634242	0	0.246974	0.199172	0.629688	0.592845	.
sja-Novel-118-3p	UAGUAGUCCAGAUGGAUUGG	20	3	3	0	0	0	0	0	0.271492	0	0	0	0	0	sja-novel-118-3p|	0.163678	0.165183	0.05186	0.868375	0.854182	.	.	.	.	.	.	.	.	.	.
sja-Novel-119-3p	UUGGCGACAUGUAUGAAG	18	135	66	18	13	38	0	0	5.97282	2.51911	1.83238	2.72908	0	0	sja-novel-119-3p|	0.000813	3.7e-05	8e-05	0.436975	0.388669	0.379845	0.779576	0.613692	0.575594	0.212034	0.666804	0.633031	0.599285	0.560098	.
sja-Novel-12-3p	ACAAAUCAACGGGAAGAUACU	21	30	10	14	0	6	0	0	0.904973	1.95931	0	0.430908	0	0	sja-novel-12-3p|	0.05583	0.011282	0.141538	0.762219	0.737214	0.000193	0.000652	0.656174	0.621501	0.080384	.	.	0.834617	0.816896	.
sja-Novel-120-3p	AGCUAUCCCGUUCGUGUACU	20	15	3	4	0	8	0	0	0.271492	0.559803	0	0.574544	0	0	sja-novel-120_1-3p|sja-novel-120_2-3p|sja-novel-120_3-3p|	0.332898	0.165183	0.257043	0.868375	0.854182	0.046274	0.966144	0.811904	0.791852	0.043492	.	.	0.809491	0.789193	.
sja-Novel-121-5p	UUAGGACGUCAAGUAGUUG	19	56	30	9	2	15	0	0	2.71492	1.25956	0.281905	1.07727	0	0	sja-novel-121-5p|	0.038379	0.00014	0.00246	0.600235	0.561118	0.035837	0.710528	0.721125	0.692208	0.0552	0.865898	0.851444	0.741312	0.714293	.
sja-Novel-122-5p	UUGAAAAUGUCGUACAGCACU	21	53	52	0	1	0	0	0	4.70586	0	0.140952	0	0	0	sja-novel-122-5p|	0	0	0	0.490218	0.444175	0.315585	.	.	.	0.161232	0.904951	0.894648	.	.	.
sja-Novel-123-3p	UGGCGCUUAGUAGAAUGUCA	20	109	0	0	1	108	0	0	0	0	0.140952	7.75634	0	0	sja-novel-123-3p|	.	0.212027	0	.	.	0.315585	0	.	.	0	0.904951	0.894648	0.375726	0.325931	.
sja-Novel-124-5p	AUGUUAAUGGUGAGCCCGUCUUU	23	2	0	0	0	2	0	0	0	0	0	0.143636	0	0	sja-novel-124-5p|	.	.	0.207729	.	.	.	0.311022	.	.	0.312747	.	.	0.904054	0.893656	.
sja-Novel-124-3p	UGGACUCAUCAGUAGACAUA	20	3	0	1	2	0	0	0	0	0.139951	0.281905	0	0	0	sja-novel-124-3p|	0.213658	0.077572	.	.	.	0.559537	0.162728	0.905287	0.895021	0.047566	0.865898	0.851444	.	.	.
sja-Novel-125-3p	AUUCUUGUCCGGAUGUCAA	19	42	6	16	11	9	0	0	0.542984	2.23921	1.55048	0.646362	0	0	sja-novel-125-3p|	0.001312	0.0305	0.740575	0.814699	0.794932	0.345307	0.001485	0.634117	0.597628	0.0445	0.692077	0.660514	0.798177	0.776735	.
sja-Novel-126-5p	AGCUCUUUCUGAUAUGUAUUU	21	50	16	29	3	2	0	0	1.44796	4.05857	0.422857	0.143636	0	0	sja-novel-126-5p|	0.000544	0.037318	0.000137	0.701926	0.671249	5e-06	0	0.521682	0.477337	0.214565	0.836147	0.818584	0.904054	0.893656	.
sja-Novel-127-5p	CAAACCGACUGUUGGCUAU	19	181	47	20	32	82	0	0	4.25337	2.79902	4.51047	5.88908	0	0	sja-novel-127-5p|	0.11438	0.797863	0.074036	0.511855	0.466953	0.091062	0.002274	0.594645	0.555114	0.199379	0.499367	0.453792	0.440207	0.392015	.
sja-Novel-127-3p	AAGUUGGCUCUCGGUUACU	19	490	90	182	57	161	0	0	8.14476	25.471	8.03428	11.5627	0	0	sja-novel-127-3p|	0	0.935696	0.007449	0.364033	0.314108	0	0	0.108446	0.075048	0.017539	0.367307	0.317413	0.279464	0.230371	.
sja-Novel-128-5p	UGGAUUGGUGCCAUGUUUUCU	21	28	5	7	7	9	0	0	0.452487	0.979655	0.986666	0.646362	0	0	sja-novel-128-5p|	0.176299	0.172144	0.520403	0.830588	0.81245	0.989357	0.405907	0.75291	0.727002	0.397787	0.752056	0.726066	0.798177	0.776735	.
sja-Novel-129-5p	GUAGGAAUGUCGUGCACCACU	21	46	34	1	2	9	0	0	3.07691	0.139951	0.281905	0.646362	0	0	sja-novel-129-5p|	1e-05	3.7e-05	4e-06	0.576907	0.536104	0.559537	0.110189	0.905287	0.895021	0.27475	0.865898	0.851444	0.798177	0.776735	.
sja-Novel-13-5p	UACAUACCUAGGGACUUCCA	20	124	62	22	5	35	0	0	5.61083	3.07892	0.704761	2.51363	0	0	sja-novel-13_1-5p|sja-novel-13_2-5p|	0.014099	0	9.6e-05	0.451216	0.403435	0.001141	0.45516	0.576783	0.535971	0.004474	0.789462	0.767146	0.614078	0.57601	.
sja-Novel-13-3p	CACUGGAAGGCCACAGAAUG	20	115	87	10	7	11	0	0	7.87327	1.39951	0.986666	0.789998	0	0	sja-novel-76_2-3p|sja-novel-76_1-3p|sja-novel-76_3-3p|sja-novel-76_4-3p|sja-novel-13_1-3p|sja-novel-13_2-3p|	0	0	0	0.372152	0.322311	0.4759	0.184614	0.706721	0.676478	0.644994	0.752056	0.726066	0.777411	0.753896	.
sja-Novel-130-3p	GGACUAAGUGGGCACAGGGA	20	144	88	13	16	27	0	0	7.96376	1.81936	2.25524	1.93909	0	0	sja-novel-130-3p|	0	1e-06	0	0.369418	0.319546	0.564419	0.850232	0.667918	0.634242	0.631804	0.632906	0.59632	0.65784	0.623306	.
sja-Novel-131-3p	UUGUCUAAAUCGUUCGUGUUU	21	89	74	10	1	4	0	0	6.6968	1.39951	0.140952	0.287272	0	0	sja-novel-131_1-3p|sja-novel-131_2-3p|sja-novel-131_3-3p|	0	0	0	0.410465	0.361356	0.006897	0.003027	0.706721	0.676478	0.515449	0.904951	0.894648	0.86464	0.850053	.
sja-Novel-132-5p	ACCUGGCACCUGUUAUUC	18	95	52	28	7	8	0	0	4.70586	3.91862	0.986666	0.574544	0	0	sja-novel-132-5p|	0.434162	1.8e-05	0	0.490218	0.444175	0.000418	0	0.528949	0.485031	0.290231	0.752056	0.726066	0.809491	0.789193	.
sja-Novel-133-3p	CAGGCAUUUGAACUGAUCUU	20	56	3	19	23	11	0	0	0.271492	2.65906	3.2419	0.789998	0	0	sja-novel-133-3p|	6e-06	0	0.085629	0.868375	0.854182	0.521962	0.000665	0.604009	0.565175	2.9e-05	0.566868	0.525371	0.777411	0.753896	.
sja-Novel-134-5p	AGAAUGGCGAACACUUAC	18	8	5	0	0	3	0	0	0.452487	0	0	0.215454	0	0	sja-novel-134-5p|	0.07216	0.07318	0.298568	0.830588	0.81245	.	0.214692	.	.	0.216329	.	.	0.882633	0.869949	.
sja-Novel-134-3p	UUUAGAGUGCUGGUAUUGUAU	21	39	24	8	0	7	0	0	2.17194	1.11961	0	0.502726	0	0	sja-novel-134-3p|	0.098332	8.7e-05	0.0002	0.639258	0.603186	0.004827	0.112121	0.736463	0.708984	0.058951	.	.	0.821581	0.802517	.
sja-Novel-135-5p	GUUAUGUAUACUGUAUGGCG	20	39	10	6	2	21	0	0	0.904973	0.839705	0.281905	1.50818	0	0	sja-novel-135-5p|	0.884719	0.111262	0.178998	0.762219	0.737214	0.160278	0.199418	0.770705	0.74653	0.011041	0.865898	0.851444	0.696094	0.66489	.
sja-Novel-135-3p	CCCUGCAGGAAGAUGACCCA	20	89	48	6	7	28	0	0	4.34387	0.839705	0.986666	2.0109	0	0	sja-novel-135-3p|	2.3e-05	6.1e-05	0.000902	0.507399	0.462252	0.771658	0.045125	0.770705	0.74653	0.085298	0.752056	0.726066	0.651972	0.616946	.
sja-Novel-136-5p	UCUCUGGUCCGGAUCUUAC	19	34	11	15	4	4	0	0	0.995471	2.09926	0.563809	0.287272	0	0	sja-novel-136-5p|	0.054416	0.323724	0.023319	0.750989	0.724896	0.01214	3.4e-05	0.644923	0.609313	0.331174	0.811245	0.791125	0.86464	0.850053	.
sja-Novel-136-3p	UAGGUUUAGACAAGAAAGAG	20	5	4	0	1	0	0	0	0.361989	0	0.140952	0	0	0	sja-novel-136-3p|	0.107775	0.381444	0.024763	0.848243	0.831937	0.315585	.	.	.	0.161232	0.904951	0.894648	.	.	.
sja-Novel-137-5p	UUCGUUACCGGCACCUGA	18	83	81	1	0	1	0	0	7.33028	0.139951	0	0.071818	0	0	sja-novel-137-5p|	0	0	0	0.389169	0.339587	0.319036	0.630838	0.905287	0.895021	0.475347	.	.	0.932074	0.924692	.
sja-Novel-138-3p	AAUACCGUAACCAGUGAC	18	109	56	11	4	38	0	0	5.06785	1.53946	0.563809	2.72908	0	0	sja-novel-138-3p|	0.000128	0	0.00277	0.473987	0.427168	0.072878	0.090047	0.693117	0.661647	0.000898	0.811245	0.791125	0.599285	0.560098	.
sja-Novel-139-5p	AAUAGUUCUCUGCCGAACGU	20	6	1	2	0	3	0	0	0.0904973	0.279902	0	0.215454	0	0	sja-novel-139-5p|	0.331209	0.422972	0.438347	0.923775	0.915496	0.158782	0.77374	0.866371	0.851966	0.216329	.	.	0.882633	0.869949	.
sja-Novel-139-3p	UGGAAAAGAACGCUAAUGGG	20	19	10	1	1	6	0	1	0.904973	0.139951	0.140952	0.430908	0	8.03775	sja-novel-139-3p|	0.040402	0.041385	0.141538	0.762219	0.011682	0.995977	0.272675	0.905287	0	0.276041	0.904951	0	0.834617	0.000154	0.367205
sja-Novel-14-3p	GAUCUCGGUCGUUGUGGUGAUU	22	104	68	20	5	11	0	0	6.15382	2.79902	0.704761	0.789998	0	0	sja-novel-14-3p|	0.001484	0	0	0.430111	0.381576	0.002862	0.000319	0.594645	0.555114	0.832268	0.789462	0.767146	0.777411	0.753896	.
sja-Novel-140-3p	GCCUGGUCUCGGACACGGAUA	21	28	13	2	7	6	0	0	1.17647	0.279902	0.986666	0.430908	0	0	sja-novel-140-3p|	0.039688	0.707086	0.033869	0.730109	0.702031	0.093469	0.594357	0.866371	0.851966	0.12552	0.752056	0.726066	0.834617	0.816896	.
sja-Novel-141-5p	UACCUUAUUUUGACUGCUUA	20	92	47	34	5	6	0	0	4.25337	4.75833	0.704761	0.430908	0	0	sja-novel-141-5p|	0.618101	1.3e-05	0	0.511855	0.466953	4e-06	0	0.487809	0.441647	0.411834	0.789462	0.767146	0.834617	0.816896	.
sja-Novel-141-3p	UAAGCAGUCGCUUUAGGGUAGU	22	4	4	0	0	0	0	0	0.361989	0	0	0	0	0	sja-novel-141-3p|	0.107775	0.109034	0.024763	0.848243	0.831937	.	.	.	.	.	.	.	.	.	.
sja-Novel-15-5p	CAUGGAAAUAUAGGCUACUCAU	22	3	1	2	0	0	0	0	0.0904973	0.279902	0	0	0	0	sja-novel-15-5p|	0.331209	0.422972	0.261634	0.923775	0.915496	0.158782	0.048362	0.866371	0.851966	.	.	.	.	.	.
sja-Novel-15-3p	UGAAUAGCCCGUAGAUCUAUGC	22	70	2	15	27	26	0	0	0.180995	2.09926	3.80571	1.86727	0	0	sja-novel-15-3p|	3.6e-05	0	7.7e-05	0.892365	0.880717	0.060826	0.717805	0.644923	0.609313	0.008134	0.534946	0.49139	0.663839	0.629814	.
sja-Novel-16-5p	UCGUUGGUCAACUGUUAAUA	20	6	3	3	0	0	0	0	0.271492	0.419852	0	0	0	0	sja-novel-16-5p|	0.590445	0.165183	0.05186	0.868375	0.854182	0.084368	0.015612	0.836722	0.819219	.	.	.	.	.	.
sja-Novel-16-3p	UCAGCAGUUGCACCAUCGAUG	21	703	648	49	4	0	0	2	58.6423	6.85759	0.563809	0	0	16.0755	sja-novel-16-3p|	0	0	0	0.014863	0.050268	0	0	0.404903	0.223601	0.005081	0.811245	0	.	0	0.202228
sja-Novel-17-5p	AUUGUGUAGCUUAUUCUUCA	20	9	0	0	7	2	0	0	0	0	0.986666	0.143636	0	0	sja-novel-17-5p|	.	0.00096	0.207729	.	.	0.007926	0.311022	.	.	0.005222	0.752056	0.726066	0.904054	0.893656	.
sja-Novel-17-3p	UAGGAAAACAGUAAGACAUA	20	3	0	0	0	3	0	0	0	0	0	0.215454	0	0	sja-novel-17-3p|	.	.	0.122836	.	.	.	0.214692	.	.	0.216329	.	.	0.882633	0.869949	.
sja-Novel-18-5p	UGGAACAUGUGAGAAAUACA	20	187	29	26	25	107	0	0	2.62442	3.63872	3.52381	7.68453	0	0	sja-novel-18-5p|	0.224256	0.278513	0	0.606375	0.56772	0.908788	0.000467	0.544045	0.501053	0.000319	0.550474	0.507891	0.377946	0.328181	.
sja-Novel-19-5p	CAUACGUUUAAACUGGGAUC	20	108	44	34	17	7	1	5	3.98188	4.75833	2.39619	0.502726	9.88533	40.1887	sja-novel-19-5p|	0.434689	0.072235	0	0.352145	0	0.018521	0	0.461246	0	0.000122	0.134804	0	8.3e-05	0	0.165167
sja-Novel-2-5p	GAUUUUAGUUGCGAUUAUUC	20	3	0	0	2	1	0	0	0	0	0.281905	0.071818	0	0	sja-novel-2_1-5p|sja-novel-2_2-5p|sja-novel-2_3-5p|	.	0.077572	0.373016	.	.	0.155822	0.473771	.	.	0.227991	0.865898	0.851444	0.932074	0.924692	.
sja-Novel-2-3p	GAGGUAUAUUUUAUAUAGAGG	21	8	0	2	2	4	0	0	0	0.279902	0.281905	0.287272	0	0	sja-novel-2_1-3p|sja-novel-2_2-3p|sja-novel-2_3-3p|	0.078633	0.077572	0.074802	.	.	0.994311	0.976056	0.866371	0.851966	0.982624	0.865898	0.851444	0.86464	0.850053	.
sja-Novel-20-5p	UGCACGUGCUCUGAUAGA	18	9	6	2	0	1	0	0	0.542984	0.279902	0	0.071818	0	0	sja-novel-20-5p|	0.408522	0.049679	0.027177	0.814699	0.794932	0.158782	0.230792	0.866371	0.851966	0.475347	.	.	0.932074	0.924692	.
sja-Novel-20-3p	AUUAAAUUACGUAGCACC	18	10	1	6	0	3	0	0	0.0904973	0.839705	0	0.215454	0	0	sja-novel-20-3p|	0.011862	0.422972	0.438347	0.923775	0.915496	0.014656	0.037935	0.770705	0.74653	0.216329	.	.	0.882633	0.869949	.
sja-Novel-21-5p	CGACGGAGUCGAGACAUG	18	26	10	13	0	3	0	0	0.904973	1.81936	0	0.215454	0	0	sja-novel-21-5p|	0.09023	0.011282	0.017685	0.762219	0.737214	0.000327	6.3e-05	0.667918	0.634242	0.216329	.	.	0.882633	0.869949	.
sja-Novel-21-3p	UGCUUCACAUCGUCUGCC	18	15	9	6	0	0	0	0	0.814476	0.839705	0	0	0	0	sja-novel-21-3p|	0.953842	0.016224	0.000758	0.774081	0.750238	0.014656	0.000628	0.770705	0.74653	.	.	.	.	.	.
sja-Novel-22-3p	AAGUUGGAUUGUUACUGGCA	20	67	2	2	49	14	0	0	0.180995	0.279902	6.90666	1.00545	0	0	sja-novel-22-3p|	0.660349	0	0.010568	0.892365	0.880717	0	0.070409	0.866371	0.851966	0	0.403227	0.353939	0.749785	0.723577	.
sja-Novel-23-5p	UCAGCUGUGUUCAUGUCUUCGA	22	4739	6	0	84	4353	148	148	0.542984	0	11.84	312.624	1463.03	1189.59	sja-novel-23-5p|	0.04887	0	0	0	0	0	0	0	0	0	0	0	0	0	0.074392
sja-Novel-23-3p	GAAGAAAUGAGCACAACUUAGA	22	666	0	0	5	660	1	0	0	0	0.704761	47.3999	9.88533	0	sja-novel-23-3p|	.	0.00526	0	0	.	0.024829	0	0	.	0	0.001498	0.767146	0.08331	0.015163	0.267433
sja-Novel-24-5p	CAUAAUAUCGAUGCCAACU	19	67	10	20	12	25	0	0	0.904973	2.79902	1.69143	1.79545	0	0	sja-novel-24_1-5p|sja-novel-24_2-5p|	0.002121	0.137651	0.061896	0.762219	0.737214	0.163301	0.135639	0.594645	0.555114	0.865033	0.679132	0.646426	0.669978	0.636478	.
sja-Novel-24-3p	UCUGUUUGGGCGAUUUUAUG	20	44	10	13	5	16	0	0	0.904973	1.81936	0.704761	1.14909	0	0	sja-novel-24_1-3p|sja-novel-24_2-3p|	0.09023	0.647161	0.552616	0.762219	0.737214	0.061414	0.21442	0.667918	0.634242	0.335198	0.789462	0.767146	0.733147	0.705354	.
sja-Novel-25-3p	AAGACAGUGUAGCAAUCGCGU	21	76	40	14	1	21	0	0	3.61989	1.95931	0.140952	1.50818	0	0	sja-novel-25-3p|	0.044646	2e-06	0.000797	0.545089	0.502162	0.000829	0.446885	0.656174	0.621501	0.003765	0.904951	0.894648	0.696094	0.66489	.
sja-Novel-26-5p	AGGUAGCGUAGUUCAUGCAG	20	413	162	57	51	143	0	0	14.6606	7.97719	7.18857	10.27	0	0	sja-novel-26-5p|	6e-05	6e-06	0.001818	0.223293	0.176839	0.588987	0.10585	0.369015	0.319138	0.027888	0.393792	0.344299	0.308072	0.258321	.
sja-Novel-26-3p	AUGAACUGCCUUAAAUGU	18	7	1	1	2	3	0	0	0.0904973	0.139951	0.281905	0.215454	0	0	sja-novel-26-3p|	0.75601	0.327846	0.438347	0.923775	0.915496	0.559537	0.706503	0.905287	0.895021	0.767714	0.865898	0.851444	0.882633	0.869949	.
sja-Novel-27-5p	GAGAUAUCUGUUGACGAUG	19	11	1	5	2	3	0	0	0.0904973	0.699754	0.281905	0.215454	0	0	sja-novel-27-5p|	0.027096	0.327846	0.438347	0.923775	0.915496	0.260815	0.087653	0.790194	0.76795	0.767714	0.865898	0.851444	0.882633	0.869949	.
sja-Novel-27-3p	AUCCUCAGAAUGUAUUUGCU	20	4	2	2	0	0	0	0	0.180995	0.279902	0	0	0	0	sja-novel-27-3p|	0.660349	0.257141	0.112397	0.892365	0.880717	0.158782	0.048362	0.866371	0.851966	.	.	.	.	.	.
sja-Novel-28-5p	AGCUCUCAAUAGAACCGGUU	20	56	12	0	12	32	0	0	1.08597	0	1.69143	2.29818	0	0	sja-novel-28-5p|	0.005343	0.273835	0.023401	0.740307	0.713193	0.000508	5.1e-05	.	.	0.363277	0.679132	0.646426	0.629688	0.592845	.
sja-Novel-29-3p	UCGGCACCUGAACUAGUGAUU	21	37	23	3	2	3	2	4	2.08144	0.419852	0.281905	0.215454	19.7707	32.151	sja-novel-29-3p|	0.003785	0.001439	6e-06	0.000184	0	0.660485	0.405221	0	0	0.767714	0	0	0	0	0.5707
sja-Novel-3-5p	UAGACGAGCAGUAUAACCAU	20	158	13	35	25	85	0	0	1.17647	4.89828	3.52381	6.10453	0	0	sja-novel-3-5p|	2e-06	0.000747	0	0.730109	0.702031	0.206449	0.272047	0.481479	0.435009	0.014459	0.550474	0.507891	0.431964	0.383489	.
sja-Novel-30-5p	GAGACUCUCCAACGAUGGCU	20	41	11	6	5	19	0	0	0.995471	0.839705	0.704761	1.36454	0	0	sja-novel-30-5p|	0.737102	0.519903	0.403253	0.750989	0.724896	0.772054	0.295095	0.770705	0.74653	0.18071	0.789462	0.767146	0.71024	0.680319	.
sja-Novel-31-1-5p	AUCUGUAGACAGUGGCAC	18	39	20	8	5	6	0	0	1.80995	1.11961	0.704761	0.430908	0	0	sja-novel-31-1-5p|	0.246352	0.050337	0.000794	0.668727	0.63512	0.412672	0.066365	0.736463	0.708984	0.411834	0.789462	0.767146	0.834617	0.816896	.
sja-Novel-31-2-3p	GUAUCUGUAGACAGUGGCAC	20	483	261	68	61	90	1	2	23.6198	9.51665	8.59809	6.46362	9.88533	16.0755	sja-novel-31-2-3p|	0	0	0	0.369652	0.585438	0.564731	0.015406	0.969899	0.459824	0.084269	0.889849	0.376117	0.670321	0.187182	0.688463
sja-Novel-32-5p	GCAGCGCUUUUGGUGGCCG	19	3	3	0	0	0	0	0	0.271492	0	0	0	0	0	sja-novel-32-5p|	0.163678	0.165183	0.05186	0.868375	0.854182	.	.	.	.	.	.	.	.	.	.
sja-Novel-32-3p	CCUGCCAAAACGCCUGCA	18	5	3	1	0	1	0	0	0.271492	0.139951	0	0.071818	0	0	sja-novel-32-3p|	0.558937	0.165183	0.215572	0.868375	0.854182	0.319036	0.630838	0.905287	0.895021	0.475347	.	.	0.932074	0.924692	.
sja-Novel-33-5p	AGAAUCUGUUGGAUGUUGUA	20	57	26	6	9	16	0	0	2.35293	0.839705	1.26857	1.14909	0	0	sja-novel-33-5p|	0.017456	0.104615	0.021214	0.625638	0.588473	0.430457	0.510581	0.770705	0.74653	0.812261	0.720171	0.691165	0.733147	0.705354	.
sja-Novel-34-5p	UAUGAUUCUGUCUGGCUGAUUU	22	58	15	14	5	23	0	1	1.35746	1.95931	0.704761	1.65181	0	8.03775	sja-novel-34-5p|	0.32067	0.196273	0.553647	0.710959	0.05021	0.040441	0.614094	0.656174	0.138937	0.075262	0.789462	0.004915	0.682704	0.086221	0.367205
sja-Novel-35-3p	UUUAAUCGCCUUUAACCU	18	27	13	6	3	5	0	0	1.17647	0.839705	0.422857	0.35909	0	0	sja-novel-35_1-3p|sja-novel-35_2-3p|	0.492399	0.095288	0.01686	0.730109	0.702031	0.322511	0.148338	0.770705	0.74653	0.822698	0.836147	0.818584	0.848845	0.832602	.
sja-Novel-36-5p	UUAUCGGCAGAACGGAAUCA	20	153	27	14	7	104	1	0	2.44343	1.95931	0.986666	7.46907	9.88533	0	sja-novel-36-5p|	0.501698	0.026963	0	0.137032	0.581389	0.130738	0	0.081875	0.621501	0	0.007692	0.726066	0.779586	0.335056	0.267433
sja-Novel-36-3p	AAGUAGAACGCUUUGUUGGU	20	253	230	5	12	6	0	0	20.8144	0.699754	1.69143	0.430908	0	0	sja-novel-36-3p|	0	0	0	0.146758	0.107565	0.086812	0.418778	0.790194	0.76795	0.003147	0.679132	0.646426	0.834617	0.816896	.
sja-Novel-37-5p	UUGUUUUUUAUCGUUGAAUG	20	37	14	3	0	20	0	0	1.26696	0.419852	0	1.43636	0	0	sja-novel-37-5p|	0.067908	0.002717	0.71858	0.720341	0.691351	0.084368	0.0345	0.836722	0.819219	0.001412	.	.	0.703066	0.672491	.
sja-Novel-38-5p	UGCGAUGUGACAACUUGAA	19	78	44	8	15	11	0	0	3.98188	1.11961	2.11428	0.789998	0	0	sja-novel-38-5p|	0.00042	0.031334	0	0.525642	0.481528	0.139753	0.450697	0.736463	0.708984	0.009842	0.643742	0.608036	0.777411	0.753896	.
sja-Novel-38-3p	UUCAAUGUUGUCCUAUGAUUU	21	8	1	1	1	5	0	0	0.0904973	0.139951	0.140952	0.35909	0	0	sja-novel-38-3p|	0.75601	0.752087	0.173785	0.923775	0.915496	0.995977	0.3722	0.905287	0.895021	0.376091	0.904951	0.894648	0.848845	0.832602	.
sja-Novel-39-3p	UAUGUUAGAAGGAUUAGGCAUU	22	69	14	21	4	30	0	0	1.26696	2.93897	0.563809	2.15454	0	0	sja-novel-39-3p|	0.012029	0.142257	0.096962	0.720341	0.691351	0.000719	0.273241	0.585576	0.545387	0.006699	0.811245	0.791125	0.640604	0.604641	.
sja-Novel-4-3p	UAAUUUGUGUUAGUUUACU	19	35	2	1	23	9	0	0	0.180995	0.139951	3.2419	0.646362	0	0	sja-novel-4-3p|	0.833228	0	0.081777	0.892365	0.880717	7e-06	0.110189	0.905287	0.895021	5e-06	0.566868	0.525371	0.798177	0.776735	.
sja-Novel-40-3p	GGAUUCUAGAGUCAUGGCUAU	21	22	5	3	5	9	0	0	0.452487	0.419852	0.704761	0.646362	0	0	sja-novel-40-3p|	0.918341	0.47997	0.520403	0.830588	0.81245	0.473253	0.514261	0.836722	0.819219	0.87672	0.789462	0.767146	0.798177	0.776735	.
sja-Novel-41-5p	UCUAUGAUCGAAUACCAG	18	143	66	41	6	30	0	0	5.97282	5.73798	0.845714	2.15454	0	0	sja-novel-41-5p|	0.840125	0	1e-06	0.436975	0.388669	0	2.2e-05	0.446133	0.398158	0.030151	0.769909	0.745656	0.640604	0.604641	.
sja-Novel-42-3p	GUUGGACCUUCGGCUUGGCUUU	22	36	14	4	7	11	0	0	1.26696	0.559803	0.986666	0.789998	0	0	sja-novel-42-3p|	0.138588	0.588115	0.236705	0.720341	0.691351	0.359476	0.553281	0.811904	0.791852	0.644994	0.752056	0.726066	0.777411	0.753896	.
sja-Novel-43-5p	UUUAGAUUGGGAGUGUAUAG	20	2	2	0	0	0	0	0	0.180995	0	0	0	0	0	sja-novel-43-5p|	0.255446	0.257141	0.112397	0.892365	0.880717	.	.	.	.	.	.	.	.	.	.
sja-Novel-43-3p	UGCAAUCACCAAGGUAGUA	19	2	0	1	1	0	0	0	0	0.139951	0.140952	0	0	0	sja-novel-43-3p|	0.213658	0.212027	.	.	.	0.995977	0.162728	0.905287	0.895021	0.161232	0.904951	0.894648	.	.	.
sja-Novel-44-3p	CAACAUUGGGAUGCAGGUACU	21	127	14	38	14	61	0	0	1.26696	5.31813	1.97333	4.3809	0	0	sja-novel-44-3p|	1e-06	0.237225	8e-06	0.720341	0.691351	0.000958	0.347442	0.463269	0.415979	0.005726	0.655026	0.620256	0.505595	0.46035	.
sja-Novel-45-5p	ACCUGGAUUGUGGGGCCGGU	20	849	494	84	76	195	0	0	44.7057	11.7559	10.7124	14.0045	0	0	sja-novel-45-5p|	0	0	0	0.033449	0.018352	0.556958	0.179331	0.275483	0.226517	0.046849	0.297877	0.248313	0.233945	0.186839	.
sja-Novel-45-3p	CCGUUUGACGACCGUGGUAG	20	32	27	0	2	3	0	0	2.44343	0	0.281905	0.215454	0	0	sja-novel-45-3p|	2.9e-05	0.00038	0	0.619069	0.581389	0.155822	0.214692	.	.	0.767714	0.865898	0.851444	0.882633	0.869949	.
sja-Novel-46-5p	CCACCGAUUGUCAAAGGUUA	20	71	20	6	22	23	0	0	1.80995	0.839705	3.10095	1.65181	0	0	sja-novel-46_1-5p|sja-novel-46_2-5p|	0.090878	0.077766	0.764845	0.668727	0.63512	0.002345	0.132525	0.770705	0.74653	0.031786	0.575423	0.534516	0.682704	0.650312	.
sja-Novel-47-3p	GCUCUGGAAGCCGAAGAACA	20	406	231	16	17	142	0	0	20.9049	2.23921	2.39619	10.1982	0	0	sja-novel-47-3p|	0	0	0	0.145883	0.106804	0.845737	0	0.634117	0.597628	0	0.622479	0.585065	0.30977	0.259993	.
sja-Novel-48-5p	GAGAGCCAAACUAGGAGCAG	20	16	4	5	6	1	0	0	0.361989	0.699754	0.845714	0.071818	0	0	sja-novel-48-5p|	0.317102	0.175612	0.107471	0.848243	0.831937	0.754024	0.010557	0.790194	0.76795	0.003646	0.769909	0.745656	0.932074	0.924692	.
sja-Novel-48-3p	UACAGCUGUUGUUUAUGCU	19	6072	5676	91	107	198	0	0	513.663	12.7355	15.0819	14.22	0	0	sja-novel-48-3p|	0	0	0	0	0	0.235128	0.383759	0.256354	0.208116	0.623754	0.216758	0.170743	0.23038	0.183484	.
sja-Novel-49-5p	AAGAUGUGAUCAUAACCG	18	178	5	40	17	116	0	0	0.452487	5.59803	2.39619	8.33089	0	0	sja-novel-49-5p|	0	0.000243	0	0.830588	0.81245	0.002532	0.029074	0.451733	0.403972	0	0.622479	0.585065	0.358609	0.308642	.
sja-Novel-49-3p	UUUUCAUUAUCUAUCUUCUU	20	23	0	4	1	18	0	0	0	0.559803	0.140952	1.29272	0	0	sja-novel-49-3p|	0.012878	0.212027	0.000157	.	.	0.18231	0.119085	0.811904	0.791852	0.008633	0.904951	0.894648	0.717633	0.688392	.
sja-Novel-5-3p	UGACUUAGAAUAUGCAGAUGU	21	65	21	10	7	27	0	0	1.90044	1.39951	0.986666	1.93909	0	0	sja-novel-5-3p|	0.424024	0.126264	0.944843	0.661051	0.626789	0.4759	0.37626	0.706721	0.676478	0.104495	0.752056	0.726066	0.65784	0.623306	.
sja-Novel-50-5p	ACUACCAAUGCUCCAUUUAU	20	77	6	46	9	16	0	0	0.542984	6.43774	1.26857	1.14909	0	0	sja-novel-50_1-5p|sja-novel-50_2-5p|	0	0.097159	0.108961	0.814699	0.794932	1e-06	0	0.419668	0.370812	0.812261	0.720171	0.691165	0.733147	0.705354	.
sja-Novel-50-3p	CUCAAAUGAAGCGUUUGU	18	4	4	0	0	0	0	0	0.361989	0	0	0	0	0	sja-novel-50_1-3p|sja-novel-50_2-3p|	0.107775	0.109034	0.024763	0.848243	0.831937	.	.	.	.	.	.	.	.	.	.
sja-Novel-51-5p	AAAUAGUCAGCGACAAUG	18	3	1	1	0	1	0	0	0.0904973	0.139951	0	0.071818	0	0	sja-novel-51_1-5p|sja-novel-51_2-5p|	0.75601	0.422972	0.86986	0.923775	0.915496	0.319036	0.630838	0.905287	0.895021	0.475347	.	.	0.932074	0.924692	.
sja-Novel-51-3p	UCGAUAUUCGCAGAAUUUUGU	21	2	0	1	0	1	0	0	0	0.139951	0	0.071818	0	0	sja-novel-11-3p|sja-novel-51_1-3p|sja-novel-51_2-3p|	0.213658	.	0.373016	.	.	0.319036	0.630838	0.905287	0.895021	0.475347	.	.	0.932074	0.924692	.
sja-Novel-52-5p	AGGCUGUAUACCAUUAGCAUU	21	600	134	107	101	258	0	0	12.1266	14.9747	14.2362	18.529	0	0	sja-novel-52_1-5p|sja-novel-52_2-5p|	0.103058	0.223059	6e-05	0.268041	0.219333	0.715401	0.063496	0.218398	0.17227	0.024328	0.230115	0.183235	0.170968	0.128934	.
sja-Novel-53-5p	GGCUAGUAUCACUGGUCCUCA	21	2	1	0	0	1	0	0	0.0904973	0	0	0.071818	0	0	sja-novel-53-5p|	0.421318	0.422972	0.86986	0.923775	0.915496	.	0.473771	.	.	0.475347	.	.	0.932074	0.924692	.
sja-Novel-53-3p	AGGCUAAUGAUACUACUUG	19	262	46	171	19	26	0	0	4.16288	23.9316	2.67809	1.86727	0	0	sja-novel-53-3p|	0	0.10297	0.000791	0.51638	0.471731	0	0	0.11972	0.084431	0.229616	0.602718	0.563786	0.663839	0.629814	.
sja-Novel-54-3p	UGACACGAGGCGGACUGAGUU	21	26	0	16	6	4	0	0	0	2.23921	0.845714	0.287272	0	0	sja-novel-54-3p|	1e-06	0.002236	0.074802	.	.	0.034404	1.3e-05	0.634117	0.597628	0.079226	0.769909	0.745656	0.86464	0.850053	.
sja-Novel-55-5p	GUGUAGGUUGCGUUGAGAUA	20	53	1	19	14	19	0	0	0.0904973	2.65906	1.97333	1.36454	0	0	sja-novel-55_1-5p|sja-novel-55_2-5p|sja-novel-55_3-5p|sja-novel-55_5-5p|sja-novel-55_6-5p|sja-novel-55_7-5p|sja-novel-55_4-5p|	0	1.7e-05	0.00041	0.923775	0.915496	0.395373	0.036201	0.604009	0.565175	0.292197	0.655026	0.620256	0.71024	0.680319	.
sja-Novel-55-3p	AUUGUCUCGCAUGCUUAUCUAACU	24	2	0	1	0	1	0	0	0	0.139951	0	0.071818	0	0	sja-novel-55_1-3p|sja-novel-55_2-3p|sja-novel-55_3-3p|sja-novel-55_5-3p|sja-novel-55_6-3p|sja-novel-55_7-3p|sja-novel-55_4-3p|	0.213658	.	0.373016	.	.	0.319036	0.630838	0.905287	0.895021	0.475347	.	.	0.932074	0.924692	.
sja-Novel-56-5p	UUUGAUCGUUAAUUCGCAAC	20	480	436	16	18	10	0	0	39.4568	2.23921	2.53714	0.71818	0	0	sja-novel-56-5p|	0	0	0	0.045727	0.026715	0.716016	0.002926	0.634117	0.597628	0.000634	0.612426	0.574231	0.787515	0.765004	.
sja-Novel-57-5p	AGUGUACUCGGGUAUAUGACU	21	14	12	2	0	0	0	0	1.08597	0.279902	0	0	0	0	sja-novel-57-5p|	0.055587	0.005508	0.000101	0.740307	0.713193	0.158782	0.048362	0.866371	0.851966	.	.	.	.	.	.
sja-Novel-58-5p	AUGCUAACCACAUCCGACU	19	64	52	5	1	6	0	0	4.70586	0.699754	0.140952	0.430908	0	0	sja-novel-58-5p|	2e-06	0	0	0.490218	0.444175	0.104318	0.418778	0.790194	0.76795	0.276041	0.904951	0.894648	0.834617	0.816896	.
sja-Novel-58-3p	GCGGAGAUGAAGUUAAGC	18	4	0	0	3	1	0	0	0	0	0.422857	0.071818	0	0	sja-novel-58-3p|	.	0.030648	0.373016	.	.	0.082169	0.473771	.	.	0.081071	0.836147	0.818584	0.932074	0.924692	.
sja-Novel-59-5p	UGAGACUCCCCAGAUACGUGU	21	207	84	28	16	78	0	1	7.60177	3.91862	2.25524	5.6018	0	8.03775	sja-novel-59-5p|	0.001985	2e-06	0.051284	0.380526	0.955784	0.074191	0.102953	0.528949	0.47079	0.000602	0.632906	0.187632	0.451581	0.718309	0.367205
sja-Novel-6-3p	UACAUCGAUUGAGCGAGAUUUU	22	60	12	10	14	24	0	0	1.08597	1.39951	1.97333	1.72363	0	0	sja-novel-6-3p|	0.552521	0.123352	0.187411	0.740307	0.713193	0.404299	0.579266	0.706721	0.676478	0.687242	0.655026	0.620256	0.676263	0.643307	.
sja-Novel-60-5p	GUAGAUUAGUUCGAACGGUA	20	419	202	69	68	77	0	3	18.2805	9.6566	9.58475	5.52999	0	24.1132	sja-novel-60-5p|	3e-06	3e-06	0	0.173867	0.632893	0.965139	0.000658	0.322972	0.10819	0.000817	0.324779	0.105252	0.454495	0.006246	0.118327
sja-Novel-60-3p	UAAAGUGAUUGAGCUGUCA	19	2	0	0	0	2	0	0	0	0	0	0.143636	0	0	sja-novel-60-3p|	.	.	0.207729	.	.	.	0.311022	.	.	0.312747	.	.	0.904054	0.893656	.
sja-Novel-61-3p	UUUUUAGGUUUGACAAUUAUUU	22	60	16	23	11	10	0	0	1.44796	3.21887	1.55048	0.71818	0	0	sja-novel-61-3p|	0.011743	0.861324	0.07585	0.701926	0.671249	0.041629	1.4e-05	0.568249	0.526846	0.07105	0.692077	0.660514	0.787515	0.765004	.
sja-Novel-62-5p	UUCGUGUCAGUGAUGGAUG	19	81	80	1	0	0	0	0	7.23979	0.139951	0	0	0	0	sja-novel-62-5p|	0	0	0	0.392112	0.342586	0.319036	0.162728	0.905287	0.895021	.	.	.	.	.	.
sja-Novel-62-3p	CAUUUAUCAACUGACACGAC	20	84	62	20	0	2	0	0	5.61083	2.79902	0	0.143636	0	0	sja-novel-62-3p|	0.005795	0	0	0.451216	0.403435	8e-06	0	0.594645	0.555114	0.312747	.	.	0.904054	0.893656	.
sja-Novel-63-5p	AGGAAUGUCGUGCACCACCUUUU	23	12	3	0	2	7	0	0	0.271492	0	0.281905	0.502726	0	0	sja-novel-63-5p|	0.163678	0.967112	0.364396	0.868375	0.854182	0.155822	0.058053	.	.	0.464419	0.865898	0.851444	0.821581	0.802517	.
sja-Novel-64-5p	AGCGAGGCUCCUGGUAGAAAU	21	218	26	59	52	81	0	0	2.35293	8.2571	7.32952	5.81726	0	0	sja-novel-64-5p|	0	1e-06	3.3e-05	0.625638	0.588473	0.530754	0.039705	0.360746	0.310794	0.192467	0.389194	0.339612	0.443009	0.394918	.
sja-Novel-65-5p	AGGACACUGGUAUUAGGA	18	168	23	52	11	82	0	0	2.08144	7.27744	1.55048	5.88908	0	0	sja-novel-65-5p|	0	0.420097	4e-06	0.64633	0.610837	0	0.231571	0.390884	0.341334	8e-06	0.692077	0.660514	0.440207	0.392015	.
sja-Novel-66-5p	GUGAAAAUGGUUUGUGGGCA	20	398	389	2	0	7	0	0	35.2035	0.279902	0	0.502726	0	0	sja-novel-66_2-5p|sja-novel-66_3-5p|sja-novel-66_4-5p|sja-novel-66_1-5p|sja-novel-66_5-5p|	0	0	0	0.059141	0.036365	0.158782	0.458777	0.866371	0.851966	0.058951	.	.	0.821581	0.802517	.
sja-Novel-66-3p	AUGCGACAAAUGUUUUGCU	19	174	169	3	0	2	0	0	15.294	0.419852	0	0.143636	0	0	sja-novel-66_2-3p|sja-novel-66_3-3p|sja-novel-66_4-3p|sja-novel-66_1-3p|sja-novel-66_5-3p|	0	0	0	0.213554	0.167764	0.084368	0.217897	0.836722	0.819219	0.312747	.	.	0.904054	0.893656	.
sja-Novel-67-5p	UUGAAGGCUGUUCGAGCUUCU	21	3	2	1	0	0	0	0	0.180995	0.139951	0	0	0	0	sja-novel-67-5p|	0.833228	0.257141	0.112397	0.892365	0.880717	0.319036	0.162728	0.905287	0.895021	.	.	.	.	.	.
sja-Novel-67-3p	GAAAGAUUUUCUGACGUCCUU	21	145	88	28	8	21	0	0	7.96376	3.91862	1.12762	1.50818	0	0	sja-novel-67-3p|	0.000846	0	0	0.369418	0.319546	0.000926	0.000593	0.528949	0.485031	0.482443	0.735557	0.707992	0.696094	0.66489	.
sja-Novel-68-5p	AACUGAUAGAUGCUCGGCAAUU	22	202	25	57	56	59	3	2	2.26243	7.97719	7.89333	4.23726	29.656	16.0755	sja-novel-68-5p|	0	0	0.007524	0	0.001828	0.955204	0.000533	0.017338	0.320191	0.000703	0.016384	0.312795	0.000127	0.046045	0.495647
sja-Novel-69-5p	AAUGAUUUUCAUUGUACU	18	209	10	47	44	108	0	0	0.904973	6.57769	6.2019	7.75634	0	0	sja-novel-69-5p|	0	0	0	0.762219	0.737214	0.779111	0.345006	0.414659	0.365662	0.210152	0.428315	0.379722	0.375726	0.325931	.
sja-Novel-7-5p	GCUGGAUAGUGUAAGAUCAU	20	208	21	41	40	106	0	0	1.90044	5.73798	5.63809	7.61271	0	0	sja-novel-7-5p|	1.5e-05	2.3e-05	0	0.661051	0.626789	0.937013	0.122994	0.446133	0.398158	0.10432	0.450119	0.402295	0.380184	0.330452	.
sja-Novel-70-5p	AGGUCUAAAUGCAUGGAUU	19	104	89	2	7	6	0	0	8.05426	0.279902	0.986666	0.430908	0	0	sja-novel-70-5p|	0	0	0	0.366712	0.316812	0.093469	0.594357	0.866371	0.851966	0.12552	0.752056	0.726066	0.834617	0.816896	.
sja-Novel-71-5p	ACGGUGCACGUGGUGUCU	18	56	26	7	9	14	0	0	2.35293	0.979655	1.26857	1.00545	0	0	sja-novel-71-5p|	0.033653	0.104615	0.008223	0.625638	0.588473	0.607067	0.955222	0.75291	0.727002	0.585548	0.720171	0.691165	0.749785	0.723577	.
sja-Novel-71-3p	GCAACACGUGUUACAGUUUU	20	2	1	1	0	0	0	0	0.0904973	0.139951	0	0	0	0	sja-novel-71-3p|	0.75601	0.422972	0.261634	0.923775	0.915496	0.319036	0.162728	0.905287	0.895021	.	.	.	.	.	.
sja-Novel-72-5p	UUAAGGUCAAGGAAUAUA	18	93	1	14	0	78	0	0	0.0904973	1.95931	0	5.6018	0	0	sja-novel-72-5p|	1.8e-05	0.422972	0	0.923775	0.915496	0.000193	0.000152	0.656174	0.621501	0	.	.	0.451581	0.403813	.
sja-Novel-73-5p	AGAACUUUAGAUGACUAUGA	20	35	12	8	4	11	0	0	1.08597	1.11961	0.563809	0.789998	0	0	sja-novel-73-5p|	0.946712	0.247756	0.44397	0.740307	0.713193	0.253305	0.450697	0.736463	0.708984	0.561604	0.811245	0.791125	0.777411	0.753896	.
sja-Novel-73-3p	UAAUAUUCACAGAAAGCCUC	20	4	0	1	1	2	0	0	0	0.139951	0.140952	0.143636	0	0	sja-novel-73-3p|	0.213658	0.212027	0.207729	.	.	0.995977	0.983068	0.905287	0.895021	0.987713	0.904951	0.894648	0.904054	0.893656	.
sja-Novel-74-3p	UGAGAAUCUGUUGGAUGUU	19	1103	636	133	48	286	0	0	57.5563	18.6135	6.76571	20.5399	0	0	sja-novel-74-3p|	0	0	0	0.01582	0.00745	0	0.347847	0.169997	0.128066	0	0.408068	0.358897	0.149449	0.109912	.
sja-Novel-75-5p	UGGCAUGCGUAGAAAUUCGA	20	4	2	0	1	1	0	0	0.180995	0	0.140952	0.071818	0	0	sja-novel-75-5p|	0.255446	0.837811	0.434291	0.892365	0.880717	0.315585	0.473771	.	.	0.627055	0.904951	0.894648	0.932074	0.924692	.
sja-Novel-75-3p	GGAAUGUCUUCGGUUGCGAC	20	68	4	9	18	37	0	0	0.361989	1.25956	2.53714	2.65727	0	0	sja-novel-75-3p|	0.026965	4e-05	9e-06	0.848243	0.831937	0.080017	0.039823	0.721125	0.692208	0.872101	0.612426	0.574231	0.604131	0.565306	.
sja-Novel-76-5p	ACAUACCUAGGGACUUCCAG	20	207	169	18	3	17	0	0	15.294	2.51911	0.422857	1.22091	0	0	sja-novel-76_2-5p|sja-novel-76_1-5p|sja-novel-76_3-5p|sja-novel-76_4-5p|	0	0	0	0.213554	0.167764	0.001126	0.028611	0.613692	0.575594	0.076125	0.836147	0.818584	0.725262	0.696729	.
sja-Novel-76-3p	CACUGGAAGGCCACAGAAUG	20	115	87	10	7	11	0	0	7.87327	1.39951	0.986666	0.789998	0	0	sja-novel-76_2-3p|sja-novel-76_1-3p|sja-novel-76_3-3p|sja-novel-76_4-3p|sja-novel-13_1-3p|sja-novel-13_2-3p|	0	0	0	0.372152	0.322311	0.4759	0.184614	0.706721	0.676478	0.644994	0.752056	0.726066	0.777411	0.753896	.
sja-Novel-77-5p	AGUUCAACUGGCCCACGGCGUU	22	4	2	0	1	1	0	0	0.180995	0	0.140952	0.071818	0	0	sja-novel-77-5p|	0.255446	0.837811	0.434291	0.892365	0.880717	0.315585	0.473771	.	.	0.627055	0.904951	0.894648	0.932074	0.924692	.
sja-Novel-77-3p	AGCGGCAGGACCAGAUGGAUC	21	2	0	0	0	2	0	0	0	0	0	0.143636	0	0	sja-novel-77-3p|	.	.	0.207729	.	.	.	0.311022	.	.	0.312747	.	.	0.904054	0.893656	.
sja-Novel-78-3p	AACAGGGGCCGAUAUGUAGCGU	22	44	34	6	4	0	0	0	3.07691	0.839705	0.563809	0	0	0	sja-novel-78-3p|	0.001671	0.000307	0	0.576907	0.536104	0.534478	0.000628	0.770705	0.74653	0.005081	0.811245	0.791125	.	.	.
sja-Novel-79-5p	GUUAUAUUGCAUUCUCAGA	19	2	0	1	1	0	0	0	0	0.139951	0.140952	0	0	0	sja-novel-79-5p|	0.213658	0.212027	.	.	.	0.995977	0.162728	0.905287	0.895021	0.161232	0.904951	0.894648	.	.	.
sja-Novel-79-3p	GAUCAGAGAACACAAUAUUACCA	23	3	0	1	2	0	0	0	0	0.139951	0.281905	0	0	0	sja-novel-79-3p|	0.213658	0.077572	.	.	.	0.559537	0.162728	0.905287	0.895021	0.047566	0.865898	0.851444	.	.	.
sja-Novel-8-5p	GCUUCAGGAUUGGCUUACU	19	97	18	32	16	31	0	0	1.62895	4.47843	2.25524	2.22636	0	0	sja-novel-8-5p|	0.000343	0.341606	0.289776	0.684789	0.65258	0.022329	0.004653	0.500895	0.4554	0.966605	0.632906	0.59632	0.635092	0.598682	.
sja-Novel-80-5p	ACUGGACUUAUCAGAAGCAU	20	103	9	22	21	51	0	0	0.814476	3.07892	2.96	3.66272	0	0	sja-novel-80-5p|	0.000302	0.000524	5e-06	0.774081	0.750238	0.897262	0.495521	0.576783	0.535971	0.410438	0.584237	0.543952	0.54272	0.499645	.
sja-Novel-81-5p	CAGGUCCUGGAACACAGACAUU	22	39	11	7	4	17	0	0	0.995471	0.979655	0.563809	1.22091	0	0	sja-novel-81-5p|	0.973577	0.323724	0.597183	0.750989	0.724896	0.37201	0.623285	0.75291	0.727002	0.154107	0.811245	0.791125	0.725262	0.696729	.
sja-Novel-82-5p	CGAACACGAUAGGGACGCU	19	189	132	9	13	35	0	0	11.9456	1.25956	1.83238	2.51363	0	0	sja-novel-82-5p|	0	0	0	0.271642	0.222805	0.384556	0.059324	0.721125	0.692208	0.328414	0.666804	0.633031	0.614078	0.57601	.
sja-Novel-83-5p	AUCGCUUGAAGAUAAAAUUA	20	2	0	0	1	1	0	0	0	0	0.140952	0.071818	0	0	sja-novel-83-5p|	.	0.212027	0.373016	.	.	0.315585	0.473771	.	.	0.627055	0.904951	0.894648	0.932074	0.924692	.
sja-Novel-83-3p	AAUUUUACUUCGGUGUCU	18	108	34	26	14	34	0	0	3.07691	3.63872	1.97333	2.44181	0	0	sja-novel-83-3p|	0.519263	0.158435	0.339413	0.576907	0.536104	0.060816	0.123249	0.544045	0.501053	0.501535	0.655026	0.620256	0.619185	0.581514	.
sja-Novel-84-5p	AACGGUAAACUUUAAUUCAU	20	144	9	40	16	79	0	0	0.814476	5.59803	2.25524	5.67362	0	0	sja-novel-84-5p|	0	0.010731	0	0.774081	0.750238	0.00147	0.944895	0.451733	0.403972	0.000491	0.632906	0.59632	0.448695	0.400816	.
sja-Novel-85-5p	UGAAACAUGGAGUCACGCU	19	199	72	28	22	77	0	0	6.51581	3.91862	3.10095	5.52999	0	0	sja-novel-85-5p|	0.02101	0.001817	0.316451	0.416863	0.367926	0.410323	0.116755	0.528949	0.485031	0.015249	0.575423	0.534516	0.454495	0.406843	.
sja-Novel-85-3p	ACAGUGUCUUAGCAUAAUUU	20	12	1	3	1	7	0	0	0.0904973	0.419852	0.140952	0.502726	0	0	sja-novel-85-3p|	0.143389	0.752087	0.070632	0.923775	0.915496	0.32077	0.793781	0.836722	0.819219	0.203631	0.904951	0.894648	0.821581	0.802517	.
sja-Novel-86-5p	CAAAAACUGUAACACGUGUU	20	115	33	19	13	50	0	0	2.98641	2.65906	1.83238	3.5909	0	0	sja-novel-86-5p|	0.686678	0.131924	0.410491	0.582565	0.542161	0.298108	0.263161	0.604009	0.565175	0.027663	0.666804	0.633031	0.546703	0.503879	.
sja-Novel-86-3p	CACGUGCACCGUUAAUGCC	19	5	1	0	1	3	0	0	0.0904973	0	0.140952	0.215454	0	0	sja-novel-86-3p|	0.421318	0.752087	0.438347	0.923775	0.915496	0.315585	0.214692	.	.	0.711203	0.904951	0.894648	0.882633	0.869949	.
sja-Novel-87-5p	ACCCGUGGGAUACAAAAG	18	679	246	243	55	135	0	0	22.2623	34.008	7.75238	9.69543	0	0	sja-novel-87_2-5p|sja-novel-87_1-5p|sja-novel-87_3-5p|	2e-06	0	0	0.133433	0.096059	0	0	0.063621	0.039688	0.161195	0.375849	0.326055	0.322002	0.272076	.
sja-Novel-87-3p	GUUUGGUCAGCCGCAUGU	18	15	10	1	3	1	0	0	0.904973	0.139951	0.422857	0.071818	0	0	sja-novel-87_2-3p|	0.040402	0.23644	0.001833	0.762219	0.737214	0.313869	0.630838	0.905287	0.895021	0.081071	0.836147	0.818584	0.932074	0.924692	.
sja-Novel-88-5p	AGGACAUGUGUUGCGUAUGCU	21	567	329	106	20	112	0	0	29.7736	14.8348	2.81905	8.04362	0	0	sja-novel-88-5p|	0	0	0	0.082651	0.054271	0	4e-06	0.220562	0.174288	6e-06	0.593329	0.553702	0.367029	0.317132	.
sja-Novel-89-5p	CAGUCGUGAGGUUAUAUGAC	20	32	30	2	0	0	0	0	2.71492	0.279902	0	0	0	0	sja-novel-89-5p|	0.000131	1.1e-05	0	0.600235	0.561118	0.158782	0.048362	0.866371	0.851966	.	.	.	.	.	.
sja-Novel-9-5p	UAUAACAGACGGUCGACCAA	20	159	84	30	13	32	0	0	7.60177	4.19852	1.83238	2.29818	0	0	sja-novel-9-5p|	0.004622	0	0	0.380526	0.330799	0.010196	0.01607	0.514589	0.46984	0.490106	0.666804	0.633031	0.629688	0.592845	.
sja-Novel-9-3p	ACGUCGUGCCUUCUCAUAGC	20	42	26	12	0	4	0	0	2.35293	1.67941	0	0.287272	0	0	sja-novel-9-3p|	0.331621	4.4e-05	3e-06	0.625638	0.588473	0.000557	0.000518	0.68021	0.647599	0.153403	.	.	0.86464	0.850053	.
sja-Novel-90-3p	UGGAGAUCGCAUGUGCAUGA	20	55	6	8	11	30	0	0	0.542984	1.11961	1.55048	2.15454	0	0	sja-novel-90-3p|	0.170882	0.0305	0.000863	0.814699	0.794932	0.481562	0.094008	0.736463	0.708984	0.348426	0.692077	0.660514	0.640604	0.604641	.
sja-Novel-91-5p	UCAGAUCGUAGAAAGAAAGC	20	29	5	7	5	12	0	0	0.452487	0.979655	0.704761	0.861816	0	0	sja-novel-91-5p|	0.176299	0.47997	0.218157	0.830588	0.81245	0.572071	0.787425	0.75291	0.727002	0.704989	0.789462	0.767146	0.767791	0.74333	.
sja-Novel-92-5p	AGGUGAUAUGGCUCAAAAUCU	21	28	1	6	1	20	0	0	0.0904973	0.839705	0.140952	1.43636	0	0	sja-novel-92-5p|	0.011862	0.752087	0.000269	0.923775	0.915496	0.060053	0.243143	0.770705	0.74653	0.00496	0.904951	0.894648	0.703066	0.672491	.
sja-Novel-93-5p	GAACCAGGAGAGGAGCUGAUUU	22	63	11	13	6	33	0	0	0.995471	1.81936	0.845714	2.36999	0	0	sja-novel-93-5p|	0.135079	0.74776	0.01016	0.750989	0.724896	0.111749	0.418053	0.667918	0.634242	0.015269	0.769909	0.745656	0.624387	0.587124	.
sja-Novel-94-5p	AAGUUAUAUUUAAGUUGGAUUUU	23	169	56	75	13	25	0	0	5.06785	10.4963	1.83238	1.79545	0	0	sja-novel-94-5p|	2.5e-05	0.000563	6e-06	0.473987	0.427168	0	0	0.302801	0.25314	0.95252	0.666804	0.633031	0.669978	0.636478	.
sja-Novel-95-5p	GGUGGAACGUAGAGGUAUCA	20	2	0	1	0	1	0	0	0	0.139951	0	0.071818	0	0	sja-novel-95-5p|	0.213658	.	0.373016	.	.	0.319036	0.630838	0.905287	0.895021	0.475347	.	.	0.932074	0.924692	.
sja-Novel-95-3p	UAUACCUAUCAUGUGUCCGCU	21	7	7	0	0	0	0	0	0.633481	0	0	0	0	0	sja-novel-95-3p|	0.033375	0.034008	0.002978	0.800155	0.778912	.	.	.	.	.	.	.	.	.	.
sja-Novel-96-5p	ACGACAAGCUUUAACUCGAC	20	70	30	6	5	27	2	0	2.71492	0.839705	0.704761	1.93909	19.7707	0	sja-novel-96-5p|	0.005484	0.002626	0.202427	0.001434	0.561118	0.772054	0.056273	0	0.74653	0.030104	0	0.767146	8.5e-05	0.623306	0.116797
sja-Novel-97-3p	UGAAGUGGAUAUGAAUAUAUU	21	185	11	20	4	150	0	0	0.995471	2.79902	0.563809	10.7727	0	0	sja-novel-97-3p|	0.003998	0.323724	0	0.750989	0.724896	0.00116	0	0.594645	0.555114	0	0.811245	0.791125	0.29652	0.246985	.
sja-Novel-98-5p	UACAUUGCCAAUAGUUCU	18	12	1	5	1	5	0	0	0.0904973	0.699754	0.140952	0.35909	0	0	sja-novel-98_1-5p|sja-novel-98_2-5p|sja-novel-98_3-5p|	0.027096	0.752087	0.173785	0.923775	0.915496	0.104318	0.282582	0.790194	0.76795	0.376091	0.904951	0.894648	0.848845	0.832602	.
sja-Novel-98-3p	AACGCUAAUGGGACUAGCU	19	43	35	1	4	3	0	0	3.16741	0.139951	0.563809	0.215454	0	0	sja-novel-98_1-3p|sja-novel-98_2-3p|sja-novel-98_3-3p|	7e-06	0.000223	0	0.571358	0.530169	0.177137	0.706503	0.905287	0.895021	0.190656	0.811245	0.791125	0.882633	0.869949	.
sja-Novel-99-5p	UUCGGUCUCAAGAGGUUUUUU	21	178	130	27	1	20	0	0	11.7647	3.77867	0.140952	1.43636	0	0	sja-novel-99-5p|	0	0	0	0.275304	0.226343	1e-06	0.000655	0.536401	0.492933	0.00496	0.904951	0.894648	0.703066	0.672491	.
