# Supplementary material for: Profiles of Small Non-Coding RNAs in Schistosoma japonicum during Development
Source: PLoS Negl Trop Dis. 2011 Aug 2;5(8):e1256. doi: 10.1371/journal.pntd.0001256 (PMC3149011; doi:10.1371/journal.pntd.0001256)
Supplement: Table S11 — Expression level of siRNAs derived from LINE in cercariae, lung-stage schistosomula, male and female adult worms. (XLS) [file pntd.0001256.s011.xls]

## Sheet: TE_LINE_TPM
Table S11. Expression level of LINE-derived siRNAs
Name	Type	Annotation	Total Expression			SjC Expression		SjL Expression		SjM Expression		SjF Expression
			Total	Sense	Antisense	Sense	Antisense	Sense	Antisense	Sense	Antisense	Sense	Antisense
Sj_Blaster_Grouper_34995_MAP_4	LINE	Novel	45335.9	14838.7	30497.2	4990.9	9397	3544.2	7844.5	1897.4	4954.1	4406.2	8301.6
Sj_Blaster_Grouper_34784_MAP_11	LINE	Novel	42723.9	28874.8	13849.1	8931.2	4916.5	7444.3	3233	4628.3	1721.3	7871	3978.3
Sj_Blaster_Grouper_34994_MAP_3	LINE	Novel	41850.2	13474.1	28376.1	4550.3	8590.6	3086	7354	1738.9	4702.8	4098.9	7728.7
Sj_Blaster_Grouper_34783_MAP_10	LINE	Novel	40717.8	27125.9	13591.9	8149.7	4798.2	7129.8	3166.7	4361.5	1674.9	7484.9	3952.1
Sj_Blaster_Grouper_31280_MAP_3	LINE	Novel	40296.6	12882.4	27414.2	4483.4	8355.3	2928.7	7097.1	1668.8	4487.9	3801.5	7473.9
Sj_Blaster_Grouper_35047_MAP_4	LINE	Novel	39693	12137	27556	4101.4	8336.8	2980.5	7205.6	1566.4	4498.4	3488.7	7515.2
Sj_Blaster_Grouper_34747_MAP_6	LINE	Novel	39486.1	26867	12619.1	8161.2	4462.7	7028.7	2884.5	4418.3	1598.1	7258.8	3673.8
Sj_Blaster_Grouper_35059_MAP_4	LINE	Novel	39314.8	26366	12948.8	7876.9	4611.4	6920.6	3002.8	4261.4	1614	7307.1	3720.6
Sj_Blaster_Grouper_34922_MAP_3	LINE	RTE-1_MD_1p	39063.1	18882.7	20180.4	6070.3	6386.5	4778.5	5078	2776.8	2937.6	5257.1	5778.3
Sj_Blaster_Grouper_34739_MAP_7	LINE	Novel	38324.5	25689.3	12635.2	7635.2	4415.1	6783.1	2946.7	4194.7	1589.6	7076.3	3683.8
Sj_Blaster_Grouper_34996_MAP_7	LINE	Novel	37827.9	13134	24693.9	4933.7	7661	2937	6125.8	1721.9	4016.9	3541.4	6890.2
Sj_Blaster_Grouper_35163_MAP_3	LINE	Novel	37551.2	26844.5	10706.7	8009	3529.2	7106.5	2546.9	4437.4	1350.5	7291.6	3280.1
Sj_Blaster_Grouper_34997_MAP_3	LINE	Novel	37500.2	12706.9	24793.3	4637.6	7789.6	2869.3	6146.6	1735.9	4092.8	3464.1	6764.3
Sj_Blaster_Grouper_34742_MAP_3	LINE	Novel	37382.4	25440.1	11942.3	7897	4022.6	6621.2	2876.6	4077.1	1492.5	6844.8	3550.6
Sj_Blaster_Grouper_34983_MAP_3	LINE	Novel	36804.8	12756	24048.8	4790.6	7359.4	2836.9	6111.3	1683.2	3949.1	3445.3	6629
Sj_Blaster_Grouper_34992_MAP_7	LINE	Novel	36745.3	12690.5	24054.8	4557.8	7238.5	2913.6	6226.1	1542.2	3968.5	3676.9	6621.7
Sj_Blaster_Grouper_34686_MAP_9	LINE	Novel	35746.7	25281.6	10465.1	7461.8	3808	6715.7	2297.3	4256.4	1297.7	6847.7	3062.1
Sj_Blaster_Grouper_33481_MAP_3	LINE	Novel	35518.9	13393.1	22125.8	5143.8	6857.2	2973.6	5560.6	1790.7	3632.4	3485	6075.6
Sj_Blaster_Grouper_30617_MAP_9	LINE	Novel	35312	24619.9	10692.1	7402.2	3638.3	6494.1	2532.5	4079.1	1332	6644.5	3189.3
Sj_Blaster_Grouper_34898_MAP_3	LINE	Novel	35105.1	13987.6	21117.5	5599.1	7224.5	2941.6	5115.8	1946.2	3328.8	3500.7	5448.4
Sj_Blaster_Grouper_34933_MAP_5	LINE	Novel	35021.6	10310	24711.6	3558.4	7430.1	2366.4	6535.2	1275.2	4071.7	3110	6674.6
Sj_Blaster_Grouper_33855_MAP_4	LINE	Novel	34655.8	10843.2	23812.6	3416.2	7229	2662.5	6286.7	1388.4	3867.6	3376.1	6429.3
Sj_Blaster_Grouper_34625_MAP_3	LINE	Novel	34413.1	24122.4	10290.7	7212.3	3436.4	6444.9	2478.6	3915.7	1265.1	6549.5	3110.6
Sj_Blaster_Grouper_34775_MAP_3	LINE	Novel	34316.6	17420	16896.6	5733	5518.1	4287	4176.8	2468.5	2534.9	4931.5	4666.8
Sj_Blaster_Grouper_34993_MAP_3	LINE	Novel	34137.8	12163.2	21974.6	4193.6	6999.8	2845	5532.1	1593.7	3398.1	3530.9	6044.6
Sj_Blaster_Grouper_34982_MAP_5	LINE	Novel	33856.9	11518.7	22338.2	4332.7	7086.3	2554.3	5501.3	1506	3596.3	3125.7	6154.3
Sj_Blaster_Grouper_27960_MAP_20	LINE	Novel	33496.2	23247.8	10248.4	6974.5	3468.4	6255.7	2435.5	3746.9	1243.7	6270.7	3100.8
Sj_Blaster_Grouper_34637_MAP_3	LINE	Novel	33465	23267	10198	7044.9	3513.9	6197.6	2359.7	3736.9	1250.4	6287.6	3074
Sj_Blaster_Grouper_34785_MAP_3	LINE	Novel	33384.5	17073.6	16310.9	5797.5	5189.4	4062.4	4065.9	2442	2483.7	4771.7	4571.9
Sj_Blaster_Grouper_35165_MAP_4	LINE	Novel	33241.9	23197.4	10044.5	7110	3305.3	6153.2	2448.9	3704.1	1226.3	6230.1	3064
Sj_Blaster_Grouper_34950_MAP_3	LINE	Novel	33199.8	12188.2	21011.6	4548.3	6925.3	2735	5184.2	1620	3345.4	3284.9	5556.7
Sj_Blaster_Grouper_34613_MAP_4	LINE	Novel	32974.4	23829.1	9145.3	7023.5	3083.9	6465.2	2063.1	3938.8	1128.3	6401.6	2870
Sj_Blaster_Grouper_28227_MAP_18	LINE	Novel	32693.5	22898.3	9795.2	6773.6	3319.3	6166.9	2278	3716	1194.6	6241.8	3003.3
Sj_Blaster_Grouper_30227_MAP_3	LINE	Novel	32682.4	22379.6	10302.8	6675.3	3460.7	6027.3	2438.9	3619.5	1278.9	6057.5	3124.3
Sj_Blaster_Grouper_34647_MAP_5	LINE	Novel	32572.9	22241.6	10331.3	6478.9	3406.7	5974	2464.5	3796.6	1289.4	5992.1	3170.7
Sj_Blaster_Grouper_32816_MAP_3	LINE	Novel	32134.2	22634.6	9499.6	6549.3	3242.8	6053.7	2153.4	3877	1205.6	6154.6	2897.8
Sj_Blaster_Grouper_34393_MAP_4	LINE	Novel	31950.9	9822.8	22128.1	3259.8	6487.9	2299	5970	1272.6	3683.8	2991.4	5986.4
Sj_Blaster_Grouper_32817_MAP_3	LINE	Novel	31842.8	22524	9318.8	6436.8	3139.7	6060.7	2207.6	3800.3	1157.8	6226.2	2813.7
Sj_Blaster_Grouper_34854_MAP_8	LINE	Novel	31622.4	9837.7	21784.7	3238.3	6641	2417.6	5770.4	1187.9	3469.9	2993.9	5903.4
Sj_Blaster_Grouper_34926_MAP_7	LINE	Novel	31587.5	8968.5	22619	3010.8	6777.7	2090.5	6007	1100.8	3756.1	2766.4	6078.2
Sj_Blaster_Grouper_34900_MAP_20	LINE	Novel	31587	9129.9	22457.1	3036	6709.4	2156.8	6022.3	1128.7	3652.7	2808.4	6072.7
Sj_Blaster_Grouper_34844_MAP_3	LINE	Novel	31430.8	9867.5	21563.3	3135.1	6437.3	2459.8	5708.5	1259.8	3547.1	3012.8	5870.4
Sj_Blaster_Grouper_34981_MAP_6	LINE	Novel	31369.9	10323.6	21046.3	3615.5	6573	2344.3	5321.8	1394.3	3418.7	2969.5	5732.8
Sj_Blaster_Grouper_34853_MAP_8	LINE	Novel	31366	9658.1	21707.9	3186.4	6533.5	2353.3	5810.5	1159.8	3488.4	2958.6	5875.5
Sj_Blaster_Grouper_34536_MAP_3	LINE	Novel	31326.6	9825.5	21501.1	3516.1	6767.6	2258.9	5443.3	1279.6	3423.4	2770.9	5866.8
Sj_Blaster_Grouper_35109_MAP_4	LINE	Novel	31303.3	19161.4	12141.9	5861.9	4651.9	4840.9	2684.3	3151	1616.3	5307.6	3189.4
Sj_Blaster_Grouper_32818_MAP_3	LINE	Novel	31247.7	21840.5	9407.2	6154.6	3161.3	5918.5	2246.4	3721.1	1162.8	6046.3	2836.7
Sj_Blaster_Grouper_33441_MAP_3	LINE	Novel	31203.5	11077.1	20126.4	4073.9	6325.2	2534.9	5073.6	1470.7	3261.1	2997.6	5466.5
Sj_Blaster_Grouper_34788_MAP_12	LINE	Novel	31117.3	9899.2	21218.1	3250.2	6113.6	2367.2	5727.4	1231.4	3629.1	3050.4	5748
Sj_Blaster_Grouper_33230_MAP_6	LINE	Novel	31022.5	22062.8	8959.7	6503.1	3104.8	5932.4	2139	3571	1060.9	6056.3	2655
Sj_Blaster_Grouper_34289_MAP_7	LINE	Novel	30934.6	15488.4	15446.2	4769.2	4671	4062.8	4037.8	2296	2328	4360.4	4409.4
Sj_Blaster_Grouper_30324_MAP_3	LINE	Novel	30910.3	18621.6	12288.7	5690.4	4446.2	4779.3	2797.6	2949.1	1521	5202.8	3523.9
Sj_Blaster_Grouper_34780_MAP_5	LINE	Novel	30806.4	20944.8	9861.6	6411.6	3658.9	5391.6	2160	3385.4	1262.2	5756.2	2780.5
Sj_Blaster_Grouper_27937_MAP_5	LINE	Novel	30794.8	21111.2	9683.6	6135.9	3264.9	5758.1	2307.5	3487.8	1185.5	5729.4	2925.7
Sj_Blaster_Grouper_34710_MAP_3	LINE	Novel	30733.5	20735.7	9997.8	6625.9	3638.4	5175.9	2222.4	3319.3	1283.1	5614.6	2853.9
Sj_Blaster_Grouper_34880_MAP_20	LINE	Novel	30650.8	9388.9	21261.9	3120.8	6372.7	2253.8	5686.6	1137.8	3424.2	2876.5	5778.4
Sj_Blaster_Grouper_31726_MAP_3	LINE	Novel	30585.3	9265.3	21320	3262.4	5825.4	2109.6	5849.8	1167.2	3676.9	2726.1	5967.9
Sj_Blaster_Grouper_35045_MAP_3	LINE	Novel	30569.3	13154.9	17414.4	4659	5489.9	2985.5	4350.2	1685.4	2765.6	3825	4808.7
Sj_Blaster_Grouper_33264_MAP_3	LINE	Novel	30529.2	16376.6	14152.6	5083.2	4132.7	4194.9	3733.4	2508.2	2223.7	4590.3	4062.8
Sj_Blaster_Grouper_30851_MAP_3	LINE	Novel	30477.9	10125.5	20352.4	3892.1	6315.5	2199.8	5150.6	1327.4	3334.5	2706.2	5551.8
Sj_Blaster_Grouper_30277_MAP_3	LINE	Novel	30363.9	21571.8	8792.1	6445.5	2955.4	5779.1	2036	3547.6	1088	5799.6	2712.7
Sj_Blaster_Grouper_30263_MAP_15	LINE	Novel	30358.9	21316.7	9042.2	6302.4	2986.2	5722	2154.6	3529.9	1133.5	5762.4	2767.9
Sj_Blaster_Grouper_33194_MAP_3	LINE	Novel	30288.8	10479.8	19809	3797.3	6138.9	2381.3	4989.9	1384.4	3252.1	2916.8	5428.1
Sj_Blaster_Grouper_30686_MAP_8	LINE	Novel	30276.4	8890.2	21386.2	3089.8	6219.6	2023.2	5679.7	1118.1	3658.3	2659.1	5828.6
Sj_Blaster_Grouper_34712_MAP_3	LINE	Novel	30224.8	10253.2	19971.6	3624.9	6105.5	2350.8	5053.9	1348.8	3202.3	2928.7	5609.9
Sj_Blaster_Grouper_25543_MAP_20	LINE	Novel	30218.2	21077.9	9140.3	6207.7	3019.1	5689.1	2211.4	3413.5	1119.9	5767.6	2789.9
Sj_Blaster_Grouper_34829_MAP_4	LINE	Novel	30186.2	20952.9	9233.3	6238.9	3087.2	5628	2206.1	3389.2	1116.8	5696.8	2823.2
Sj_Blaster_Grouper_35080_MAP_3	LINE	Novel	30145.6	20845.2	9300.4	6157.8	3108.2	5629.1	2230.8	3379.8	1101.8	5678.5	2859.6
Sj_Blaster_Grouper_34426_MAP_8	LINE	RTE-1_MD_1p	30109.2	8954.6	21154.6	3245	6435.5	2006.1	5396.9	1200	3563.9	2503.5	5758.3
Sj_Blaster_Grouper_33370_MAP_4	LINE	Novel	30078.3	10418.6	19659.7	3766.7	6233.2	2406.7	4922.7	1381.4	3125.2	2863.8	5378.6
Sj_Blaster_Grouper_33636_MAP_13	LINE	Novel	30070.4	20163.2	9907.2	6283.7	3431.3	5095	2265.3	3305.5	1347.3	5479	2863.3
Sj_Blaster_Grouper_34561_MAP_4	LINE	Novel	30055.1	15133	14922.1	4570.8	4544	3954.2	3875.2	2280	2238.1	4328	4264.8
Sj_Blaster_Grouper_34474_MAP_3	LINE	RTE-1_MD_1p	30044.9	16207.9	13837	4953.9	4005.5	4104.6	3642.9	2491.7	2145.5	4657.7	4043.1
Sj_Blaster_Grouper_28218_MAP_13	LINE	Novel	30001.5	21453.1	8548.4	6419.2	2793	5763.9	1989.8	3558.9	1072.5	5711.1	2693.1
Sj_Blaster_Grouper_34233_MAP_11	LINE	Novel	29972.7	9119	20853.7	2972	6046.9	2229.9	5637	1104.1	3409.1	2813	5760.7
Sj_Blaster_Grouper_34053_MAP_6	LINE	Novel	29926.9	14955.6	14971.3	4520.9	4583.3	3901.6	3892.9	2236.9	2236.7	4296.2	4258.4
Sj_Blaster_Grouper_33325_MAP_3	LINE	Novel	29908.8	19489.2	10419.6	6181.7	3740.5	4946.1	2426.7	3006	1307.8	5355.4	2944.6
Sj_Blaster_Grouper_34048_MAP_4	LINE	Novel	29886.6	14913.9	14972.7	4503.5	4586.9	3925	3938.2	2238.1	2226.6	4247.3	4221
Sj_Blaster_Grouper_34495_MAP_3	LINE	Novel	29853.4	20489.6	9363.8	5965.3	2951.1	5505.7	2252.3	3400.4	1161.5	5618.2	2998.9
Sj_Blaster_Grouper_24672_MAP_3	LINE	Novel	29839.3	9345.7	20493.6	3070.5	5935	2241	5547.2	1169.2	3364.3	2865	5647.1
Sj_Blaster_Grouper_28415_MAP_3	LINE	Novel	29805	20269.8	9535.2	5658.2	3229.5	5575.5	2247.4	3475	1139.9	5561.1	2918.4
Sj_Blaster_Grouper_35112_MAP_4	LINE	RTE-1_MD_1p	29742.4	19188.7	10553.7	5919.2	3863.5	4868.7	2431.9	3062.1	1392.3	5338.7	2866
Sj_Blaster_Grouper_30422_MAP_17	LINE	Novel	29673.2	19174	10499.2	6032	3860	4916.6	2439.2	2970.2	1366.3	5255.2	2833.7
Sj_Blaster_Grouper_33633_MAP_4	LINE	Novel	29580.1	18781.1	10799	5988.7	3932.2	4829.5	2507.4	2898.4	1343.8	5064.5	3015.6
Sj_Blaster_Grouper_34559_MAP_4	LINE	Novel	29487.5	20289.6	9197.9	5949.6	3081.5	5463.7	2183.9	3284.8	1117.2	5591.5	2815.3
Sj_Blaster_Grouper_34201_MAP_13	LINE	Novel	29473.4	9108.6	20364.8	2930.7	6019.5	2198.8	5471.2	1125.7	3343.8	2853.4	5530.3
Sj_Blaster_Grouper_29846_MAP_8	LINE	Novel	29470.4	20764.3	8706.1	5953.5	2953	5662.7	2042.2	3492.7	1078.4	5655.4	2632.5
Sj_Blaster_Grouper_32500_MAP_3	LINE	Novel	29465.7	20616.3	8849.4	6115.3	2966.7	5530.4	2115.6	3346	1067.4	5624.6	2699.7
Sj_Blaster_Grouper_34852_MAP_5	LINE	Novel	29404.2	9142.5	20261.7	3019.4	6145.7	2170.3	5372.2	1149.4	3320.5	2803.4	5423.3
Sj_Blaster_Grouper_32145_MAP_5	LINE	Novel	29368.5	20442.2	8926.3	5985.1	2989.1	5531.4	2130.5	3338.5	1058	5587.2	2748.7
Sj_Blaster_Grouper_35062_MAP_3	LINE	Novel	29270.9	18692.1	10578.8	5765.5	3698.9	4823	2512.3	2852.2	1370.3	5251.4	2997.3
Sj_Blaster_Grouper_31185_MAP_3	LINE	Novel	29208	8430.3	20777.7	2828	6158.8	1981.9	5568.2	1060.9	3427.5	2559.5	5623.2
Sj_Blaster_Grouper_33473_MAP_5	LINE	Novel	29156.3	10611.5	18544.8	3991.5	5683.7	2332.2	4676.2	1407.9	3032	2879.9	5152.9
Sj_Blaster_Grouper_31892_MAP_6	LINE	Novel	29060.7	8662.5	20398.2	2895.6	5983	2057.5	5523.7	1037.6	3322.4	2671.8	5569.1
Sj_Blaster_Grouper_31307_MAP_6	LINE	Novel	29045.4	9198	19847.4	3203.8	6197.2	2071.2	4997.4	1227.7	3215.2	2695.3	5437.6
Sj_Blaster_Grouper_35164_MAP_3	LINE	Novel	29009.5	9587.6	19421.9	3495.8	6115	2196.7	4869.7	1234.4	3098.8	2660.7	5338.4
Sj_Blaster_Grouper_34695_MAP_6	LINE	Novel	29004.5	20506.7	8497.8	6001.2	3069.5	5425.4	1864.6	3544.4	1060.4	5535.7	2503.3
Sj_Blaster_Grouper_29502_MAP_4	LINE	Novel	28988.6	10778.7	18209.9	4089.7	5738.9	2395.1	4433	1430.7	3072.9	2863.2	4965.1
Sj_Blaster_Grouper_24589_MAP_4	LINE	Novel	28981.1	20149.8	8831.3	5821.3	2862	5480.6	2150.9	3308.5	1118.3	5539.4	2700.1
Sj_Blaster_Grouper_34147_MAP_6	LINE	Novel	28737.9	8624	20113.9	2878.5	5821.5	2036.5	5441.5	1030.1	3311.7	2678.9	5539.2
Sj_Blaster_Grouper_33475_MAP_12	LINE	Novel	28722.9	19838.9	8884	5810.8	2940.4	5362.4	2111.4	3267.1	1074.1	5398.6	2758.1
Sj_Blaster_Grouper_34681_MAP_4	LINE	Novel	28710.1	14681.8	14028.3	4523.3	4180.9	3782.4	3707.6	2215.8	2162	4160.3	3977.8
Sj_Blaster_Grouper_33618_MAP_5	LINE	Novel	28707.3	14170.1	14537.2	4273.6	4516.9	3716	3708.5	2155.4	2194.9	4025.1	4116.9
Sj_Blaster_Grouper_26592_MAP_3	LINE	RTE-1_MD_1p	28693.9	7867.3	20826.6	2610.8	6048.6	1833	5655.5	934.3	3450.7	2489.2	5671.8
Sj_Blaster_Grouper_30147_MAP_3	LINE	Novel	28680.3	19823	8857.3	5761.7	2938.2	5394.9	2114.9	3267.6	1103.2	5398.8	2701
Sj_Blaster_Grouper_34469_MAP_4	LINE	Novel	28616.8	19224.9	9391.9	5939.6	3330.3	4983.8	2145.1	3125.4	1218.6	5176.1	2697.9
Sj_Blaster_Grouper_33984_MAP_3	LINE	Novel	28596.3	10779	17817.3	4305.8	5791.5	2254.2	4439.3	1409.1	2859.1	2809.9	4727.4
Sj_Blaster_Grouper_34960_MAP_6	LINE	Novel	28570.5	20107.6	8462.9	5748.3	2764.4	5455.2	2065.2	3336.9	1035.5	5567.2	2597.8
Sj_Blaster_Grouper_31082_MAP_3	LINE	Novel	28429.9	8743.1	19686.8	2878.7	5858.1	2061.9	5282.3	1089.3	3255.3	2713.2	5291.1
Sj_Blaster_Grouper_31230_MAP_4	LINE	Novel	28335	8937	19398	2939	5637	2111	5250.4	1125.5	3208.9	2761.5	5301.7
Sj_Blaster_Piler_105.0_MAP_20	LINE	Novel	28319.1	9531.5	18787.6	3451.5	5837	2173.3	4766.4	1211.5	3008.3	2695.2	5175.9
Sj_Blaster_Grouper_27062_MAP_3	LINE	Novel	28292.5	19425.8	8866.7	5690	2948.6	5232.8	2104.5	3257.9	1070.6	5245.1	2743
Sj_Blaster_Grouper_31095_MAP_5	LINE	Novel	28277.7	8586.3	19691.4	2821.5	5892	2031.8	5282.4	1063.8	3276.8	2669.2	5240.2
Sj_Blaster_Grouper_30275_MAP_6	LINE	Novel	28265.8	19816.6	8449.2	5748.6	2804	5373.8	1948.5	3342.7	1096.1	5351.5	2600.6
Sj_Blaster_Grouper_34841_MAP_4	LINE	Novel	28263.5	8804.5	19459	2791	5606.5	2221.5	5293.6	1084.6	3258.5	2707.4	5300.4
Sj_Blaster_Grouper_30969_MAP_4	LINE	Novel	28201.2	8610.1	19591.1	2850.8	5783.9	2019.1	5267.9	1097.7	3265	2642.5	5274.3
Sj_Blaster_Grouper_33968_MAP_3	LINE	Novel	28172.4	13887.3	14285.1	4273.5	4312.6	3522.5	3650.7	2192.9	2278.7	3898.4	4043.1
Sj_Blaster_Grouper_34629_MAP_8	LINE	Novel	28166.3	8684.5	19481.8	2854.8	5641.5	2048.6	5302.1	1065.5	3227.9	2715.6	5310.3
Sj_Blaster_Grouper_25984_MAP_3	LINE	Novel	28152.9	8590.3	19562.6	2850.9	5746.4	2000.5	5293.1	1068.2	3260.4	2670.7	5262.7
Sj_Blaster_Grouper_30351_MAP_7	LINE	Novel	28119.6	9521	18598.6	3396.3	5830.1	2116.4	4758.9	1176.5	2961.5	2831.8	5048.1
Sj_Blaster_Grouper_30912_MAP_3	LINE	Novel	28092.2	8456.8	19635.4	2733.5	5702	1997.8	5293.8	1075.6	3320.2	2649.9	5319.4
Sj_Blaster_Grouper_29125_MAP_3	LINE	Novel	28080.2	19519.2	8561	5580.2	2872.5	5318.3	2000.1	3207.4	1017.8	5413.3	2670.6
Sj_Blaster_Grouper_34962_MAP_5	LINE	Novel	28020.3	8849.2	19171.1	3211.5	6075.3	2023.9	4801.2	1144.2	3128.6	2469.6	5166
Sj_Blaster_Grouper_32871_MAP_3	LINE	Novel	28014.8	7918.5	20096.3	2689.9	5956	1913.6	5394.3	948.9	3326.3	2366.1	5419.7
Sj_Blaster_Grouper_35024_MAP_6	LINE	Novel	27994.3	17913.3	10081	5441	3706.4	4568.3	2274.5	2915.8	1334.8	4988.2	2765.3
Sj_Blaster_Grouper_34410_MAP_5	LINE	Novel	27930	9576	18354	3414.5	5756.9	2183.4	4625.1	1242.1	2947.1	2736	5024.9
Sj_Blaster_Grouper_34251_MAP_4	LINE	Novel	27915.7	8909.4	19006.3	3118.5	5910.4	2066	4805.9	1170.4	3125.4	2554.5	5164.6
Sj_Blaster_Grouper_27257_MAP_8	LINE	Novel	27913.7	8262.9	19650.8	2732.6	5706.4	1992.3	5320.7	994.6	3255	2543.4	5368.7
Sj_Blaster_Grouper_31737_MAP_3	LINE	Novel	27912.5	10210.3	17702.2	4047.4	5767.7	2209.1	4444.9	1267.2	2783	2686.6	4706.6
Sj_Blaster_Grouper_34882_MAP_3	LINE	Novel	27884.1	15858.5	12025.6	5070.5	3858.3	4022.1	2795.6	2405	1595.6	4360.9	3776.1
Sj_Blaster_Grouper_33326_MAP_4	LINE	Novel	27822.8	18424.6	9398.2	5826.8	3299.9	4759.2	2197	2864.7	1158.7	4973.9	2742.6
Sj_Blaster_Grouper_34616_MAP_5	LINE	Novel	27806.5	9709.8	18096.7	3416.4	5592.3	2238.3	4592.1	1283	2939.2	2772.1	4973.1
Sj_Blaster_Grouper_34823_MAP_10	LINE	Novel	27784.4	8597	19187.4	3071	6169	1953.3	4849.2	1057	2989.5	2515.7	5179.7
Sj_Blaster_Grouper_34925_MAP_14	LINE	Novel	27755	14194.3	13560.7	4313.2	4036.8	3681.7	3579.6	2179	2073.8	4020.4	3870.5
Sj_Blaster_Grouper_26157_MAP_3	LINE	Novel	27733.3	19341.8	8391.5	5523.6	2730.9	5325.3	2040.8	3283.3	1054.1	5209.6	2565.7
Sj_Blaster_Grouper_34930_MAP_3	LINE	Novel	27731.4	8670.2	19061.2	2859.4	5476.9	2082.5	5243.8	1028.7	3134.7	2699.6	5205.8
Sj_Blaster_Grouper_30695_MAP_3	LINE	Novel	27684.6	9048.6	18636	2891.3	5220.9	2185.5	5123.3	1149.9	3156.7	2821.9	5135.1
Sj_Blaster_Grouper_29884_MAP_5	LINE	Novel	27664.4	19196	8468.4	5547.7	2807.1	5224	2001.5	3185.6	1037.6	5238.7	2622.2
Sj_Blaster_Grouper_34837_MAP_3	LINE	Novel	27647	9109	18538	3192.2	5986.6	2112.6	4614.1	1155.8	2904.4	2648.4	5032.9
Sj_Blaster_Grouper_26803_MAP_7	LINE	Novel	27584.9	7986.9	19598	2662.2	5708.9	1893.7	5267.9	976	3293	2455	5328.2
Sj_Blaster_Grouper_31029_MAP_4	LINE	Novel	27557.4	8464.4	19093	2714.5	5488.6	2030.5	5213.1	1048.1	3186.9	2671.3	5204.4
Sj_Blaster_Grouper_31488_MAP_3	LINE	Novel	27553.5	8203.7	19349.8	2743.9	5389.8	1966.8	5377.2	1020.6	3242.6	2472.4	5340.2
Sj_Blaster_Grouper_34315_MAP_4	LINE	Novel	27493.4	8313.5	19179.9	2749.9	5646.9	1911.3	5125.4	1054.2	3208.8	2598.1	5198.8
Sj_Blaster_Grouper_33496_MAP_3	LINE	Novel	27401.3	18347.5	9053.8	5308.5	2909.4	4959.8	2209.1	3064.9	1116.2	5014.3	2819.1
Sj_Blaster_Grouper_33610_MAP_4	LINE	Novel	27386	13192.7	14193.3	3890.1	4369.1	3507.5	3650.2	2015.8	2164.5	3779.3	4009.5
Sj_Blaster_Grouper_34066_MAP_7	LINE	Novel	27368.4	17453.7	9914.7	4958.4	3466.8	4735.6	2353.8	2889.3	1198.7	4870.4	2895.4
Sj_Blaster_Grouper_34476_MAP_3	LINE	Novel	27324.2	17403.2	9921	5500.5	3620.4	4411.1	2284.1	2682.9	1294.3	4808.7	2722.2
Sj_Blaster_Grouper_34626_MAP_3	LINE	Novel	27259.2	8876	18383.2	2914.3	5234.1	2144.2	4963.2	1064.7	3045	2752.8	5140.9
Sj_Blaster_Grouper_31242_MAP_4	LINE	Novel	27245	8433.1	18811.9	2787.7	5411.9	1979.4	5141.9	1041.9	3116.5	2624.1	5141.6
Sj_Blaster_Grouper_33634_MAP_6	LINE	Novel	27205	19179.6	8025.4	5984.7	2828.4	4915.8	1840.3	3040.6	1025.5	5238.5	2331.2
Sj_Blaster_Grouper_34343_MAP_7	LINE	Novel	27144.6	8980.6	18164	3209.1	5722	2051.7	4503.9	1166.2	2935.3	2553.6	5002.8
Sj_Blaster_Grouper_34758_MAP_7	LINE	Novel	27069.4	18974.5	8094.9	5376.9	2670.3	5198.2	1961.4	3187.1	988.3	5212.3	2474.9
Sj_Blaster_Grouper_33098_MAP_5	LINE	Novel	27036.8	17892.2	9144.6	5593	3244.3	4628.6	2119.7	2803.3	1171.3	4867.3	2609.3
Sj_Blaster_Grouper_34144_MAP_3	LINE	Novel	27020.2	7542.8	19477.4	2525.2	5621.9	1740.7	5286.4	887.2	3210.1	2389.7	5359
Sj_Blaster_Grouper_34860_MAP_16	LINE	Novel	26909.6	8367.9	18541.7	2645.6	5187.8	2047.4	5106.7	1060.7	3142	2614.2	5105.2
Sj_Blaster_Grouper_25864_MAP_7	LINE	Novel	26883.7	7821.5	19062.2	2592.8	5454.2	1866.2	5218.7	932.9	3181	2429.6	5208.3
Sj_Blaster_Grouper_29677_MAP_4	LINE	Novel	26841.4	18844.7	7996.7	5439.4	2688.9	5151	1863.7	3124.5	976.6	5129.8	2467.5
Sj_Blaster_Grouper_32832_MAP_3	LINE	Novel	26823.4	8329.7	18493.7	2643.8	5261.8	2006.8	5078.1	1048.6	3114.3	2630.5	5039.5
Sj_Blaster_Grouper_29845_MAP_3	LINE	Novel	26805.8	7085.6	19720.2	2299.9	5524.4	1686.9	5469.5	891.3	3308.5	2207.5	5417.8
Sj_Blaster_Grouper_34175_MAP_7	LINE	Novel	26794.4	12503.7	14290.7	3643.7	4302	3309.3	3761.5	1919.6	2162.1	3631.1	4065.1
Sj_Blaster_Grouper_35097_MAP_3	LINE	Novel	26763.9	10569.9	16194	3549.3	5095.9	2424.6	4159.1	1378.6	2648.1	3217.4	4290.9
Sj_Blaster_Grouper_32048_MAP_7	LINE	Novel	26674.9	18472.7	8202.2	5222	2761.3	5069.1	1881.4	3095.7	987.5	5085.9	2572
Sj_Blaster_Grouper_30279_MAP_3	LINE	Novel	26578.2	9743.2	16835	3653.1	5329.6	2157.1	4245.4	1289	2715	2644	4545
Sj_Blaster_Grouper_29819_MAP_3	LINE	Novel	26548.2	18590.4	7957.8	5303.3	2585.6	5101.9	1924.2	3098.1	1001.1	5087.1	2446.9
Sj_Blaster_Grouper_30805_MAP_4	LINE	Novel	26545.4	8373.4	18172	2770	5285.1	1960.9	4924.3	1035.2	3036.7	2607.3	4925.9
Sj_Blaster_Grouper_34648_MAP_3	LINE	Novel	26517.9	9356.5	17161.4	3291	5252.3	2104.5	4374.6	1277.9	2859.7	2683.1	4674.8
Sj_Blaster_Grouper_29479_MAP_13	LINE	Novel	26504.7	7897.5	18607.2	2613.4	5249.2	1872.8	5123.6	941	3140.1	2470.3	5094.3
Sj_Blaster_Grouper_34987_MAP_5	LINE	Novel	26498.3	17801.9	8696.4	5412.2	3195.5	4568.9	1967.9	2857.7	1094.3	4963.1	2438.7
Sj_Blaster_Grouper_34535_MAP_10	LINE	Novel	26466.1	12702.6	13763.5	3630.4	4142.4	3356.4	3585.3	2018.8	2133	3697	3902.8
Sj_Blaster_Grouper_35110_MAP_4	LINE	Novel	26441	8505.4	17935.6	3061.7	5537.7	1947.8	4568.3	1087.9	2896.4	2408	4933.2
Sj_Blaster_Grouper_33288_MAP_8	LINE	Novel	26421.7	7806.6	18615.1	2536.7	5325.2	1933.6	5111.7	939.9	3075.8	2396.4	5102.4
Sj_Blaster_Grouper_35023_MAP_3	LINE	Novel	26406	11423.2	14982.8	3750.3	4642.6	2639.9	3869.2	1479.2	2335.1	3553.8	4135.9
Sj_Blaster_Grouper_34912_MAP_3	LINE	Novel	26356.4	16153.1	10203.3	5119.6	3617	4060.1	2324	2522.8	1304.9	4450.6	2957.4
Sj_Blaster_Grouper_34932_MAP_7	LINE	Novel	26346.9	7635.2	18711.7	2699.4	5617.1	1699.9	4897.4	991.3	3232.8	2244.6	4964.4
Sj_Blaster_Grouper_31002_MAP_4	LINE	Novel	26306.1	8481.3	17824.8	2718.7	5044.8	1989.7	4863	1112.3	3039.4	2660.6	4877.6
Sj_Blaster_Grouper_27726_MAP_20	LINE	Novel	26223.3	8090.5	18132.8	2742.1	5094.2	1851.5	4966.3	950.7	3027.4	2546.2	5044.9
Sj_Blaster_Grouper_34043_MAP_4	LINE	Novel	26199	11839.4	14359.6	3537.7	4378.2	3131.6	3772.4	1801	2163.3	3369.1	4045.7
Sj_Blaster_Grouper_29760_MAP_4	LINE	Novel	26158.3	12656.7	13501.6	3534.8	4022	3394	3547.7	2015.8	2109.5	3712.1	3822.4
Sj_Blaster_Grouper_34836_MAP_3	LINE	Novel	26118.2	8442.5	17675.7	2892.3	5499.6	1915.5	4517.7	1109.8	2852.9	2524.9	4805.5
Sj_Blaster_Grouper_31814_MAP_3	LINE	Novel	25965.4	17140.2	8825.2	5431.3	3240.2	4379.9	2085.2	2669.8	1132.3	4659.2	2367.5
Sj_Blaster_Grouper_31235_MAP_3	LINE	Novel	25959.9	7971.3	17988.6	2593.2	5099.9	1920	4937.3	998.8	3038.3	2459.3	4913.1
Sj_Blaster_Grouper_29191_MAP_3	LINE	Novel	25904.4	8023.8	17880.6	2927.5	5637.5	1772	4518.9	1013.8	2839.8	2310.5	4884.4
Sj_Blaster_Grouper_34586_MAP_5	LINE	Novel	25863.2	8811.5	17051.7	3131.6	5220.4	2023.6	4400.7	1142.2	2782.9	2514.1	4647.7
Sj_Blaster_Grouper_24823_MAP_17	LINE	Novel	25852.7	7515.7	18337	2413.9	5400.9	1878.1	4965.8	912.3	2999.5	2311.4	4970.8
Sj_Blaster_Grouper_25301_MAP_3	LINE	Novel	25788.8	7301.5	18487.3	2438.9	5310.2	1696.4	5044.5	849.8	3097.6	2316.4	5035
Sj_Blaster_Grouper_31860_MAP_5	LINE	Novel	25747.3	8072.5	17674.8	2690.4	4990.4	1892.3	4874.7	968.2	2974.7	2521.6	4835
Sj_Blaster_Grouper_34241_MAP_6	LINE	Novel	25710.3	7162.7	18547.6	2429	5285	1595	4991.7	898.1	3263.3	2240.6	5007.6
Sj_Blaster_Grouper_32785_MAP_18	LINE	Novel	25697.4	17270.5	8426.9	5462.3	2824.8	4445.2	2008.1	2745.2	1088.4	4617.8	2505.6
Sj_Blaster_Grouper_33852_MAP_3	LINE	Novel	25691.1	11970.1	13721	3576.2	4163.9	3148.7	3609.7	1809.3	2072.9	3435.9	3874.5
Sj_Blaster_Grouper_29208_MAP_3	LINE	Novel	25684.8	18043.9	7640.9	5019.8	2530.3	4985	1801.8	3063.5	933	4975.6	2375.8
Sj_Blaster_Grouper_34711_MAP_3	LINE	Novel	25670.1	18208.7	7461.4	5844.5	2661.6	4556.4	1665.5	2964.4	954.3	4843.4	2180
Sj_Blaster_Grouper_29037_MAP_10	LINE	Novel	25662.1	18140.1	7522	5412.1	2748.4	4825.1	1641.7	2996.2	960.7	4906.7	2171.2
Sj_Blaster_Grouper_35108_MAP_4	LINE	Novel	25629.7	8432.9	17196.8	3074	5416.7	1960.6	4289.7	1071.2	2742.6	2327.1	4747.8
Sj_Blaster_Grouper_34847_MAP_3	LINE	Novel	25545.1	16759.2	8785.9	5279.1	3124.9	4292.9	2077.1	2609.6	1136.2	4577.6	2447.7
Sj_Blaster_Grouper_31524_MAP_7	LINE	Novel	25470.5	8493.9	16976.6	2861.6	5360	1985.3	4412.9	1095.6	2641.8	2551.4	4561.9
Sj_Blaster_Grouper_34872_MAP_3	LINE	Novel	25456.7	14509.5	10947.2	4590.9	3548.8	3699.3	2555.6	2255.9	1448.1	3963.4	3394.7
Sj_Blaster_Grouper_30463_MAP_3	LINE	Novel	25381	7833.1	17547.9	2841.7	5354.3	1725.5	4464.1	1060.5	2913.4	2205.4	4816.1
Sj_Blaster_Grouper_27154_MAP_4	LINE	Novel	25352.7	7494.8	17857.9	2502.5	4903.9	1753.8	4930.7	899.6	3058.5	2338.9	4964.8
Sj_Blaster_Grouper_30795_MAP_5	LINE	Novel	25324.6	6735.3	18589.3	2495.7	5737.3	1455.7	4792.4	881.2	3082.6	1902.7	4977
Sj_Blaster_Grouper_30975_MAP_3	LINE	Novel	25319.7	7366.2	17953.5	2622.4	5409.6	1658.2	4732.3	950.3	2977.3	2135.3	4834.3
Sj_Blaster_Grouper_34016_MAP_3	LINE	Novel	25315.6	8246	17069.6	2960.4	5377.3	1870.8	4317.9	1070.4	2782.4	2344.4	4592
Sj_Blaster_Grouper_33245_MAP_5	LINE	Novel	25285.6	7845.6	17440	2851.1	5557	1788.4	4524.3	907.3	2634.4	2298.8	4724.3
Sj_Blaster_Grouper_34142_MAP_4	LINE	Novel	25285.2	8321	16964.2	2657.8	4682.2	1981.8	4663.2	1032.6	2914.9	2648.8	4703.9
Sj_Blaster_Grouper_23404_MAP_3	LINE	Novel	25215.9	7615	17600.9	2514.1	4967.6	1802.9	4811.9	900	2975.4	2398	4846
Sj_Blaster_Grouper_34569_MAP_3	LINE	Novel	25209.4	12631.2	12578.2	3685.3	3699.8	3358.1	3303.8	1983.4	1982.9	3604.4	3591.7
Sj_Blaster_Grouper_33146_MAP_3	LINE	Novel	25208.2	16508.7	8699.5	5292.9	2821.8	4213.1	2119.9	2564.3	1119.8	4438.4	2638
Sj_Blaster_Grouper_30919_MAP_4	LINE	Novel	25189.7	7011.3	18178.4	2288.2	5147.4	1681	4997.4	860.4	3054.7	2181.7	4978.9
Sj_Blaster_Grouper_34828_MAP_5	LINE	Novel	25028.1	17783.1	7245	5227.5	2352.2	4794.1	1784.3	2939.9	870.3	4821.6	2238.2
Sj_Blaster_Grouper_29839_MAP_7	LINE	Novel	25008	8018.3	16989.7	2944.6	5181.6	1768.1	4359	1017.9	2766.7	2287.7	4682.4
Sj_Blaster_Grouper_34953_MAP_4	LINE	Novel	25003.3	9010.3	15993	3280.7	5115.3	2101.1	3992.4	1175.5	2482.1	2453	4403.2
Sj_Blaster_Grouper_31195_MAP_4	LINE	Novel	24978.1	7950.2	17027.9	2542.1	4819.5	1912.4	4653.1	998.5	2898.1	2497.2	4657.2
Sj_Blaster_Grouper_20919_MAP_3	LINE	Novel	24955.4	7602.7	17352.7	2443	4810.4	1895.5	4775	910.6	2955.3	2353.6	4812
Sj_Blaster_Grouper_34279_MAP_3	LINE	Novel	24929.8	9177.5	15752.3	3543.6	5111.3	1973.6	3712	1311.8	2605.7	2348.5	4323.3
Sj_Blaster_Grouper_33977_MAP_3	LINE	Novel	24894.5	9139.6	15754.9	3258.1	4822.1	2228.2	4028.5	1148.3	2433.5	2505	4470.8
Sj_Blaster_Grouper_34628_MAP_10	LINE	Novel	24855.1	6359.7	18495.4	2045.7	5239.3	1590.1	5064.8	796.7	3099.9	1927.2	5091.4
Sj_Blaster_Grouper_35037_MAP_3	LINE	Novel	24760.8	15732.8	9028	4807	3116.9	3987	2167.7	2464.6	1158.3	4474.2	2585.1
Sj_Blaster_Grouper_32854_MAP_3	LINE	Novel	24696.1	11774.4	12921.7	3468.4	3755.1	3064.1	3452.6	1835.4	2011.8	3406.5	3702.2
Sj_Blaster_Grouper_35147_MAP_5	LINE	Novel	24691.9	8464.6	16227.3	3238.4	5143.9	1895.1	4102.2	1081.7	2494.8	2249.4	4486.4
Sj_Blaster_Grouper_24512_MAP_3	LINE	Novel	24677	7289.3	17387.7	2403.3	4887.2	1680.7	4755.6	928.1	3022.9	2277.2	4722
Sj_Blaster_Grouper_25833_MAP_3	LINE	Novel	24674.3	7268	17406.3	2427.6	4954.9	1680.5	4724.6	848.2	2962.7	2311.7	4764.1
Sj_Blaster_Grouper_24613_MAP_4	LINE	Novel	24663.1	6839.5	17823.6	2255.6	5212.8	1692.6	4840.7	813.7	2971.8	2077.6	4798.3
Sj_Blaster_Grouper_28745_MAP_4	LINE	Novel	24638.8	17194.6	7444.2	4829.9	2455.8	4731.7	1777	2925.5	895.7	4707.5	2315.7
Sj_Blaster_Grouper_31373_MAP_3	LINE	Novel	24623.2	16501.7	8121.5	5174.2	3001.6	4245.7	1864.9	2596	1147	4485.8	2108
Sj_Blaster_Grouper_29490_MAP_3	LINE	Novel	24622.3	16505.4	8116.9	5113	2724.6	4190.3	1919.5	2752.7	1096.1	4449.4	2376.7
Sj_Blaster_Grouper_27531_MAP_17	LINE	Novel	24615.5	8369.2	16246.3	3042.9	4851.8	1877.3	4211	1072.5	2662.4	2376.5	4521.1
Sj_Blaster_Grouper_22805_MAP_5	LINE	Novel	24575.7	7689.8	16885.9	2449.3	4563.5	1819	4702.4	995.4	2956.3	2426.1	4663.7
Sj_Blaster_Grouper_33531_MAP_3	LINE	Novel	24547.1	8918.5	15628.6	3416.5	4773.6	2000.4	3948.4	1133.6	2546.7	2368	4359.9
Sj_Blaster_Grouper_28780_MAP_8	LINE	Novel	24535.7	17334.2	7201.5	5218	2458.6	4424.6	1655.5	2957.3	925.3	4734.3	2162.1
Sj_Blaster_Grouper_30045_MAP_3	LINE	Novel	24517.7	16101.5	8416.2	5061.9	3133.3	4103.3	1944.5	2527.6	1128	4408.7	2210.4
Sj_Blaster_Grouper_29050_MAP_3	LINE	Novel	24501.1	16300.6	8200.5	5052	2894	4082.8	1887.9	2642.7	1048	4523.1	2370.6
Sj_Blaster_Grouper_32719_MAP_3	LINE	Novel	24465.8	16842.1	7623.7	5234.4	2633	4261.6	1817.9	2623.1	957.6	4723	2215.2
Sj_Blaster_Grouper_31314_MAP_3	LINE	Novel	24432.2	8195.1	16237.1	2882.9	5011.2	1885.1	4143.8	1048.4	2649.5	2378.7	4432.6
Sj_Blaster_Grouper_35060_MAP_3	LINE	Novel	24429.4	15901.1	8528.3	4805.6	3048.8	4036.5	1982.7	2581.6	1087.7	4477.4	2409.1
Sj_Blaster_Grouper_34834_MAP_5	LINE	Novel	24425.6	17083.3	7342.3	5189.8	2436.1	4438.3	1794.1	2701.1	930.1	4754.1	2182
Sj_Blaster_Grouper_24788_MAP_5	LINE	Novel	24359.9	7860.6	16499.3	2628	4593	1832	4549.7	948.4	2822.8	2452.2	4533.8
Sj_Blaster_Grouper_28499_MAP_6	LINE	Novel	24343	16200.5	8142.5	4880.1	3214.8	4185.8	1745.4	2698.4	1055.3	4436.2	2127
Sj_Blaster_Grouper_35107_MAP_4	LINE	Novel	24279.3	8151.7	16127.6	2998.6	5080.2	1802.1	4020	1031.1	2612.4	2319.9	4415
Sj_Blaster_Grouper_34688_MAP_7	LINE	Novel	24271.3	16248.2	8023.1	5075.5	2826.2	4215.5	1800.7	2590.1	1026.3	4367.1	2369.9
Sj_Blaster_Grouper_31034_MAP_3	LINE	Novel	24256.4	8249.4	16007	2982.5	5126.2	1871.8	4084.4	1076.2	2483.8	2318.9	4312.6
Sj_Blaster_Grouper_34440_MAP_4	LINE	Novel	24244	6802.4	17441.6	2531.2	5520.6	1461.6	4338	855.4	2862.4	1954.2	4720.6
Sj_Blaster_Grouper_29235_MAP_5	LINE	Novel	24214.2	8516.5	15697.7	3169.6	4850.6	1862.5	3960.3	1142.1	2642	2342.3	4244.8
Sj_Blaster_Grouper_34388_MAP_3	LINE	Novel	24196.2	8124.5	16071.7	2723.5	4997.9	1889	4230.5	1053.1	2515.5	2458.9	4327.8
Sj_Blaster_Grouper_33775_MAP_3	LINE	Novel	24143.9	10804.9	13339	3129.4	3875.7	2812.5	3544.1	1697.1	2084.6	3165.9	3834.6
Sj_Blaster_Grouper_35102_MAP_5	LINE	Novel	24099.7	8268.9	15830.8	2877.1	4901	1930.9	4047.8	1059.8	2449.5	2401.1	4432.5
Sj_Blaster_Grouper_31997_MAP_7	LINE	Novel	24085	15739	8346	4757.2	2937.7	4134.9	1979.6	2457.5	1059.6	4389.4	2369.1
Sj_Blaster_Grouper_34803_MAP_3	LINE	Novel	24061.1	15873.1	8188	5035.1	2820.5	4174.7	1872.9	2470.7	1019.7	4192.6	2474.9
Sj_Blaster_Grouper_28491_MAP_5	LINE	Novel	24034.4	7384.9	16649.5	2616.1	5124.3	1713.9	4254.4	959.9	2750.2	2095	4520.6
Sj_Blaster_Grouper_29988_MAP_4	LINE	Novel	24008.6	8012.1	15996.5	2885.4	4985	1826	4003.9	1023.4	2564.4	2277.3	4443.2
Sj_Blaster_Grouper_32997_MAP_10	LINE	Novel	24003	8957.2	15045.8	3211.9	4654.1	2133.9	3832.4	1144.7	2324.1	2466.7	4235.2
Sj_Blaster_Grouper_33958_MAP_3	LINE	Novel	23979.1	14154	9825.1	4529.5	3334.6	3681.6	2241.5	2143.2	1279.2	3799.7	2969.8
Sj_Blaster_Grouper_30790_MAP_5	LINE	Novel	23958.5	7791.9	16166.6	2557.4	4435.7	1783.4	4487.7	961.6	2802.6	2489.5	4440.6
Sj_Blaster_Grouper_30967_MAP_3	LINE	Novel	23949.4	7827.1	16122.3	2752.3	5044.3	1784.9	4028.4	1034.8	2673.9	2255.1	4375.7
Sj_Blaster_Grouper_29836_MAP_3	LINE	Novel	23943.2	7607.7	16335.5	2850.5	5132.2	1664.3	4166	941	2560.6	2151.9	4476.7
Sj_Blaster_Grouper_34928_MAP_3	LINE	Novel	23940.9	15560.4	8380.5	4825.2	2853.8	3990	2035.6	2450.8	1084.1	4294.4	2407
Sj_Blaster_Grouper_29728_MAP_3	LINE	Novel	23921	7994.2	15926.8	2729.6	4808.5	1902.2	4191.9	1030.4	2552.1	2332	4374.3
Sj_Blaster_Grouper_28799_MAP_3	LINE	Novel	23851.5	7745.9	16105.6	2922.1	4898.9	1783.9	4150.2	1003.8	2624.4	2036.1	4432.1
Sj_Blaster_Grouper_28810_MAP_3	LINE	Novel	23845.6	16348.6	7497	5122.5	2668.7	4084.2	1699.5	2635	956.1	4506.9	2172.7
Sj_Blaster_Grouper_29115_MAP_8	LINE	Novel	23790.9	16219.5	7571.4	5137.9	2739.3	4105	1675.1	2472.5	948.8	4504.1	2208.2
Sj_Blaster_Grouper_32155_MAP_3	LINE	RTE-1_MD_1p	23781	8360	15421	2995.4	4858.9	1802.1	3904.8	1266.8	2470.1	2295.7	4187.2
Sj_Blaster_Grouper_33397_MAP_3	LINE	Novel	23677.3	16503.5	7173.8	5201.9	2587.3	4177.8	1599.7	2669.4	915.7	4454.4	2071.1
Sj_Blaster_Grouper_34958_MAP_3	LINE	Novel	23670.7	7517.5	16153.2	2605.8	5045.1	1715.5	4176.2	955.7	2652	2240.5	4279.9
Sj_Blaster_Grouper_34923_MAP_7	LINE	Novel	23657.9	8594.7	15063.2	3155	4589	1880	3708.5	1163.7	2635.4	2396	4130.3
Sj_Blaster_Grouper_30057_MAP_3	LINE	Novel	23644.3	8047.5	15596.8	2874	4715.8	1803.5	3987.7	1038.1	2587.1	2331.9	4306.2
Sj_Blaster_Grouper_31088_MAP_3	LINE	Novel	23635.2	8344.9	15290.3	3083.4	4533	1835.6	4037.9	1098.6	2556.3	2327.3	4163.1
Sj_Blaster_Grouper_31619_MAP_3	LINE	Novel	23634.2	8642	14992.2	3006	4564.5	2074.1	3800	1122.7	2372.6	2439.2	4255.1
Sj_Blaster_Grouper_33704_MAP_3	LINE	Novel	23628.9	8502.4	15126.5	3249.6	4645.2	1933.5	3863	1094.2	2389.2	2225.1	4229.1
Sj_Blaster_Grouper_33532_MAP_4	LINE	Novel	23571.4	7467.4	16104	2666.5	4934.5	1695.1	4196	922.7	2490	2183.1	4483.5
Sj_Blaster_Grouper_34816_MAP_6	LINE	Novel	23561.3	15743.1	7818.2	4919.6	2810.9	3965.9	1865.2	2420.7	955.5	4436.9	2186.6
Sj_Blaster_Grouper_35106_MAP_4	LINE	Novel	23560.3	7770.3	15790	2840.4	4945.1	1754.2	3959	1001.9	2594.2	2173.8	4291.7
Sj_Blaster_Grouper_30978_MAP_3	LINE	Novel	23550.5	7427.5	16123	2541.6	4909.6	1692.2	4122.7	974.6	2657.9	2219.1	4432.8
Sj_Blaster_Grouper_34824_MAP_3	LINE	Novel	23550.4	16020.2	7530.2	4906	2640.7	4047.4	1795	2549	943.1	4517.8	2151.4
Sj_Blaster_Grouper_30042_MAP_5	LINE	Novel	23544	7960.5	15583.5	2740.8	4865.5	1919.6	3973.1	1041.8	2448.2	2258.3	4296.7
Sj_Blaster_Grouper_28283_MAP_4	LINE	Novel	23520.6	16057.6	7463	4925.9	2873.1	4112.5	1608.1	2534.5	993.3	4484.7	1988.5
Sj_Blaster_Grouper_33538_MAP_3	LINE	Novel	23488.3	14769.8	8718.5	4404.1	3067.9	3794.9	2044.1	2393.9	1128.6	4176.9	2477.9
Sj_Blaster_Grouper_29746_MAP_7	LINE	Novel	23486.8	16872.5	6614.3	4648.4	2269.2	4653.1	1548	2879.5	775.8	4691.5	2021.3
Sj_Blaster_Grouper_33856_MAP_18	LINE	Novel	23432.8	7575.3	15857.5	2399.2	5068.6	1891	4110.1	934.6	2446.9	2350.5	4231.9
Sj_Blaster_Grouper_33289_MAP_12	LINE	RTE-1_MD_1p	23415.6	10821.5	12594.1	3385.1	4229.3	2645.3	3086.2	1645.1	2015.3	3146	3263.3
Sj_Blaster_Grouper_29867_MAP_3	LINE	Novel	23386.8	7107.2	16279.6	2574.1	5014.7	1601.6	4159	918.4	2661.7	2013.1	4444.2
Sj_Blaster_Grouper_35057_MAP_3	LINE	Novel	23383.1	13654.1	9729	4345.4	3163.4	3491.3	2259.5	2101.4	1220.6	3716	3085.5
Sj_Blaster_Grouper_32469_MAP_3	LINE	Novel	23371.1	14692.9	8678.2	4539.6	3339.2	3757.1	1886.4	2342.6	1119.2	4053.6	2333.4
Sj_Blaster_Grouper_33872_MAP_3	LINE	RTE-1_MD_1p	23327	14536.9	8790.1	4384.7	3094.8	3801.9	2193.5	2212	1038.2	4138.3	2463.6
Sj_Blaster_Grouper_20434_MAP_3	LINE	Novel	23310.3	7845.3	15465	2572.3	4182.7	1825.7	4276.5	932.4	2657.4	2514.9	4348.4
Sj_Blaster_Grouper_27917_MAP_3	LINE	Novel	23297.9	15746.8	7551.1	4671.4	2675.7	4161.5	1750.2	2565.4	977.9	4348.5	2147.3
Sj_Blaster_Grouper_29336_MAP_3	LINE	Novel	23293.6	15323.2	7970.4	4752.5	2876.1	3923.6	1859.9	2365.4	1008.6	4281.7	2225.8
Sj_Blaster_Grouper_28093_MAP_3	LINE	Novel	23287.6	6767.7	16519.9	2268.1	4673.3	1622.8	4536	784.3	2766.2	2092.5	4544.4
Sj_Blaster_Grouper_34927_MAP_5	LINE	Novel	23266.6	15276.8	7989.8	4669.7	2665.1	4006.2	1929.4	2448.1	1042.8	4152.8	2352.5
Sj_Blaster_Grouper_35008_MAP_4	LINE	Novel	23245.4	8148.6	15096.8	2651.1	4511.7	1911.3	3995.7	1074.9	2522.9	2511.3	4066.5
Sj_Blaster_Grouper_27748_MAP_3	LINE	Novel	23244.2	7450.4	15793.8	2720.7	4797.4	1631.1	4027.4	978.1	2663.4	2120.5	4305.6
Sj_Blaster_Grouper_30011_MAP_3	LINE	Novel	23216.1	15468.7	7747.4	4973	2768.1	3946.3	1778.9	2379.8	982.7	4169.6	2217.7
Sj_Blaster_Grouper_34650_MAP_3	LINE	Novel	23187.5	15976.8	7210.7	4510.1	2358.5	4419.5	1747.3	2721.5	847.4	4325.7	2257.5
Sj_Blaster_Grouper_26374_MAP_9	LINE	Novel	23186.5	7759.4	15427.1	2910.9	4782.6	1701.9	3955.6	1000	2582.8	2146.6	4106.1
Sj_Blaster_Grouper_28292_MAP_3	LINE	Novel	23171.4	14730.2	8441.2	4389.7	3170.1	3909.2	1909	2370.6	1062.8	4060.7	2299.3
Sj_Blaster_Grouper_27794_MAP_4	LINE	Novel	23137.3	15142.2	7995.1	4556.9	3129.1	3930.7	1724.9	2500.6	1019.7	4154	2121.4
Sj_Blaster_Grouper_27506_MAP_3	LINE	Novel	23120.1	15344.8	7775.3	4651.8	2854.3	3919.6	1755.1	2511.8	985.2	4261.6	2180.7
Sj_Blaster_Grouper_27243_MAP_7	LINE	Novel	23118	14716.2	8401.8	4181.8	3219.3	3867	1841.3	2521.5	1130.9	4145.9	2210.3
Sj_Blaster_Grouper_31890_MAP_3	LINE	Novel	23103.3	8564.8	14538.5	2796.9	4443.1	2040.3	3796.7	1040.4	2277.3	2687.2	4021.4
Sj_Blaster_Grouper_21813_MAP_18	LINE	Novel	23071.6	7354.2	15717.4	2350.8	4227.8	1781.7	4380.3	905.1	2776.1	2316.6	4333.2
Sj_Blaster_Grouper_30058_MAP_3	LINE	Novel	23060.5	8257.9	14802.6	2939	4616.9	1915.3	3757.3	1046	2325.8	2357.6	4102.6
Sj_Blaster_Grouper_29236_MAP_7	LINE	Novel	23031.3	15646.2	7385.1	4768.9	2654.3	3963.6	1703.8	2534.9	920.3	4378.8	2106.7
Sj_Blaster_Grouper_28738_MAP_3	LINE	Novel	22974.9	15870	7104.9	4990.5	2431.8	4052.7	1729.5	2482.5	895.3	4344.3	2048.3
Sj_Blaster_Grouper_28608_MAP_3	LINE	Novel	22959	15719.8	7239.2	4809.3	2691.1	4074.5	1626.3	2487.8	969.1	4348.2	1952.7
Sj_Blaster_Grouper_33743_MAP_3	LINE	Novel	22947	14606.1	8340.9	4466.9	2833	3869.8	1878.4	2358.8	1099.9	3910.6	2529.6
Sj_Blaster_Grouper_33684_MAP_3	LINE	Novel	22942.1	14529.5	8412.6	4394.4	2870.7	3877.4	1996.6	2270.1	1038.1	3987.6	2507.2
Sj_Blaster_Grouper_26007_MAP_20	LINE	Novel	22936.7	14904.4	8032.3	4583.3	2927.2	3746.5	1837.2	2431.5	1025.7	4143.1	2242.2
Sj_Blaster_Grouper_31835_MAP_4	LINE	Novel	22933.5	7737.4	15196.1	2748.3	4512.9	1744.4	3976.3	1026.2	2547.6	2218.5	4159.3
Sj_Blaster_Grouper_28567_MAP_6	LINE	Novel	22928.6	7002.4	15926.2	2505.9	4616	1530.2	4208.4	922.1	2861.4	2044.2	4240.4
Sj_Blaster_Grouper_34141_MAP_4	LINE	Novel	22907.2	14952.8	7954.4	4487.5	2871.8	3984.1	1851	2451.7	949.4	4029.5	2282.2
Sj_Blaster_Grouper_29357_MAP_3	LINE	Novel	22902.6	14678.5	8224.1	4547.3	3116.9	3717.2	1818.8	2423.9	1067.7	3990.1	2220.7
Sj_Blaster_Grouper_34156_MAP_5	LINE	Novel	22898.6	7295.5	15603.1	2629.9	4826.8	1635.7	3990.8	919.9	2541.2	2110	4244.3
Sj_Blaster_Grouper_32439_MAP_7	LINE	Novel	22892	15307.6	7584.4	4648.1	2654.2	3898.5	1844.3	2416.4	942.8	4344.6	2143.1
Sj_Blaster_Grouper_29832_MAP_6	LINE	Novel	22874	6546.6	16327.4	2215.3	4928.3	1520.6	4380.8	861.6	2658.9	1949.1	4359.4
Sj_Blaster_Grouper_30440_MAP_3	LINE	Novel	22866.6	14625.9	8240.7	4459.5	2807.5	3869.2	1917.1	2367.9	1117.4	3929.3	2398.7
Sj_Blaster_Grouper_35028_MAP_8	LINE	Novel	22865.8	7833.2	15032.6	2809.2	4683.4	1837.1	3810.3	960.1	2324.2	2226.8	4214.7
Sj_Blaster_Grouper_28703_MAP_3	LINE	Novel	22855.8	15825.3	7030.5	4909.2	2637.7	4075	1577	2496.1	919.9	4345	1895.9
Sj_Blaster_Grouper_29544_MAP_9	LINE	Novel	22850.2	15955.8	6894.4	4763	2470.7	4131.8	1563.6	2617.2	852.8	4443.8	2007.3
Sj_Blaster_Grouper_26737_MAP_3	LINE	Novel	22836.3	14910.5	7925.8	4364	3074.9	3872.1	1694.2	2570.5	1082.3	4103.9	2074.4
Sj_Blaster_Grouper_34875_MAP_4	LINE	Novel	22827.1	15176.6	7650.5	4497.2	2849.1	4026.8	1786.8	2476.6	924.2	4176	2090.4
Sj_Blaster_Grouper_33652_MAP_3	LINE	Novel	22822.7	14762.3	8060.4	4364.3	2817.8	3967.1	1876.7	2350.9	998.9	4080	2367
Sj_Blaster_Grouper_32626_MAP_4	LINE	Novel	22819.7	12412.3	10407.4	3980.5	3405.9	3131.8	2444.8	1972.6	1461.8	3327.4	3094.9
Sj_Blaster_Grouper_34390_MAP_20	LINE	Novel	22773	16420.1	6352.9	4973.6	2151	4385	1489.5	2662.1	811.2	4399.4	1901.2
Sj_Blaster_Grouper_27340_MAP_4	LINE	Novel	22770.1	7528	15242.1	2829.8	4697.2	1599.2	3924.6	979.6	2420.2	2119.4	4200.1
Sj_Blaster_Grouper_33129_MAP_6	LINE	Novel	22719.6	6636.2	16083.4	2337.2	4876.1	1461.3	4278.1	869.1	2575.5	1968.6	4353.7
Sj_Blaster_Grouper_34136_MAP_3	LINE	Novel	22690.8	6564.7	16126.1	2229.3	4711	1506.5	4287.9	856.3	2713	1972.6	4414.2
Sj_Blaster_Grouper_34152_MAP_20	LINE	Novel	22689.7	14320.8	8368.9	4449.5	2710.1	3779.2	2050.5	2183.5	1025.5	3908.6	2582.8
Sj_Blaster_Grouper_31829_MAP_4	LINE	Novel	22667.9	15196.3	7471.6	4541.4	2622.7	3933	1744.9	2484.4	953.7	4237.5	2150.3
Sj_Blaster_Grouper_35111_MAP_4	LINE	Novel	22649.2	7567	15082.2	2527.7	4621.1	1809.7	3934.4	983.8	2407.1	2245.8	4119.6
Sj_Blaster_Grouper_29641_MAP_20	LINE	Novel	22647.9	7616.7	15031.2	2767.4	4665.7	1673.8	3765.5	1017	2516.8	2158.5	4083.2
Sj_Blaster_Grouper_34397_MAP_3	LINE	Novel	22638.8	10467.8	12171	3378	3868	2466.9	3135	1373.2	1893.8	3249.7	3274.2
Sj_Blaster_Grouper_34552_MAP_6	LINE	Novel	22623.1	14785.7	7837.4	4528.6	2820	3793.4	1869.4	2279.8	963.9	4183.9	2184.1
Sj_Blaster_Grouper_21977_MAP_3	LINE	Novel	22620.4	15474.4	7146	4092.4	2252.9	4339.6	1719.8	2731.1	892.1	4311.3	2281.2
Sj_Blaster_Grouper_33156_MAP_4	LINE	Novel	22582.7	15112	7470.7	4604.3	2750.8	3861.8	1704.7	2539.6	950.8	4106.3	2064.4
Sj_Blaster_Grouper_34721_MAP_3	LINE	Novel	22571.5	16385.1	6186.4	5098.7	2199.7	4150.3	1458.6	2685.3	784.2	4450.8	1743.9
Sj_Blaster_Grouper_34991_MAP_7	LINE	Novel	22567.7	6686.4	15881.3	2189.9	4926.4	1572.1	4116.7	848.8	2531.7	2075.6	4306.5
Sj_Blaster_Grouper_31706_MAP_4	LINE	Novel	22561.9	14595.8	7966.1	4542.5	2863.9	3738.6	1824.1	2244.2	1002.8	4070.5	2275.3
Sj_Blaster_Grouper_29996_MAP_3	LINE	Novel	22559.9	8499.2	14060.7	3091.8	4343.8	1928.4	3462.2	1070	2346.5	2409	3908.2
Sj_Blaster_Grouper_29984_MAP_4	LINE	Novel	22522.3	7604.5	14917.8	2613.3	4637.3	1785.7	3761.7	962.1	2317.3	2243.4	4201.5
Sj_Blaster_Grouper_25642_MAP_6	LINE	Novel	22511.8	7129.1	15382.7	2607.9	4525	1585.6	3995	970.9	2642.9	1964.7	4219.8
Sj_Blaster_Grouper_34151_MAP_3	LINE	Novel	22509.3	13491.1	9018.2	4970.1	3512.4	3110.5	1982.1	1956.4	1243.3	3454.1	2280.4
Sj_Blaster_Grouper_29965_MAP_6	LINE	Novel	22482.4	14728.3	7754.1	4394	2847.9	3791.2	1702.3	2430.9	1006.1	4112.2	2197.8
Sj_Blaster_Grouper_27526_MAP_3	LINE	Novel	22455.2	14747.1	7708.1	4281.6	2691.5	3898.8	1802.3	2482.2	1007.7	4084.5	2206.6
Sj_Blaster_Grouper_29957_MAP_3	LINE	Novel	22425	14838.1	7586.9	4477.9	2732.7	3801.6	1736.9	2484.4	983.3	4074.2	2134
Sj_Blaster_Grouper_31189_MAP_5	LINE	Novel	22421.9	7402.4	15019.5	2602.1	4620.3	1713	3946.7	925.5	2370.1	2161.8	4082.4
Sj_Blaster_Grouper_26415_MAP_4	LINE	Novel	22398.3	15433.7	6964.6	4791.4	2506.9	3850	1553.1	2560.9	892.3	4231.4	2012.3
Sj_Blaster_Grouper_34298_MAP_4	LINE	Novel	22359.1	7244	15115.1	2653	4585.8	1583.9	3896.8	973.3	2582.4	2033.8	4050.1
Sj_Blaster_Grouper_25643_MAP_5	LINE	Novel	22350.6	15425.2	6925.4	4773.2	2518.3	3984.6	1520.8	2496.2	892.3	4171.2	1994
Sj_Blaster_Grouper_29622_MAP_4	LINE	Novel	22348.1	14029.3	8318.8	4428.9	2842.2	3644.5	1938	2175.1	989.1	3780.8	2549.5
Sj_Blaster_Grouper_33790_MAP_3	LINE	Novel	22346.1	14964.7	7381.4	4416.1	2608	3992.3	1738.5	2387.3	929.9	4169	2105
Sj_Blaster_Grouper_35048_MAP_3	LINE	Novel	22315.8	15521.4	6794.4	4853.3	2373.7	3931	1544.3	2481.3	866.4	4255.8	2010
Sj_Blaster_Grouper_28187_MAP_3	LINE	Novel	22292.5	15299.6	6992.9	4647.7	2647.3	3939.3	1512	2439.5	937.2	4273.1	1896.4
Sj_Blaster_Grouper_34704_MAP_3	LINE	Novel	22284	13441	8843	4172.2	2981.9	3507.6	2087.2	2105.6	1144.5	3655.6	2629.4
Sj_Blaster_Grouper_32966_MAP_3	LINE	Novel	22283.1	8917	13366.1	3638.4	4257.5	1893.8	3152	1216.2	2162.9	2168.6	3793.7
Sj_Blaster_Grouper_29213_MAP_3	LINE	Novel	22282.2	7004.2	15278	2499.4	4671.5	1548.2	3862.1	926.5	2548.8	2030.1	4195.6
Sj_Blaster_Grouper_33685_MAP_3	LINE	Novel	22247.4	15476.7	6770.7	4572.3	2392	4069.5	1548.6	2583.9	819.2	4251	2010.9
Sj_Blaster_Grouper_28485_MAP_10	LINE	Novel	22224.5	7270.8	14953.7	2600.1	4628.9	1672.9	3803.8	911.5	2320.1	2086.3	4200.9
Sj_Blaster_Grouper_29987_MAP_5	LINE	Novel	22207	7310.2	14896.8	2582.5	4510.7	1673.6	3795.9	919.4	2389.5	2134.7	4200.7
Sj_Blaster_Grouper_33788_MAP_10	LINE	Novel	22200.7	14633.3	7567.4	4486.5	2620.1	3782.1	1842.4	2307.2	929.2	4057.5	2175.7
Sj_Blaster_Grouper_34283_MAP_3	LINE	Novel	22175.5	11446	10729.5	3336.4	2995.5	3050.8	2934.1	1741.7	1696.7	3317.1	3103.2
Sj_Blaster_Grouper_27363_MAP_20	LINE	Novel	22171.7	14643.4	7528.3	4642.1	2510.5	3783.6	1779.1	2254.3	892.9	3963.4	2345.8
Sj_Blaster_Grouper_34651_MAP_12	LINE	Novel	22171.4	7663.9	14507.5	2774.5	4369.8	1800.2	3718.2	954.5	2251.1	2134.7	4168.4
Sj_Blaster_Grouper_33405_MAP_3	LINE	Novel	22171	7078.2	15092.8	2586.8	4669.6	1570.3	3865.9	880.4	2494.4	2040.7	4062.9
Sj_Blaster_Grouper_29313_MAP_12	LINE	Novel	22156.2	7716.5	14439.7	2651.2	4400.9	1901.9	3729.8	975.2	2262.9	2188.2	4046.1
Sj_Blaster_Grouper_27522_MAP_5	LINE	Novel	22149.5	14209.5	7940	4257.5	2994.5	3814.6	1766.6	2314.1	1044.8	3823.3	2134.1
Sj_Blaster_Grouper_16749_MAP_20	LINE	Novel	22135	6275.9	15859.1	2006.5	4398.4	1501.4	4414	761.3	2715.9	2006.7	4330.8
Sj_Blaster_Grouper_29596_MAP_3	LINE	Novel	22106.2	7595.9	14510.3	2767	4328.8	1692.3	3707.5	978.5	2451.6	2158.1	4022.4
Sj_Blaster_Grouper_33640_MAP_6	LINE	Novel	22091.2	13770.1	8321.1	4184.5	2817.4	3611.5	1976	2153.5	1046.2	3820.6	2481.5
Sj_Blaster_Grouper_34439_MAP_3	LINE	Novel	22080.4	6227.1	15853.3	2227.2	4843.7	1360.5	4056.2	854	2670.2	1785.4	4283.2
Sj_Blaster_Grouper_22830_MAP_3	LINE	Novel	22067.7	6778.6	15289.1	2226.8	4230.6	1661.8	4205.1	811.9	2619.8	2078.1	4233.6
Sj_Blaster_Grouper_28217_MAP_5	LINE	Novel	22061.3	7792.8	14268.5	2980.3	4275.8	1715.1	3844.1	993.7	2306.1	2103.7	3842.5
Sj_Blaster_Grouper_33668_MAP_3	LINE	Novel	22056.2	14182.9	7873.3	4591.6	2668.1	3655.8	1820.3	2181.1	986.2	3754.4	2398.7
Sj_Blaster_Grouper_35103_MAP_3	LINE	Novel	22052.4	6942.2	15110.2	2421.3	4581.1	1567.9	3898	919.4	2549.3	2033.6	4081.8
Sj_Blaster_Grouper_28655_MAP_5	LINE	Novel	22047.1	7557.2	14489.9	2816.8	4132.3	1665.6	3744.5	968.1	2496.2	2106.7	4116.9
Sj_Blaster_Grouper_26979_MAP_7	LINE	Novel	22020.9	14997.8	7023.1	4758.7	2524.8	3833.6	1613.8	2360.5	908.8	4045	1975.7
Sj_Blaster_Grouper_28500_MAP_4	LINE	Novel	22010.9	7733	14277.9	2638.7	4426.8	1830.9	3562.7	1034.8	2375.2	2228.6	3913.2
Sj_Blaster_Grouper_29402_MAP_3	LINE	Novel	22010.4	7718.3	14292.1	2805.5	4188.2	1750.8	3742.8	972.2	2333	2189.8	4028.1
Sj_Blaster_Grouper_27916_MAP_3	LINE	Novel	21977.1	15289.6	6687.5	4592.2	2398	4001.7	1492.2	2526.9	820.5	4168.8	1976.8
Sj_Blaster_Grouper_28063_MAP_20	LINE	Novel	21974.8	14413.9	7560.9	4446.5	2637.4	3657.7	1767.1	2352.6	1002.1	3957.1	2154.3
Sj_Blaster_Grouper_33582_MAP_5	LINE	Novel	21968.9	5996.3	15972.6	1669.2	4532	1616.6	4363.7	757.4	2727.5	1953.1	4349.4
Sj_Blaster_Grouper_29350_MAP_4	LINE	Novel	21968.4	13271.6	8696.8	4609.2	3343.7	3135.8	1924.6	1954.4	1116.1	3572.2	2312.4
Sj_Blaster_Grouper_35115_MAP_3	LINE	Novel	21966.8	13861.5	8105.3	4171.8	2727.1	3603.8	2016	2178.8	1017.3	3907.1	2344.9
Sj_Blaster_Grouper_35098_MAP_4	LINE	Novel	21957.6	7721.6	14236	2697	4349.1	1891.7	3693.8	949.2	2228.4	2183.7	3964.7
Sj_Blaster_Grouper_29910_MAP_3	LINE	Novel	21925.6	14327	7598.6	4265.8	2768.6	3772.9	1739.4	2336.9	966.6	3951.4	2124
Sj_Blaster_Grouper_30054_MAP_3	LINE	Novel	21896.4	8059.2	13837.2	2854.3	4120.3	1825.6	3568.5	1039.7	2330.7	2339.6	3817.7
Sj_Blaster_Grouper_35061_MAP_7	LINE	Novel	21886.4	14252.1	7634.3	4384.9	2716.2	3664.7	1810.7	2246.3	945.7	3956.2	2161.7
Sj_Blaster_Grouper_28266_MAP_3	LINE	Novel	21879.3	7183.2	14696.1	2645.8	4363	1588.5	3802.7	917.9	2435.8	2031	4094.6
Sj_Blaster_Grouper_35092_MAP_3	LINE	Novel	21863.4	13843	8020.4	4087.7	2708.2	3612	1972.3	2192	1016.5	3951.3	2323.4
Sj_Blaster_Grouper_28702_MAP_3	LINE	Novel	21862.7	15085.5	6777.2	4563.8	2547.8	3931.9	1508.1	2403.1	887.9	4186.7	1833.4
Sj_Blaster_Grouper_34812_MAP_3	LINE	Novel	21858.7	13799	8059.7	4258.1	2904.7	3452.1	1860.9	2183.6	975.1	3905.2	2319
Sj_Blaster_Grouper_27598_MAP_3	LINE	Novel	21849.5	14365.9	7483.6	4365.4	2723.8	3683.9	1671.3	2392.8	975.9	3923.8	2112.6
Sj_Blaster_Grouper_29095_MAP_6	LINE	Novel	21840.1	14605.6	7234.5	4491	2618.1	3727.5	1673.7	2247.3	897.8	4139.8	2044.9
Sj_Blaster_Grouper_33265_MAP_3	LINE	Novel	21815.9	14981	6834.9	4470	2155.8	3978.7	1722.2	2379.6	883	4152.7	2073.9
Sj_Blaster_Grouper_31690_MAP_3	LINE	Novel	21813.4	7144.9	14668.5	2465.1	4257.6	1631.6	3913.1	939.9	2440.2	2108.3	4057.6
Sj_Blaster_Grouper_26254_MAP_7	LINE	Novel	21804.7	15637.3	6167.4	4668.7	2421.5	4056.3	1309.6	2651.3	778.7	4261	1657.6
Sj_Blaster_Grouper_32400_MAP_3	LINE	Novel	21790	8380.6	13409.4	2912.4	4283	1921.9	3473.6	1080.1	2093.9	2466.2	3558.9
Sj_Blaster_Grouper_35153_MAP_3	LINE	Novel	21789.3	6821.3	14968	2458	4471.2	1559.4	3906.2	909.1	2484.3	1894.8	4106.3
Sj_Blaster_Grouper_27915_MAP_3	LINE	Novel	21784.8	15124	6660.8	4369.7	2335.9	4035.2	1491.9	2535.4	815.5	4183.7	2017.5
Sj_Blaster_Grouper_31485_MAP_3	LINE	Novel	21774.8	6749.2	15025.6	2317.6	4438.7	1553.3	3982.6	865.2	2523.7	2013.1	4080.6
Sj_Blaster_Grouper_31852_MAP_20	LINE	Novel	21743.7	15067.6	6676.1	4351.8	2395.6	3956.9	1501.8	2540.7	845.7	4218.2	1933
Sj_Blaster_Grouper_34674_MAP_3	LINE	Novel	21723.8	9436.2	12287.6	2950.6	3702.8	2312.3	3230.7	1438.1	1984.1	2735.2	3370
Sj_Blaster_Grouper_31705_MAP_5	LINE	Novel	21718.7	14500.8	7217.9	4504.9	2488.5	3711.4	1656.4	2230.5	920.9	4054	2152.1
Sj_Blaster_Grouper_28397_MAP_3	LINE	Novel	21708.2	14990.3	6717.9	4613.9	2547.6	3880.8	1487	2377.7	891	4117.9	1792.3
Sj_Blaster_Grouper_33979_MAP_3	LINE	Novel	21699	13324.8	8374.2	4192.4	2685.8	3525.2	2010.4	2047.6	1090.4	3559.6	2587.6
Sj_Blaster_Grouper_31300_MAP_5	LINE	Novel	21678	6922.1	14755.9	2354	4499.6	1657.2	3864.7	884.8	2334.2	2026.1	4057.4
Sj_Blaster_Grouper_25351_MAP_5	LINE	Novel	21671	15595.2	6075.8	4206.2	2099.3	4347.6	1408.3	2707.9	723	4333.5	1845.2
Sj_Blaster_Grouper_28559_MAP_8	LINE	Novel	21664.1	13842.1	7822	4147.2	2988.1	3740.3	1735.1	2250.4	1005.8	3704.2	2093
Sj_Blaster_Grouper_29896_MAP_3	LINE	Novel	21660.4	7026.1	14634.3	2559.4	4349.8	1539	3818.9	911.7	2434.6	2016	4031
Sj_Blaster_Grouper_29543_MAP_6	LINE	Novel	21658	14193.2	7464.8	4334	2718.1	3684.3	1746.7	2231.4	909.5	3943.5	2090.5
Sj_Blaster_Grouper_31762_MAP_4	LINE	Novel	21626	15059.8	6566.2	4405.2	2369.8	3934.1	1431.9	2514.8	823	4205.7	1941.5
Sj_Blaster_Grouper_35068_MAP_6	LINE	Novel	21619.5	7161	14458.5	2499.5	4486.8	1732.3	3674.4	876.7	2264	2052.5	4033.3
Sj_Blaster_Grouper_27279_MAP_3	LINE	Novel	21609.1	14481	7128.1	4568.6	2588	3741.1	1631.9	2283.3	909.5	3888	1998.7
Sj_Blaster_Grouper_34676_MAP_4	LINE	Novel	21607.2	7585.4	14021.8	2596.2	4221.2	1856	3606.7	951.9	2217.9	2181.3	3976
Sj_Blaster_Grouper_28196_MAP_9	LINE	Novel	21568.3	15215.9	6352.4	4607.9	2225.2	3986.9	1446.3	2530.4	815.9	4090.7	1865
Sj_Blaster_Grouper_34195_MAP_4	LINE	Novel	21534.9	14492.1	7042.8	4616	2255.5	3767.9	1754.5	2213.3	878	3894.9	2154.8
Sj_Blaster_Grouper_35088_MAP_3	LINE	Novel	21533.9	8921.5	12612.4	2972	3899.3	2040.4	3331.3	1168.5	1976.6	2740.6	3405.2
Sj_Blaster_Grouper_34915_MAP_3	LINE	Novel	21530.9	6294.3	15236.6	2214.1	4469.6	1402.5	4052.4	804.2	2536.5	1873.5	4178.1
Sj_Blaster_Grouper_34096_MAP_3	LINE	Novel	21509.8	5727.7	15782.1	1803.6	4338.1	1418.5	4402.4	683.8	2738.8	1821.8	4302.8
Sj_Blaster_Grouper_32230_MAP_3	LINE	Novel	21462.8	8049	13413.8	2792.2	3945.1	1988.6	3546.3	985.4	2114.7	2282.8	3807.7
Sj_Blaster_Grouper_30253_MAP_5	LINE	Novel	21446.5	15253.1	6193.4	4486.3	2340.5	4031.6	1330.7	2538.5	754.9	4196.7	1767.3
Sj_Blaster_Grouper_28325_MAP_3	LINE	Novel	21444.2	14990.2	6454	4257.6	2163.2	3990.4	1553.2	2519.3	799.3	4222.9	1938.3
Sj_Blaster_Grouper_34756_MAP_11	LINE	Novel	21434.4	14075.7	7358.7	4268.6	2592.4	3649.1	1803.3	2219.3	912.1	3938.7	2050.9
Sj_Blaster_Grouper_29202_MAP_11	LINE	Novel	21429.7	14871.1	6558.6	4626.4	2187.1	3877.9	1527.9	2351.7	855.2	4015.1	1988.4
Sj_Blaster_Grouper_30294_MAP_20	LINE	Novel	21383.8	6361.2	15022.6	2274.7	4523.4	1422.1	4054.7	798	2408.7	1866.4	4035.8
Sj_Blaster_Grouper_29750_MAP_3	LINE	Novel	21373.2	7680.9	13692.3	2744.2	4022.4	1715.8	3584.6	997.7	2341.9	2223.2	3743.4
Sj_Blaster_Grouper_26521_MAP_14	LINE	Novel	21359.8	14315.8	7044	4063.2	2551.9	3781.2	1557.7	2463.8	956.5	4007.6	1977.9
Sj_Blaster_Grouper_35070_MAP_9	LINE	Novel	21358.4	8202	13156.4	2705.8	4071.6	1924.2	3501.9	1058.7	2064.5	2513.3	3518.4
Sj_Blaster_Grouper_32227_MAP_3	LINE	Novel	21358.1	7607.5	13750.6	2750.2	4118.7	1749.5	3590.8	947.8	2174.2	2160	3866.9
Sj_Blaster_Grouper_29498_MAP_4	LINE	Novel	21309.4	7531.5	13777.9	2778	4098.4	1734.3	3508.9	975	2344	2044.2	3826.6
Sj_Blaster_Grouper_34605_MAP_3	LINE	Novel	21296	13401.1	7894.9	4192.7	2572.2	3539.5	1887.9	2101.6	1029.5	3567.3	2405.3
Sj_Blaster_Grouper_29414_MAP_3	LINE	Novel	21279.7	14092.4	7187.3	4247.7	2740.5	3517.1	1531.8	2454.6	954	3873	1961
Sj_Blaster_Grouper_34985_MAP_9	LINE	Novel	21263.6	14183.7	7079.9	4281	2410.7	3689.5	1753.1	2251.7	869.1	3961.5	2047
Sj_Blaster_Grouper_33111_MAP_4	LINE	Novel	21261.7	7066.6	14195.1	2303.6	4331.7	1751.5	3650.2	897.4	2234.3	2114.1	3978.9
Sj_Blaster_Grouper_34868_MAP_4	LINE	Novel	21256.6	13195	8061.6	4033.4	2673.4	3498.2	1875.6	2086.3	1057.3	3577.1	2455.3
Sj_Blaster_Grouper_21389_MAP_3	LINE	Novel	21242	5996.5	15245.5	1852.4	4054.8	1424.8	4251.5	745.4	2666.3	1973.9	4272.9
Sj_Blaster_Grouper_27339_MAP_3	LINE	Novel	21217.4	7832.8	13384.6	2950.8	4221.4	1729.4	3362	1053.3	2140.2	2099.3	3661
Sj_Blaster_Grouper_30293_MAP_3	LINE	Novel	21205.2	14688.3	6516.9	4577.4	2253.4	3785.8	1546.9	2452.2	801.9	3872.9	1914.7
Sj_Blaster_Grouper_33287_MAP_4	LINE	Novel	21202.9	6201.7	15001.2	2029.3	3989	1496.7	4190.7	770.8	2620	1904.9	4201.5
Sj_Blaster_Grouper_32804_MAP_6	LINE	Novel	21196.4	8225.8	12970.6	2679.1	3974.8	1958.8	3405.9	1065	2063.2	2522.9	3526.7
Sj_Blaster_Grouper_30222_MAP_5	LINE	Novel	21180.4	6369.5	14810.9	2407.4	4370.4	1352.3	3834.6	812.9	2495.3	1796.9	4110.6
Sj_Blaster_Grouper_28473_MAP_4	LINE	Novel	21178.7	7057.7	14121	2509.7	4203.6	1619.1	3750.8	884.5	2281.6	2044.4	3885
Sj_Blaster_Grouper_34749_MAP_3	LINE	Novel	21175.4	9282	11893.4	3144	3536.5	2279.8	3088.9	1190.7	1879.5	2667.5	3388.5
Sj_Blaster_Grouper_34887_MAP_3	LINE	Novel	21168.3	14426	6742.3	4434.9	2452.8	3734.7	1586.3	2306.5	894.5	3949.9	1808.7
Sj_Blaster_Grouper_30883_MAP_3	LINE	Novel	21168.1	7052.1	14116	2643.4	4231.5	1557.3	3638	914.7	2345.2	1936.7	3901.3
Sj_Blaster_Grouper_33394_MAP_4	LINE	Novel	21164.9	7097.3	14067.6	2422.3	4237.3	1689.8	3736.4	883.8	2211.4	2101.4	3882.5
Sj_Blaster_Grouper_27699_MAP_11	LINE	Novel	21164	7205.6	13958.4	2663.7	4225.2	1585.4	3547.7	920.6	2313.7	2035.9	3871.8
Sj_Blaster_Grouper_29623_MAP_3	LINE	Novel	21161.8	14479.7	6682.1	4519.4	2000.2	3798.8	1727.8	2295.3	830.8	3866.2	2123.3
Sj_Blaster_Grouper_34351_MAP_3	LINE	Novel	21152.2	11846.3	9305.9	3547.2	3169.5	3138.5	2260.9	1897.9	1254	3262.7	2621.5
Sj_Blaster_Grouper_35064_MAP_3	LINE	Novel	21146.8	8590.6	12556.2	3254.6	3821.9	1935.5	3254.8	1189.6	2024.8	2210.9	3454.7
Sj_Blaster_Grouper_34002_MAP_3	LINE	Novel	21143.5	13934.6	7208.9	4115.1	2480.2	3639	1597.5	2360.7	956.1	3819.8	2175.1
Sj_Blaster_Grouper_34327_MAP_3	LINE	Novel	21138.5	8562.1	12576.4	3305.7	4181.7	1846.6	3199.5	1189.5	2020.5	2220.3	3174.7
Sj_Blaster_Grouper_29540_MAP_5	LINE	Novel	21101.7	7123.5	13978.2	2511.3	4266.2	1690	3619.4	879.2	2200.4	2043	3892.2
Sj_Blaster_Grouper_32306_MAP_3	LINE	Novel	21101.1	13981.1	7120	4433	2622.3	3619.8	1569.4	2209	911.3	3719.3	2017
Sj_Blaster_Grouper_33770_MAP_3	LINE	Novel	21100.7	13495.7	7605	4260.3	2572.1	3472.5	1719.3	2157.4	972.1	3605.5	2341.5
Sj_Blaster_Grouper_29282_MAP_3	LINE	Novel	21086	6136	14950	2176.7	4454.2	1343.9	3910.3	783.7	2509.7	1831.7	4075.8
Sj_Blaster_Grouper_34761_MAP_4	LINE	Novel	21078.3	12064.3	9014	3669.7	2961.8	3144.5	2143.2	1931.4	1333.1	3318.7	2575.9
Sj_Blaster_Grouper_34640_MAP_5	LINE	Novel	21058.5	7062.7	13995.8	2369.4	4170.7	1607.9	3713.7	917.4	2265.5	2168	3845.9
Sj_Blaster_Grouper_34414_MAP_3	LINE	Novel	21052.4	8608.6	12443.8	2910.6	4235.7	2128	3008.4	1173.7	1789.2	2396.3	3410.5
Sj_Blaster_Grouper_29794_MAP_3	LINE	Novel	21043.1	7237.1	13806	2700.1	4318.8	1601.8	3437.3	903.4	2293	2031.8	3756.9
Sj_Blaster_Grouper_25324_MAP_20	LINE	Novel	21042.4	7410.5	13631.9	2636.7	4123.9	1737.7	3464.4	964.8	2284.5	2071.3	3759.1
Sj_Blaster_Grouper_34649_MAP_12	LINE	Novel	21037.3	7532.1	13505.2	2635.1	4106.8	1826.8	3506.5	962.3	2154.3	2107.9	3737.6
Sj_Blaster_Grouper_34438_MAP_4	LINE	Novel	21031.9	6310.2	14721.7	2168.7	4459.8	1447.5	3806.8	829.9	2442.8	1864.1	4012.3
Sj_Blaster_Grouper_34679_MAP_3	LINE	Novel	21014.1	13034.2	7979.9	3855.3	2734.6	3379.7	1934.7	2033.6	1004.3	3765.6	2306.3
Sj_Blaster_Grouper_27503_MAP_3	LINE	Novel	20999.3	13801.3	7198	4140.2	2646.6	3572.6	1599.7	2330.2	936	3758.3	2015.7
Sj_Blaster_Grouper_34726_MAP_3	LINE	Novel	20989.2	12840.3	8148.9	3860.3	2938.7	3303.5	1894.2	2034.1	1036.8	3642.4	2279.2
Sj_Blaster_Grouper_25556_MAP_3	LINE	Novel	20968.8	5339.3	15629.5	1744	4334.9	1274	4310.8	623	2708	1698.3	4275.8
Sj_Blaster_Grouper_29558_MAP_3	LINE	Novel	20960.6	14056.7	6903.9	4233.2	2583.1	3632.4	1526.6	2346.5	876.4	3844.6	1917.8
Sj_Blaster_Grouper_31756_MAP_3	LINE	Novel	20959	14341.9	6617.1	4438.1	2376.3	3705.1	1600.3	2204.6	790.7	3994.1	1849.8
Sj_Blaster_Grouper_28630_MAP_20	LINE	Novel	20946.3	14599.8	6346.5	4393.2	2176.1	3853.1	1460.7	2457.9	819.9	3895.6	1889.8
Sj_Blaster_Grouper_33244_MAP_4	LINE	Novel	20944.3	6350	14594.3	2304.3	4490.7	1460.2	3806.5	772.3	2291.9	1813.2	4005.2
Sj_Blaster_Grouper_27328_MAP_16	LINE	Novel	20924.9	13760.7	7164.2	4267	2574.1	3572.3	1571	2199.1	942.9	3722.3	2076.2
Sj_Blaster_Grouper_29620_MAP_20	LINE	Novel	20921	6670.1	14250.9	2361.4	4277.9	1511.5	3768.1	825.6	2300.4	1971.6	3904.5
Sj_Blaster_Grouper_27988_MAP_3	LINE	Novel	20916.8	6378.6	14538.2	2241.7	4476.1	1476	3823.4	824.8	2291.9	1836.1	3946.8
Sj_Blaster_Grouper_29551_MAP_3	LINE	Novel	20909.6	14061.7	6847.9	4228.4	2463.1	3573.5	1523.3	2339.3	835.2	3920.5	2026.3
Sj_Blaster_Grouper_35113_MAP_3	LINE	Novel	20898.8	13648.4	7250.4	4009.1	2472.7	3570	1805.1	2179.5	897.5	3889.8	2075.1
Sj_Blaster_Grouper_32774_MAP_3	LINE	Novel	20895.3	6707.5	14187.8	2266.8	4318.1	1553.6	3680.3	831.3	2243.1	2055.8	3946.3
Sj_Blaster_Grouper_34181_MAP_5	LINE	Novel	20891.2	13643.6	7247.6	4207.4	2516.4	3545.9	1722.4	2126	908.6	3764.3	2100.2
Sj_Blaster_Grouper_30282_MAP_4	LINE	Novel	20886.7	6215.8	14670.9	2022.6	4359.3	1467.6	3819	811.1	2492	1914.5	4000.6
Sj_Blaster_Grouper_35065_MAP_3	LINE	Novel	20886.6	7098	13788.6	2462.3	4171.7	1683.3	3558.6	905.1	2207.6	2047.3	3850.7
Sj_Blaster_Grouper_29766_MAP_4	LINE	Novel	20883.1	14603.1	6280	4546.6	2162.6	3821.7	1441.4	2291.2	771	3943.6	1905
Sj_Blaster_Grouper_30051_MAP_3	LINE	Novel	20874.8	6992.5	13882.3	2459.2	4076.3	1586.7	3570.6	871.4	2343.6	2075.2	3891.8
Sj_Blaster_Grouper_32577_MAP_7	LINE	Novel	20870	7334.6	13535.4	2485.2	4168.3	1791.5	3491.4	944.1	2117.6	2113.8	3758.1
Sj_Blaster_Grouper_29311_MAP_9	LINE	Novel	20853.9	7346.6	13507.3	2561.7	4066.5	1734.3	3454.1	956.6	2259	2094	3727.7
Sj_Blaster_Grouper_26519_MAP_11	LINE	Novel	20828.7	13930.1	6898.6	4305.8	2422.9	3607.9	1567	2266.5	920.1	3749.9	1988.6
Sj_Blaster_Grouper_24196_MAP_20	LINE	Novel	20816.1	14131.7	6684.4	4319.4	2480.1	3564.4	1476.7	2344.1	835.4	3903.8	1892.2
Sj_Blaster_Grouper_29030_MAP_4	LINE	Novel	20808.2	5957.5	14850.7	2204.5	4426.4	1311.9	3868.6	735.6	2502	1705.5	4053.7
Sj_Blaster_Grouper_29980_MAP_3	LINE	Novel	20799.6	6054.5	14745.1	2238	4570.5	1355.2	3796.4	801.1	2356.7	1660.2	4021.5
Sj_Blaster_Grouper_34573_MAP_3	LINE	Novel	20798.3	13924.5	6873.8	4212.1	2436.6	3539.6	1578.7	2241	885.5	3931.8	1973
Sj_Blaster_Grouper_29483_MAP_3	LINE	Novel	20790.4	14155.8	6634.6	4439.2	2316.3	3542.7	1517.2	2359.8	922.9	3814.1	1878.2
Sj_Blaster_Grouper_34178_MAP_6	LINE	Novel	20789.1	5977.9	14811.2	2052.6	4319.5	1363.4	4046.3	778.2	2420.6	1783.7	4024.8
Sj_Blaster_Grouper_26574_MAP_8	LINE	Novel	20786.1	13879.1	6907	4123.5	2602.7	3587	1525.4	2318.9	878	3849.7	1900.9
Sj_Blaster_Grouper_26948_MAP_7	LINE	Novel	20771.8	7243.3	13528.5	2596.3	4074.6	1676.7	3598.2	923.5	2153.6	2046.8	3702.1
Sj_Blaster_Grouper_34125_MAP_11	LINE	RTE-1_MD_1p	20746.6	6919.3	13827.3	2168.6	4355	1738.4	3634.9	855.3	2110.9	2157	3726.5
Sj_Blaster_Grouper_34266_MAP_3	LINE	Novel	20745.4	14238.5	6506.9	4419.6	2189.2	3783.1	1564.3	2206.9	802.6	3828.9	1950.8
Sj_Blaster_Grouper_26520_MAP_5	LINE	Novel	20732.9	12987.4	7745.5	3959.5	3046.3	3246.9	1656.3	2254.3	1049.7	3526.7	1993.2
Sj_Blaster_Grouper_34256_MAP_7	LINE	Novel	20725.9	6533.9	14192	2236.7	4351.6	1506.8	3695.4	816.1	2375.8	1974.3	3769.2
Sj_Blaster_Grouper_28489_MAP_5	LINE	Novel	20716.7	6305	14411.7	2183.9	4380.6	1492.5	3819.2	767.3	2280.8	1861.3	3931.1
Sj_Blaster_Grouper_29201_MAP_3	LINE	Novel	20714.5	6551.4	14163.1	2318.5	4327.5	1481.9	3702	890.5	2354.5	1860.5	3779.1
Sj_Blaster_Grouper_27128_MAP_7	LINE	Novel	20707	7181.3	13525.7	2607.8	4241.3	1672	3494.8	897	2102	2004.5	3687.6
Sj_Blaster_Grouper_28091_MAP_3	LINE	Novel	20698.5	14146.5	6552	4398.1	2460.6	3657.1	1454.6	2251.2	877.7	3840.1	1759.1
Sj_Blaster_Grouper_28672_MAP_3	LINE	Novel	20690.6	5771.4	14919.2	2071.6	4431.3	1267.7	3895.5	769.1	2531.5	1663	4060.9
Sj_Blaster_Grouper_33035_MAP_3	LINE	Novel	20685.1	14121.5	6563.6	4279.9	2195.8	3615.4	1599.2	2209.7	808.2	4016.5	1960.4
Sj_Blaster_Grouper_34867_MAP_3	LINE	Novel	20677.3	12274.2	8403.1	3807.7	2761.9	3267.1	1967.4	1907.1	1120.2	3292.3	2553.6
Sj_Blaster_Grouper_29353_MAP_3	LINE	Novel	20671.8	13290.6	7381.2	4151.5	2712	3401.2	1677.4	2073.2	928.3	3664.7	2063.5
Sj_Blaster_Grouper_31699_MAP_3	LINE	Novel	20651.8	13145.7	7506.1	3904.1	2566.1	3449.8	1760.5	2065	971.1	3726.8	2208.4
Sj_Blaster_Grouper_35071_MAP_3	LINE	RTE-1_MD_1p	20646.3	7425.3	13221	2453.1	3989.5	1745.5	3418.9	935.1	2105.7	2291.6	3706.9
Sj_Blaster_Grouper_27533_MAP_4	LINE	Novel	20642.1	6267.7	14374.4	2220.5	4373.2	1438.8	3793.9	760.6	2284.6	1847.8	3922.7
Sj_Blaster_Grouper_34158_MAP_3	LINE	Novel	20638.1	8056.5	12581.6	2588.1	3935.7	1943.6	3326.3	1066.2	1969.9	2458.6	3349.7
Sj_Blaster_Grouper_26927_MAP_20	LINE	Novel	20609.3	13784.6	6824.7	4262.4	2525.6	3657.9	1521.2	2196.2	866.1	3668.1	1911.8
Sj_Blaster_Grouper_29935_MAP_12	LINE	Novel	20603.8	13763.3	6840.5	4358.5	2402.5	3523.6	1621.9	2173.5	856.5	3707.7	1959.6
Sj_Blaster_Grouper_26235_MAP_7	LINE	Novel	20594.2	13613.8	6980.4	4143.5	2561.1	3449.6	1540.3	2271.3	906.8	3749.4	1972.2
Sj_Blaster_Grouper_35101_MAP_3	LINE	Novel	20575.6	7706.5	12869.1	2569.6	4123.7	1760.6	3293	981.9	2052.1	2394.4	3400.3
Sj_Blaster_Grouper_32729_MAP_4	LINE	Novel	20574.2	5429.3	15144.9	1579.3	4250.8	1458.3	4188.9	654.7	2554.8	1737	4150.4
Sj_Blaster_Grouper_34763_MAP_3	LINE	Novel	20569.5	13455.3	7114.2	4214.3	2500.5	3475.2	1714.7	2115.2	874.8	3650.6	2024.2
Sj_Blaster_Grouper_28054_MAP_5	LINE	Novel	20562.5	14478.9	6083.6	4405.3	2170.1	3781.6	1367.6	2287.7	732.5	4004.3	1813.4
Sj_Blaster_Grouper_28481_MAP_5	LINE	Novel	20560.8	14087.3	6473.5	4254.2	2153.1	3746.2	1547.8	2224.8	811.8	3862.1	1960.8
Sj_Blaster_Grouper_34767_MAP_6	LINE	Novel	20559.1	6298.7	14260.4	2151.2	4234	1438	3727	837.2	2410.5	1872.3	3888.9
Sj_Blaster_Grouper_25539_MAP_20	LINE	Novel	20530	12599.7	7930.3	3817.4	2804.6	3183.1	1846.9	2121.8	1034.8	3477.4	2244
Sj_Blaster_Grouper_29903_MAP_3	LINE	Novel	20528.7	6785.4	13743.3	2498.4	4082.1	1516.7	3558.5	818.2	2305.2	1952.1	3797.5
Sj_Blaster_Grouper_27274_MAP_3	LINE	Novel	20522.5	14390.8	6131.7	4481.6	2237.2	3702.6	1380.8	2299.5	833.9	3907.1	1679.8
Sj_Blaster_Grouper_33530_MAP_5	LINE	Novel	20504.1	7442.8	13061.3	2642.8	3847.8	1750	3352.8	959	2190.7	2091	3670
Sj_Blaster_Grouper_29133_MAP_10	LINE	Novel	20497.5	13154.5	7343	4088.1	2607.5	3367.9	1699.9	2082.1	940.2	3616.4	2095.4
Sj_Blaster_Grouper_26434_MAP_20	LINE	Novel	20493	7142	13351	2588.9	4189.1	1668.7	3464.8	886.8	2078.5	1997.6	3618.6
Sj_Blaster_Grouper_27756_MAP_7	LINE	Novel	20489.5	14474.2	6015.3	4274.4	2113.6	3813.1	1355.5	2456.2	763.6	3930.5	1782.6
Sj_Blaster_Grouper_27217_MAP_3	LINE	Novel	20487	6753.3	13733.7	2385.9	4318.3	1568.7	3508.1	863.7	2181.4	1935	3725.9
Sj_Blaster_Grouper_26056_MAP_7	LINE	Novel	20486.8	13360.3	7126.5	4257.1	2526.1	3361.7	1642.8	2127.7	933	3613.8	2024.6
Sj_Blaster_Grouper_28013_MAP_3	LINE	Novel	20484.1	7569.1	12915	2574.1	3627.4	1784.9	3525.6	971.8	2135.6	2238.3	3626.4
Sj_Blaster_Grouper_27454_MAP_3	LINE	Novel	20461.1	6580.6	13880.5	2470	4224.2	1463.3	3643.9	894.7	2224.4	1752.6	3788
Sj_Blaster_Grouper_34630_MAP_3	LINE	Novel	20458.5	6912	13546.5	2146.4	4075.4	1765.9	3608.2	842	2100.8	2157.7	3762.1
Sj_Blaster_Grouper_32847_MAP_7	LINE	Novel	20447.4	6369.4	14078	2158.6	4321.2	1495.7	3687.9	805.9	2219.7	1909.2	3849.2
Sj_Blaster_Grouper_26470_MAP_3	LINE	Novel	20442.1	6743.4	13698.7	2424.9	4129.4	1544	3518	864.4	2300.6	1910.1	3750.7
Sj_Blaster_Grouper_28346_MAP_3	LINE	Novel	20439.1	13506.5	6932.6	3948.9	2457.2	3640.1	1638.2	2127	884.9	3790.5	1952.3
Sj_Blaster_Grouper_34917_MAP_5	LINE	Novel	20435	13718.7	6716.3	4147.1	2372.5	3553.6	1593.2	2172.8	823.3	3845.2	1927.3
Sj_Blaster_Grouper_26522_MAP_4	LINE	Novel	20433.4	14040.3	6393.1	4161.5	2421.6	3621.5	1346.4	2433.6	852.3	3823.7	1772.8
Sj_Blaster_Grouper_34802_MAP_3	LINE	Novel	20422.2	8770.4	11651.8	3089.9	3400.8	2037.3	3052.2	1153	1884.5	2490.2	3314.3
Sj_Blaster_Grouper_26534_MAP_4	LINE	Novel	20421.3	13385.7	7035.6	4022.7	2482.4	3516	1681.7	2086.5	871.3	3760.5	2000.2
Sj_Blaster_Grouper_33769_MAP_12	LINE	Novel	20417.2	5959.7	14457.5	2058.7	4464.5	1327	3796.9	773	2373.8	1801	3822.3
Sj_Blaster_Grouper_27140_MAP_3	LINE	Novel	20416	13869.8	6546.2	4399.3	2285.2	3524.2	1535.9	2201.5	815	3744.8	1910.1
Sj_Blaster_Grouper_34118_MAP_3	LINE	Novel	20385.9	7874.8	12511.1	2531.9	3889.8	1888.7	3349.3	979.9	1936.7	2474.3	3335.3
Sj_Blaster_Grouper_33761_MAP_3	LINE	Novel	20372.9	13751.3	6621.6	4120.2	2256.8	3591.7	1569	2270.2	828.6	3769.2	1967.2
Sj_Blaster_Grouper_34656_MAP_3	LINE	Novel	20370.8	12879.4	7491.4	4006.4	2389.8	3400.1	1812.1	2022.9	989.6	3450	2299.9
Sj_Blaster_Grouper_33400_MAP_3	LINE	Novel	20369.4	13961.4	6408	4078.7	2232.5	3751.4	1492.6	2258.7	813.3	3872.6	1869.6
Sj_Blaster_Grouper_33419_MAP_4	LINE	Novel	20359.1	13945.3	6413.8	4160.1	2245.1	3733.8	1505.1	2203.1	788.6	3848.3	1875
Sj_Blaster_Grouper_27018_MAP_3	LINE	Novel	20329.5	14355.5	5974	4486.4	2259.9	3683.2	1307	2294.9	790.9	3891	1616.2
Sj_Blaster_Grouper_33285_MAP_5	LINE	Novel	20325.9	6846.9	13479	2239.9	4004.8	1675.2	3636	848.9	2149	2082.9	3689.2
Sj_Blaster_Grouper_28486_MAP_4	LINE	Novel	20311.8	7273.7	13038.1	2465.3	3794.7	1680.7	3417.3	930.9	2238.2	2196.8	3587.9
Sj_Blaster_Grouper_27683_MAP_5	LINE	Novel	20308.3	6822.9	13485.4	2242.6	4191.1	1636.1	3498.8	910.2	2190.1	2034	3605.4
Sj_Blaster_Grouper_32652_MAP_4	LINE	Novel	20297.1	7836.9	12460.2	2644.8	3623.9	1893.1	3221.9	994.6	1981.1	2304.4	3633.3
Sj_Blaster_Grouper_34373_MAP_3	LINE	Novel	20281.5	12949.7	7331.8	3793.7	2497.1	3392.4	1811.9	2060.5	910.7	3703.1	2112.1
Sj_Blaster_Grouper_35096_MAP_3	LINE	Novel	20281.2	7153.3	13127.9	2525.8	4018	1699.3	3361.6	859.6	2064	2068.6	3684.3
Sj_Blaster_Grouper_27241_MAP_8	LINE	Novel	20278.1	13446	6832.1	3876.3	2492.3	3432.5	1539.5	2313.8	876	3823.4	1924.3
Sj_Blaster_Grouper_26406_MAP_5	LINE	Novel	20274.4	6586.3	13688.1	2391.2	4141.3	1514.6	3505.5	845.8	2287.7	1834.7	3753.6
Sj_Blaster_Grouper_28997_MAP_18	LINE	Novel	20269.8	7265.9	13003.9	2740.3	3877.9	1588.4	3261	959.7	2269.6	1977.5	3595.4
Sj_Blaster_Grouper_35003_MAP_4	LINE	Novel	20269	12724.7	7544.3	3891.3	2617.3	3333	1869.9	2013.3	942	3487.1	2115.1
Sj_Blaster_Grouper_29194_MAP_4	LINE	Novel	20268.9	7030.5	13238.4	2355.6	4033.3	1691.4	3442.5	899.8	2095.4	2083.7	3667.2
Sj_Blaster_Grouper_35043_MAP_3	LINE	Novel	20266.6	5977.3	14289.3	1915	4297.6	1446.3	3730.6	762.2	2277.3	1853.8	3983.8
Sj_Blaster_Grouper_30193_MAP_4	LINE	Novel	20257.5	6174.8	14082.7	2057	4194.2	1441.1	3695.6	808.5	2375.6	1868.2	3817.3
Sj_Blaster_Grouper_32449_MAP_3	LINE	Novel	20254.7	5798.3	14456.4	1838.4	4359.7	1496	4260.3	733.3	2231.2	1730.6	3605.2
Sj_Blaster_Grouper_25586_MAP_3	LINE	Novel	20251.4	14148.9	6102.5	4197.8	2015	3739.3	1410	2423	778	3788.8	1899.5
Sj_Blaster_Grouper_24598_MAP_3	LINE	Novel	20246.4	7111	13135.4	2715.7	3983.3	1595.6	3326.6	918.6	2239.6	1881.1	3585.9
Sj_Blaster_Grouper_34727_MAP_3	LINE	Novel	20245.3	12989.9	7255.4	4065.4	2401.8	3410.4	1715.4	2041.3	890.5	3472.8	2247.7
Sj_Blaster_Grouper_34098_MAP_7	LINE	Novel	20239.3	13460.4	6778.9	4027.8	2195.3	3530.8	1623.9	2163.6	862.9	3738.2	2096.8
Sj_Blaster_Grouper_32687_MAP_4	LINE	Novel	20223.2	8069.5	12153.7	2600.9	3634.4	1851.2	3248.9	1100	1974.3	2517.4	3296.1
Sj_Blaster_Grouper_29275_MAP_3	LINE	Novel	20204.2	13388.4	6815.8	3977	2646.1	3452.3	1500.3	2281.1	864.9	3678	1804.5
Sj_Blaster_Grouper_26408_MAP_3	LINE	Novel	20199.5	5914.7	14284.8	2193.3	4445.9	1293.5	3672.1	801.8	2288	1626.1	3878.8
Sj_Blaster_Grouper_29664_MAP_3	LINE	Novel	20191.1	6333.7	13857.4	2278.5	4243.4	1434.3	3525.7	794.5	2268.8	1826.4	3819.5
Sj_Blaster_Grouper_26565_MAP_6	LINE	Novel	20167.5	6822.1	13345.4	2547.8	3978.2	1474.2	3425.7	909.6	2308.5	1890.5	3633
Sj_Blaster_Grouper_28411_MAP_4	LINE	Novel	20159	12995.5	7163.5	3914.5	2768.4	3309.2	1548	2279.5	974	3492.3	1873.1
Sj_Blaster_Grouper_32108_MAP_6	LINE	Novel	20158.1	13838.3	6319.8	4141.2	2137	3715.2	1468.5	2237.2	809.5	3744.7	1904.8
Sj_Blaster_Grouper_31853_MAP_13	LINE	Novel	20148.6	13759.5	6389.1	4081.2	2177.9	3643.5	1478	2219.6	803.2	3815.2	1930
Sj_Blaster_Grouper_31292_MAP_3	LINE	Novel	20144.2	7320.1	12824.1	2585.3	3722.6	1661.5	3470.2	905.7	2087.2	2167.6	3544.1
Sj_Blaster_Grouper_26346_MAP_14	LINE	Novel	20131.4	13232	6899.4	4075.4	2451.8	3455.6	1542.5	2165.8	913	3535.2	1992.1
Sj_Blaster_Grouper_30095_MAP_3	LINE	Novel	20126.7	12088.3	8038.4	3755.8	2567.7	3214.4	1867.7	1938.9	1075.6	3179.2	2527.4
Sj_Blaster_Grouper_33938_MAP_3	LINE	Novel	20115.7	12923.4	7192.3	3945.2	2383	3236.2	1788.6	2036.8	913.4	3705.2	2107.3
Sj_Blaster_Grouper_34371_MAP_8	LINE	RTE-1_MD_1p	20113.2	7174.4	12938.8	2321.3	4056.2	1690.6	3386.5	886.2	2044.4	2276.3	3451.7
Sj_Blaster_Grouper_26234_MAP_7	LINE	Novel	20105.3	13534.6	6570.7	4056.2	2270.5	3529.5	1513.6	2231.5	846.6	3717.4	1940
Sj_Blaster_Grouper_24822_MAP_20	LINE	Novel	20095.4	6576.6	13518.8	2114.8	4205.1	1618.7	3547.1	790	2080.1	2053.1	3686.5
Sj_Blaster_Grouper_34839_MAP_3	LINE	Novel	20055	8873.7	11181.3	3348.7	3861.3	1952.4	2588.3	1215.3	1702.6	2357.3	3029.1
Sj_Blaster_Grouper_34416_MAP_3	LINE	Novel	20042	6252.4	13789.6	2126.1	4010.1	1427.6	3637.2	812.7	2307.3	1886	3835
Sj_Blaster_Grouper_34510_MAP_3	LINE	Novel	20022.9	13404.8	6618.1	3965.1	2279.7	3547.8	1587.1	2073.7	783.5	3818.2	1967.8
Sj_Blaster_Grouper_32510_MAP_8	LINE	Novel	20006.9	12362.3	7644.6	3691.5	2662.5	3344.7	1848.3	1920.7	918.1	3405.4	2215.7
Sj_Blaster_Grouper_34938_MAP_3	LINE	Novel	20004.7	11941.7	8063	3718.1	2740.3	3203.9	1893.8	1876.9	1027.1	3142.8	2401.8
Sj_Blaster_Grouper_30158_MAP_15	LINE	Novel	19999.2	7810.2	12189	2668.6	3602.2	1898	3301.6	956.2	1901.2	2287.4	3384
Sj_Blaster_Grouper_34776_MAP_7	LINE	Novel	19987.6	7119.6	12868	2359.2	4087.8	1643.7	3395.7	854.5	1958.2	2262.2	3426.3
Sj_Blaster_Grouper_34746_MAP_4	LINE	Novel	19986.5	13126.4	6860.1	3977.9	2319.3	3452.1	1696.9	2086.1	858.6	3610.3	1985.3
Sj_Blaster_Grouper_31119_MAP_3	LINE	Novel	19983.8	5859.9	14123.9	2082.2	4067.7	1296.5	3756.8	771.1	2422.7	1710.1	3876.7
Sj_Blaster_Grouper_34521_MAP_3	LINE	Novel	19982.9	6728.8	13254.1	2267.7	4156.8	1511.9	3465.4	836.3	2114.1	2112.9	3517.8
Sj_Blaster_Grouper_33904_MAP_3	LINE	Novel	19980.1	12865.8	7114.3	4118.3	2402.3	3387.8	1681.9	1985.7	861.4	3374	2168.7
Sj_Blaster_Grouper_33478_MAP_3	LINE	Novel	19968.4	7120.3	12848.1	2515.6	4235.6	1766.5	3262.5	972.3	1967.4	1865.9	3382.6
Sj_Blaster_Grouper_33551_MAP_11	LINE	Novel	19967.9	13381.6	6586.3	4253.8	2407.7	3453.1	1577.7	2079.2	840.4	3595.5	1760.5
Sj_Blaster_Grouper_35044_MAP_3	LINE	Novel	19962.1	7035.1	12927	2371.7	4074.3	1616.9	3381.7	847	1980.5	2199.5	3490.5
Sj_Blaster_Grouper_35046_MAP_4	LINE	Novel	19954.4	7630.6	12323.8	2460.3	3780.9	1819	3237.3	968.7	1939.8	2382.6	3365.8
Sj_Blaster_Grouper_30773_MAP_7	LINE	Novel	19925.2	6850.4	13074.8	2551.4	4036.8	1536.6	3428	868.2	2117.1	1894.2	3492.9
Sj_Blaster_Grouper_29820_MAP_3	LINE	Novel	19918.5	6046.9	13871.6	2087.6	4437.1	1399.1	3514.1	830.6	2248.7	1729.6	3671.7
Sj_Blaster_Grouper_33034_MAP_3	LINE	Novel	19910.1	13618.6	6291.5	4135.5	2100.9	3481.3	1477.2	2172.8	787.5	3829	1925.9
Sj_Blaster_Grouper_34644_MAP_7	LINE	Novel	19899.8	6610.5	13289.3	2327.3	4087.7	1652.1	3449.5	781.9	2033.2	1849.2	3718.9
Sj_Blaster_Grouper_33381_MAP_3	LINE	Novel	19888.2	6592.3	13295.9	2335.5	4069.8	1487.6	3533.5	844.7	2132.2	1924.5	3560.4
Sj_Blaster_Grouper_30535_MAP_8	LINE	Novel	19874.7	7370.5	12504.2	2596.7	3852.4	1804.5	3260.6	912.2	1979.7	2057.1	3411.5
Sj_Blaster_Grouper_30101_MAP_3	LINE	Novel	19871.3	6044.1	13827.2	2187.6	4099.7	1357.6	3626.4	807.7	2345	1691.2	3756.1
Sj_Blaster_Grouper_34851_MAP_3	LINE	Novel	19860.5	6699.5	13161	2067.2	4069.1	1677.8	3477	827.1	2066.3	2127.4	3548.6
Sj_Blaster_Grouper_30041_MAP_3	LINE	Novel	19857.5	6605	13252.5	2295.6	3806	1515.2	3499	800.5	2276.1	1993.7	3671.4
Sj_Blaster_Grouper_34253_MAP_13	LINE	Novel	19853.5	12817.7	7035.8	3936.7	2323.4	3434	1646.4	2016.8	851.8	3430.2	2214.2
Sj_Blaster_Grouper_34826_MAP_3	LINE	Novel	19840	13406.7	6433.3	4196.5	2161.7	3524.2	1513.3	2086.6	780.8	3599.4	1977.5
Sj_Blaster_Grouper_26718_MAP_3	LINE	Novel	19831.6	14218.4	5613.2	4428.6	2003.5	3655.9	1280.4	2272.6	760.4	3861.3	1568.9
Sj_Blaster_Grouper_31526_MAP_6	LINE	Novel	19810.4	5787.9	14022.5	1924.3	4459.5	1355.9	3596.6	749.4	2249.3	1758.3	3717.1
Sj_Blaster_Grouper_27924_MAP_3	LINE	Novel	19797	13863.1	5933.9	4170.2	2199.4	3682.5	1276	2198	712.3	3812.4	1746.2
Sj_Blaster_Grouper_35026_MAP_3	LINE	Novel	19795	13084.5	6710.5	4021.3	2316.9	3375.4	1581.6	2060.4	856.3	3627.4	1955.7
Sj_Blaster_Grouper_28624_MAP_3	LINE	Novel	19793.1	6843.2	12949.9	2457.2	3883.8	1536.4	3362	883.1	2055.3	1966.5	3648.8
Sj_Blaster_Grouper_29252_MAP_3	LINE	Novel	19791.2	6779	13012.2	2466.1	3972.7	1494.5	3293.7	853	2160.5	1965.4	3585.3
Sj_Blaster_Grouper_30371_MAP_9	LINE	Novel	19776.2	7333.6	12442.6	2521.2	3755.4	1778.5	3343.7	859.7	1930.4	2174.2	3413.1
Sj_Blaster_Grouper_33867_MAP_3	LINE	RTE-1_MD_1p	19768.4	8094.8	11673.6	2698.2	3606	1805	3024.5	1164.6	1908.4	2427	3134.7
Sj_Blaster_Grouper_31386_MAP_3	LINE	Novel	19766.7	12918.2	6848.5	3983.1	2396.9	3317.2	1576.9	2036.2	885.5	3581.7	1989.2
Sj_Blaster_Grouper_33260_MAP_20	LINE	Novel	19748.6	12602.8	7145.8	3862.7	2331.5	3338.7	1681.3	1966.4	883.3	3435	2249.7
Sj_Blaster_Grouper_34870_MAP_3	LINE	Novel	19743.9	13679.8	6064.1	4123.9	2028.1	3656	1388.2	2246.3	787.9	3653.6	1859.9
Sj_Blaster_Grouper_30157_MAP_3	LINE	Novel	19742.4	13063.1	6679.3	3944.1	2302.9	3468.2	1530.2	2121.6	874.5	3529.2	1971.7
Sj_Blaster_Grouper_27933_MAP_4	LINE	Novel	19740.6	6907.3	12833.3	2495.8	3898.8	1612.7	3360	865.9	2010.9	1932.9	3563.6
Sj_Blaster_Grouper_34943_MAP_11	LINE	Novel	19740.1	12305.8	7434.3	3672.8	2674.9	3132.4	1709.2	2076.7	936.1	3423.9	2114.1
Sj_Blaster_Grouper_33799_MAP_3	LINE	Novel	19728.5	12364.9	7363.6	3877.3	2470.4	3311.7	1719.4	1919.5	911	3256.4	2262.8
Sj_Blaster_Grouper_34903_MAP_3	LINE	RTE-1_MD_1p	19717.9	12936.9	6781	3758.6	2360.5	3431	1646.7	2021	803.1	3726.3	1970.7
Sj_Blaster_Grouper_33261_MAP_6	LINE	Novel	19711.1	12894.9	6816.2	3932.6	2263.1	3418.7	1581.4	2035.4	822	3508.2	2149.7
Sj_Blaster_Grouper_25694_MAP_3	LINE	Novel	19709.6	5480.7	14228.9	1830.3	4294.2	1268.4	3654.7	740.3	2388.1	1641.7	3891.9
Sj_Blaster_Grouper_28872_MAP_3	LINE	Novel	19705.1	6338.6	13366.5	2326.3	3824.8	1407.6	3565.9	813.9	2241	1790.8	3734.8
Sj_Blaster_Grouper_35121_MAP_3	LINE	Novel	19696.7	6706.7	12990	2124.9	4120.5	1626.8	3411.7	835.6	2009.4	2119.4	3448.4
Sj_Blaster_Grouper_29292_MAP_4	LINE	Novel	19681.8	13493.7	6188.1	3993.8	2228.6	3608.7	1414	2156	756.6	3735.2	1788.9
Sj_Blaster_Grouper_28449_MAP_9	LINE	Novel	19679	12652.2	7026.8	3793.7	2495.2	3325.4	1598.8	2023.6	884.2	3509.5	2048.6
Sj_Blaster_Grouper_35032_MAP_6	LINE	Novel	19669.8	12234.9	7434.9	3735.4	2460.1	3149.2	1730.6	1929.6	949.8	3420.7	2294.4
Sj_Blaster_Grouper_31011_MAP_5	LINE	Novel	19667.7	13789.5	5878.2	4110.2	2067.1	3624.6	1293.6	2234.3	747.6	3820.4	1769.9
Sj_Blaster_Grouper_30056_MAP_3	LINE	Novel	19661.2	7061.3	12599.9	2564.3	3752.5	1603.9	3329.8	869.5	2027.6	2023.6	3490
Sj_Blaster_Grouper_28345_MAP_5	LINE	Novel	19646.6	13433.9	6212.7	4056	2173	3542.6	1462.5	2097.6	741.6	3737.7	1835.6
Sj_Blaster_Grouper_34384_MAP_3	LINE	Novel	19643.5	6236.9	13406.6	2091.8	4180.8	1465.7	3474.9	777.2	2120.5	1902.2	3630.4
Sj_Blaster_Grouper_30624_MAP_4	LINE	Novel	19631	6688.3	12942.7	2094.3	3929.2	1595.3	3366.7	868.3	2099.3	2130.4	3547.5
Sj_Blaster_Grouper_34661_MAP_3	LINE	RTE-1_MD_1p	19616.7	11650.9	7965.8	3579	2681.1	3062.7	1769.7	1834.8	1154	3174.4	2361
Sj_Blaster_Grouper_32779_MAP_3	LINE	Novel	19607.9	6389.6	13218.3	2115.8	3952.6	1505.6	3487.7	836.9	2138.4	1931.3	3639.6
Sj_Blaster_Grouper_28070_MAP_20	LINE	Novel	19606.1	5976.8	13629.3	2064.1	4166.1	1391.5	3605.4	726.3	2146.1	1794.9	3711.7
Sj_Blaster_Grouper_31759_MAP_5	LINE	Novel	19603.1	14547.2	5055.9	3925.3	1436.8	4065.9	1374.5	2504	605.8	4052	1638.8
Sj_Blaster_Grouper_34375_MAP_17	LINE	Novel	19593.6	6702.6	12891	2245.7	3992.5	1547.7	3414.2	811.5	2025.6	2097.7	3458.7
Sj_Blaster_Grouper_28422_MAP_20	LINE	Novel	19592	12709.5	6882.5	3814.2	2499	3250	1519.5	2164.5	926.5	3480.8	1937.5
Sj_Blaster_Grouper_30991_MAP_4	LINE	Novel	19590.5	6320.2	13270.3	2008	4058.9	1567.1	3452	801.4	2124.5	1943.7	3634.9
Sj_Blaster_Grouper_28053_MAP_3	LINE	Novel	19584.4	13685.9	5898.5	4071.4	1939.8	3616.7	1383.5	2196.3	731.7	3801.5	1843.5
Sj_Blaster_Grouper_28781_MAP_6	LINE	Novel	19565.4	6722.4	12843	2433	3932.9	1575.9	3339	834.4	2035.9	1879.1	3535.2
Sj_Blaster_Grouper_33128_MAP_4	LINE	Novel	19558.1	5882.8	13675.3	2027.7	4116.8	1351.8	3647.5	758.6	2219.7	1744.7	3691.3
Sj_Blaster_Grouper_30273_MAP_3	LINE	Novel	19554.4	13604.5	5949.9	4198	2018.1	3578.1	1346.3	2194.7	761.1	3633.7	1824.4
Sj_Blaster_Grouper_28923_MAP_3	LINE	Novel	19554.1	6122.5	13431.6	2162.3	3957.9	1449	3532.4	822.9	2291.4	1688.3	3649.9
Sj_Blaster_Grouper_28356_MAP_6	LINE	Novel	19553.1	13473.5	6079.6	4144	2181.1	3411.6	1360.9	2273.6	799.5	3644.3	1738.1
Sj_Blaster_Grouper_34542_MAP_4	LINE	Novel	19550.3	12322.2	7228.1	3644.6	2556.6	3240.7	1722.2	2006.4	882.1	3430.5	2067.2
Sj_Blaster_Grouper_29243_MAP_3	LINE	Novel	19538.1	6767.7	12770.4	2463.1	3761.1	1557.3	3272.7	883.2	2181.6	1864.1	3555
Sj_Blaster_Grouper_34376_MAP_3	LINE	Novel	19529.2	6046.4	13482.8	2002.8	3976.2	1411.4	3623.6	770.1	2178	1862.1	3705
Sj_Blaster_Grouper_33960_MAP_4	LINE	Novel	19510.4	11929.4	7581	3508.1	2517.9	3199.6	1787	1914.5	996.5	3307.2	2279.6
Sj_Blaster_Grouper_34934_MAP_4	LINE	Novel	19504.6	5635.4	13869.2	1937.7	4259	1267.3	3652	753.5	2248.8	1676.9	3709.4
Sj_Blaster_Grouper_27668_MAP_20	LINE	Novel	19499.7	6399.4	13100.3	2317.6	4084.3	1490.2	3407.9	786.4	2048.1	1805.2	3560
Sj_Blaster_Grouper_29632_MAP_3	LINE	Novel	19497.9	7182.7	12315.2	2550.2	3818	1652.8	3130.6	914.8	2028.4	2064.9	3338.2
Sj_Blaster_Grouper_30814_MAP_6	LINE	Novel	19497.3	6819.3	12678	2135	3804.3	1653.1	3324.4	878.3	2051.5	2152.9	3497.8
Sj_Blaster_Grouper_33182_MAP_3	LINE	RTE-1_MD_1p	19495.9	11740.3	7755.6	3556.2	2992.7	3183.7	1685.1	1868.5	1047.9	3131.9	2029.9
Sj_Blaster_Grouper_24056_MAP_20	LINE	Novel	19479.4	12857.2	6622.2	3908.7	2456.9	3383.7	1477.4	2020.5	817.3	3544.3	1870.6
Sj_Blaster_Grouper_29772_MAP_8	LINE	Novel	19465.6	6115.8	13349.8	2032.6	4002.8	1444.5	3497.8	748.1	2160.1	1890.6	3689.1
Sj_Blaster_Grouper_26936_MAP_3	LINE	Novel	19457.8	13234.8	6223	4066.9	2329.8	3407.4	1342.4	2155.1	865.2	3605.4	1685.6
Sj_Blaster_Grouper_34534_MAP_3	LINE	Novel	19451.6	11172.5	8279.1	3902.2	3084.5	2591.8	1798.4	1677.9	1089.9	3000.6	2306.3
Sj_Blaster_Grouper_33765_MAP_4	LINE	Novel	19451.5	7022.3	12429.2	2330	3814.5	1677.6	3241.4	900.2	1998.1	2114.5	3375.2
Sj_Blaster_Grouper_27768_MAP_4	LINE	Novel	19449.4	6752.3	12697.1	2435.3	3615.3	1540.8	3266.5	863.9	2229.6	1912.3	3585.7
Sj_Blaster_Grouper_29637_MAP_4	LINE	Novel	19442.2	6009.8	13432.4	2018.8	4189	1412.4	3406.5	769.5	2197.2	1809.1	3639.7
Sj_Blaster_Grouper_29872_MAP_20	LINE	Novel	19439.8	6636.6	12803.2	2279.6	3819.3	1673.2	3350.5	795.4	1992.6	1888.4	3640.8
Sj_Blaster_Grouper_35053_MAP_3	LINE	Novel	19435.8	5700.4	13735.4	1988.7	4055.4	1308.8	3625.2	726.6	2388	1676.3	3666.8
Sj_Blaster_Grouper_28185_MAP_5	LINE	Novel	19435.5	12996.7	6438.8	3988.6	2444.8	3358.3	1439.1	2107.4	816.8	3542.4	1738.1
Sj_Blaster_Grouper_26935_MAP_3	LINE	Novel	19434.1	6779.1	12655	2494.3	3851.6	1552.6	3322.8	847.4	2016.1	1884.8	3464.5
Sj_Blaster_Grouper_27236_MAP_3	LINE	Novel	19428.9	12462.1	6966.8	3779.5	2459.9	3274.7	1652.7	2009.8	858.8	3398.1	1995.4
Sj_Blaster_Grouper_31807_MAP_16	LINE	Novel	19428	6698.6	12729.4	2315.1	3842.1	1653.5	3321.6	826.5	1975.6	1903.5	3590.1
Sj_Blaster_Grouper_28867_MAP_3	LINE	Novel	19424	7297.5	12126.5	2930.7	3673.2	1519.1	3030.4	967.3	2119	1880.4	3303.9
Sj_Blaster_Grouper_31221_MAP_3	LINE	Novel	19421.1	5702.8	13718.3	1989	4097.8	1229.1	3615	758.8	2214.7	1725.9	3790.8
Sj_Blaster_Grouper_31337_MAP_5	LINE	Novel	19406.4	13184.7	6221.7	3997.8	1985	3459.3	1489.6	2105.3	794.6	3622.3	1952.5
Sj_Blaster_Grouper_33747_MAP_3	LINE	Novel	19401.3	6705.6	12695.7	2181.4	3814.8	1713	3336.7	859.3	1985.6	1951.9	3558.6
Sj_Blaster_Grouper_23623_MAP_10	LINE	Novel	19390.8	6183	13207.8	2171.7	3972.5	1417	3397	783.7	2198.5	1810.6	3639.8
Sj_Blaster_Grouper_26923_MAP_3	LINE	Novel	19382.6	12660.7	6721.9	3726.5	2520.5	3298.3	1423.6	2151	877.4	3484.9	1900.4
Sj_Blaster_Grouper_29360_MAP_3	LINE	Novel	19375.3	12823.8	6551.5	4018.9	2311.6	3322.1	1544.3	2049.9	842.6	3432.9	1853
Sj_Blaster_Grouper_33364_MAP_3	LINE	Novel	19373.7	13399.4	5974.3	4023	2113.4	3587.6	1363.4	2136.6	750.6	3652.2	1746.9
Sj_Blaster_Grouper_28665_MAP_14	LINE	Novel	19366.2	6800.5	12565.7	2402.9	3820.6	1554.9	3261.7	888.7	2004.9	1954	3478.5
Sj_Blaster_Grouper_31848_MAP_9	LINE	Novel	19365.1	13413.8	5951.3	3971.3	1967.8	3582.5	1398	2168.2	751.6	3691.8	1833.9
Sj_Blaster_Grouper_30218_MAP_3	LINE	Novel	19352.9	5241.1	14111.8	1717.8	4385.3	1292.7	3600.7	681.2	2349.2	1549.4	3776.6
Sj_Blaster_Grouper_34989_MAP_3	LINE	Novel	19348.9	12800	6548.9	3849.1	2211.4	3358.5	1588.9	2014.9	799.5	3577.5	1949.1
Sj_Blaster_Grouper_34593_MAP_8	LINE	Novel	19348	12557.7	6790.3	3729.2	2376	3295.3	1663.5	1964.4	838.8	3568.8	1912
Sj_Blaster_Grouper_29111_MAP_3	LINE	Novel	19347.3	5754.6	13592.7	2024	4144.5	1300.4	3459	768	2300.3	1662.2	3688.9
Sj_Blaster_Grouper_27766_MAP_3	LINE	Novel	19313.5	6365.3	12948.2	2386.7	3734.4	1408.1	3318.3	805.8	2237.2	1764.7	3658.3
Sj_Blaster_Grouper_26538_MAP_3	LINE	Novel	19312.8	13947.4	5365.4	4335.3	1952.5	3590.9	1212.5	2222.2	719	3799	1481.4
Sj_Blaster_Grouper_31534_MAP_4	LINE	Novel	19298.6	12409.3	6889.3	3827.5	2471.1	3180.3	1527.1	1927.7	887.1	3473.8	2004
Sj_Blaster_Grouper_25270_MAP_3	LINE	Novel	19282.1	5834.2	13447.9	2069.9	4129.9	1304.6	3489.2	740.2	2245.3	1719.5	3583.5
Sj_Blaster_Grouper_27771_MAP_8	LINE	Novel	19262.4	12669.9	6592.5	3842.2	2469.7	3371.4	1426.3	2058.9	826.8	3397.4	1869.7
Sj_Blaster_Grouper_29993_MAP_3	LINE	Novel	19261.3	13422.9	5838.4	4127.1	1926.2	3532.8	1380.1	2149	752.2	3614	1779.9
Sj_Blaster_Grouper_34918_MAP_11	LINE	Novel	19260.9	7262.2	11998.7	2518.1	3561.1	1764.6	3086	920.4	1927.9	2059.1	3423.7
Sj_Blaster_Grouper_28834_MAP_4	LINE	Novel	19228.4	12743.1	6485.3	3917	2349.9	3301	1502.4	2008.7	778.7	3516.4	1854.3
Sj_Blaster_Grouper_32466_MAP_3	LINE	Novel	19226.7	13493.5	5733.2	4215.6	1900.9	3534.7	1391.8	2154.8	678.3	3588.4	1762.2
Sj_Blaster_Grouper_28521_MAP_3	LINE	Novel	19226.4	5841.4	13385	1940	3924.7	1367.9	3591.2	723.2	2155.9	1810.3	3713.2
Sj_Blaster_Grouper_33528_MAP_9	LINE	Novel	19222.8	7884.2	11338.6	2604.8	3346.2	1939.1	3031.5	1028.3	1843.7	2312	3117.2
Sj_Blaster_Grouper_31949_MAP_3	LINE	Novel	19218.6	6609.2	12609.4	2356.9	3904.8	1523	3247	855.9	1967.9	1873.4	3489.7
Sj_Blaster_Grouper_35056_MAP_3	LINE	Novel	19216	6782.7	12433.3	2204	3695.6	1644.5	3272.5	822.8	1982.5	2111.4	3482.7
Sj_Blaster_Grouper_33271_MAP_4	LINE	Novel	19205.6	13026.1	6179.5	3989.4	2212.4	3442.8	1487.2	2100.7	791	3493.2	1688.9
Sj_Blaster_Grouper_33140_MAP_20	LINE	Novel	19196.3	12173.6	7022.7	3604.5	2457	3223.1	1726.7	1930.1	877.9	3415.9	1961.1
Sj_Blaster_Grouper_29833_MAP_4	LINE	Novel	19194.4	6237.9	12956.5	2130.6	3946.8	1475.2	3421.1	809.2	2077.9	1822.9	3510.7
Sj_Blaster_Grouper_33088_MAP_11	LINE	Novel	19175.5	12473.1	6702.4	3745	2390.5	3260	1596.8	1948.8	835.5	3519.3	1879.6
Sj_Blaster_Grouper_34744_MAP_3	LINE	Novel	19168.2	13590.3	5577.9	3936.2	2063.9	3541.3	1152.2	2365.1	750.1	3747.7	1611.7
Sj_Blaster_Grouper_29386_MAP_4	LINE	Novel	19168	6483.3	12684.7	2294.2	3719.1	1583.1	3299.4	822	2111.6	1784	3554.6
Sj_Blaster_Grouper_27254_MAP_4	LINE	Novel	19165	6098.1	13066.9	1996.5	3925.2	1428.4	3310.9	798.4	2207.9	1874.8	3622.9
Sj_Blaster_Grouper_33302_MAP_3	LINE	Novel	19165	12150.6	7014.4	3745.3	2223.6	3235	1714.6	1908.7	893.5	3261.6	2182.7
Sj_Blaster_Grouper_34223_MAP_3	LINE	Novel	19153	6531.3	12621.7	2316.6	3901	1534.1	3272.8	807.9	2000	1872.7	3447.9
Sj_Blaster_Grouper_28633_MAP_3	LINE	Novel	19150.8	6354	12796.8	2311.6	3925.5	1448.4	3316.6	818.6	2044.9	1775.4	3509.8
Sj_Blaster_Grouper_26567_MAP_3	LINE	Novel	19147.2	4517	14630.2	1576.1	4327	968.2	3991.5	600.1	2478.2	1372.6	3833.5
Sj_Blaster_Grouper_28347_MAP_3	LINE	Novel	19147	13931	5216	3989.2	1807.9	3721.2	1271.2	2326.3	632.1	3894.3	1504.8
Sj_Blaster_Grouper_28526_MAP_3	LINE	Novel	19124	5251.6	13872.4	1835.4	4174.4	1167.6	3605.5	707.1	2390.4	1541.5	3702.1
Sj_Blaster_Grouper_34194_MAP_5	LINE	Novel	19122.3	12972.6	6149.7	4006.2	2040.4	3445.8	1529.6	1983.9	732.8	3536.7	1846.9
Sj_Blaster_Grouper_30502_MAP_3	LINE	Novel	19121.8	5855.8	13266	1880.8	3882.8	1463.2	3528.1	743.4	2100.3	1768.4	3754.8
Sj_Blaster_Grouper_30083_MAP_6	LINE	Novel	19114.9	12479.7	6635.2	3803.6	2311.3	3253.9	1579.8	2013.3	836.5	3408.9	1907.6
Sj_Blaster_Grouper_34284_MAP_3	LINE	Novel	19113.3	12574.6	6538.7	3976.5	2075.7	3327.3	1602.7	1949.4	818	3321.4	2042.3
Sj_Blaster_Grouper_34694_MAP_4	LINE	Novel	19112.4	6633.8	12478.6	2298.8	3697	1634.1	3274.6	819.6	1958	1881.3	3549
Sj_Blaster_Grouper_28336_MAP_3	LINE	Novel	19108.2	13268.8	5839.4	4019.9	2090.6	3503.2	1401.3	2147.2	749.1	3598.5	1598.4
Sj_Blaster_Grouper_29381_MAP_3	LINE	Novel	19087.6	6615	12472.6	2363.4	3836.9	1480.7	3073.1	818.2	2097.4	1952.7	3465.2
Sj_Blaster_Grouper_28546_MAP_5	LINE	Novel	19075.8	5395.8	13680	1856.7	4036.9	1193.7	3593.4	681.6	2332.6	1663.8	3717.1
Sj_Blaster_Grouper_26248_MAP_5	LINE	Novel	19074.6	12584.2	6490.4	3889.3	2336.5	3250.7	1474.3	2021.1	821	3423.1	1858.6
Sj_Blaster_Grouper_27373_MAP_3	LINE	Novel	19067.7	13270.7	5797	3934.5	2039.4	3572.8	1335.2	2132.8	709.6	3630.6	1712.8
Sj_Blaster_Grouper_35117_MAP_3	LINE	Novel	19064.8	12640.8	6424	3738.6	2211.8	3350.7	1502.7	1985.1	776.2	3566.4	1933.3
Sj_Blaster_Grouper_31842_MAP_3	LINE	Novel	19063.6	13790.8	5272.8	4123.6	1937.3	3630.9	1180.7	2223.7	678.5	3812.6	1476.3
Sj_Blaster_Grouper_26593_MAP_3	LINE	Novel	19057.9	6384.5	12673.4	2291.3	3876.6	1465.8	3246.1	805.3	2045.9	1822.1	3504.8
Sj_Blaster_Grouper_27535_MAP_3	LINE	Novel	19052.9	6125.7	12927.2	2208.4	3849.4	1417.7	3328.2	788.4	2136.1	1711.2	3613.5
Sj_Blaster_Grouper_33816_MAP_3	LINE	Novel	19050.9	6054.7	12996.2	1953.8	3743.1	1395.8	3500.5	790.6	2143.1	1914.5	3609.5
Sj_Blaster_Grouper_32241_MAP_14	LINE	Novel	19036.9	6430.2	12606.7	2257.5	3676.3	1566	3308.5	798.3	2056.4	1808.4	3565.5
Sj_Blaster_Grouper_26537_MAP_16	LINE	Novel	19036.9	12940.5	6096.4	3952.2	2115.6	3344.3	1412.5	2051.2	760.3	3592.8	1808
Sj_Blaster_Grouper_33762_MAP_4	LINE	Novel	19028	6693.8	12334.2	2299.2	3851.4	1529.6	3201.8	870	1969.6	1995	3311.4
Sj_Blaster_Grouper_34337_MAP_3	LINE	Novel	19022.9	5933	13089.9	2059.6	3805.6	1332.5	3505	731.6	2149.5	1809.3	3629.8
Sj_Blaster_Grouper_33963_MAP_3	LINE	Novel	19018.8	11792.2	7226.6	3631.3	2506.5	3120.4	1663.6	1850.6	916.1	3189.9	2140.4
Sj_Blaster_Grouper_29749_MAP_3	LINE	Novel	19014.9	12907.4	6107.5	3748.4	2162.5	3456.1	1390.5	2111.3	727.9	3591.6	1826.6
Sj_Blaster_Grouper_33843_MAP_5	LINE	Novel	19003.9	6370.8	12633.1	2139.5	3735.5	1413	3271.9	824	2038.7	1994.3	3587
Sj_Blaster_Grouper_34617_MAP_4	LINE	Novel	18997.1	6751.8	12245.3	2360.4	3732.7	1625.4	3205.5	841.3	1920.3	1924.7	3386.8
Sj_Blaster_Grouper_25636_MAP_3	LINE	Novel	18991	13108.2	5882.8	3853.7	2232.5	3387.9	1273	2285.7	768.5	3580.9	1608.8
Sj_Blaster_Grouper_31970_MAP_5	LINE	Novel	18978.9	6013.7	12965.2	1972.1	4052	1458.5	3399.2	737.6	2020.2	1845.5	3493.8
Sj_Blaster_Grouper_26367_MAP_3	LINE	Novel	18976.8	13166.5	5810.3	3992	1912	3329.8	1409	2190.4	787.4	3654.3	1701.9
Sj_Blaster_Grouper_27803_MAP_20	LINE	Novel	18975.6	12342.3	6633.3	3735.2	2409.8	3257	1541.3	1957.4	828.4	3392.7	1853.8
Sj_Blaster_Grouper_31893_MAP_4	LINE	Novel	18971.5	6649.4	12322.1	1990.2	3722.8	1661	3258.4	838.9	1968	2159.3	3372.9
Sj_Blaster_Grouper_31269_MAP_4	LINE	Novel	18969.4	12395	6574.4	3720.8	2305.4	3213.9	1506.7	1973.3	847.5	3487	1914.8
Sj_Blaster_Grouper_34413_MAP_3	LINE	Novel	18953.1	6895.2	12057.9	2524	4052.3	1551.6	2814.8	948.3	1896.6	1871.3	3294.2
Sj_Blaster_Grouper_34392_MAP_4	LINE	Novel	18946.2	5664	13282.2	1905	3968.4	1352.6	3578.5	726.4	2170.3	1680	3565
Sj_Blaster_Grouper_33558_MAP_6	LINE	Novel	18938.8	7129.4	11809.4	2510.3	3456.9	1729.8	3153.4	886.1	1889	2003.2	3310.1
Sj_Blaster_Grouper_34668_MAP_4	LINE	Novel	18928	6017.8	12910.2	2013.3	3747.1	1430	3408.4	773	2171.2	1801.5	3583.5
Sj_Blaster_Grouper_27493_MAP_7	LINE	Novel	18927.4	6631.1	12296.3	2231.2	3690.9	1617	3212.7	858.1	1990.2	1924.8	3402.5
Sj_Blaster_Grouper_27642_MAP_3	LINE	Novel	18927.3	13148.5	5778.8	4059.6	2083.1	3331.9	1271.9	2211.1	742.3	3545.9	1681.5
Sj_Blaster_Grouper_35036_MAP_3	LINE	Novel	18919.6	13241.3	5678.3	4033.5	1895.8	3407.8	1317.8	2136.9	722	3663.1	1742.7
Sj_Blaster_Grouper_34956_MAP_5	LINE	Novel	18919	13005.9	5913.1	3710	2037.3	3398.9	1372.1	2193.7	736.7	3703.3	1767
Sj_Blaster_Grouper_34634_MAP_6	LINE	Novel	18907.7	12213.1	6694.6	3520.5	2213.2	3209.4	1619.4	1913.5	829.2	3569.7	2032.8
Sj_Blaster_Grouper_28963_MAP_4	LINE	Novel	18901.8	5755.4	13146.4	2063.5	3969.2	1277.1	3366.4	720.5	2200.6	1694.3	3610.2
Sj_Blaster_Grouper_26947_MAP_6	LINE	Novel	18887	12141.3	6745.7	3695.4	2454.6	3173.1	1506.6	1964.2	854.5	3308.6	1930
Sj_Blaster_Grouper_34895_MAP_7	LINE	Novel	18879.3	8180.5	10698.8	3411.6	3453.8	1725.4	2457.6	1168.3	1784.2	1875.2	3003.2
Sj_Blaster_Grouper_31933_MAP_3	LINE	Novel	18873.9	5922.4	12951.5	2003.4	3918.5	1357.1	3459.7	742.2	2084.3	1819.7	3489
Sj_Blaster_Grouper_34130_MAP_5	LINE	Novel	18852.2	12442.7	6409.5	3795	2265.9	3258.8	1524.2	1986.9	805.3	3402	1814.1
Sj_Blaster_Grouper_34940_MAP_3	LINE	Novel	18846.6	5695.1	13151.5	1838.5	4085.1	1307.9	3455.8	741.4	2109.4	1807.3	3501.2
Sj_Blaster_Grouper_34631_MAP_8	LINE	Novel	18846.4	6211.9	12634.5	2157.1	3813.3	1511.4	3313.1	775.4	2009.8	1768	3498.3
Sj_Blaster_Grouper_28421_MAP_7	LINE	Novel	18841.6	12497.9	6343.7	3723.3	2378.2	3189.3	1338.3	2146.8	814.4	3438.5	1812.8
Sj_Blaster_Grouper_26786_MAP_3	LINE	Novel	18839.6	11865.2	6974.4	3515.5	2467.4	3016.6	1642.4	2022	904.8	3311.1	1959.8
Sj_Blaster_Grouper_33179_MAP_3	LINE	Novel	18834.8	12229	6605.8	3744.5	2352.3	3196.8	1628.9	1937.8	765.8	3349.9	1858.8
Sj_Blaster_Grouper_32539_MAP_3	LINE	Novel	18833.8	6356.4	12477.4	2029.2	3899.1	1528.7	3251.4	822.4	2012.8	1976.1	3314.1
Sj_Blaster_Grouper_34936_MAP_4	LINE	Novel	18821	4675.2	14145.8	1569.7	4239.1	1017.6	3803	638.8	2353.5	1449.1	3750.2
Sj_Blaster_Grouper_32607_MAP_3	LINE	Novel	18818.9	6898.3	11920.6	2277.5	3594.2	1655.7	3146.7	918.9	1918.7	2046.2	3261
Sj_Blaster_Grouper_33269_MAP_3	LINE	Novel	18813.6	13216.3	5597.3	3814.8	1901.7	3590.8	1262.2	2183.8	728.3	3626.9	1705.1
Sj_Blaster_Grouper_29398_MAP_4	LINE	Novel	18800.6	7103.1	11697.5	2509.5	3328.3	1661	3084.6	877	1984.6	2055.6	3300
Sj_Blaster_Grouper_29539_MAP_3	LINE	Novel	18791.9	13537.4	5254.5	4055.2	1818.3	3435	1180.3	2278.8	677.6	3768.4	1578.3
Sj_Blaster_Grouper_26093_MAP_3	LINE	Novel	18791.4	5836.2	12955.2	1990.6	3962.5	1338.2	3448.3	699	2050.1	1808.4	3494.3
Sj_Blaster_Grouper_33333_MAP_3	LINE	Novel	18775.6	12737.9	6037.7	3802.6	2021.7	3313.4	1452.4	2125.6	760.5	3496.3	1803.1
Sj_Blaster_Grouper_27177_MAP_4	LINE	Novel	18761.2	12535.9	6225.3	3929.4	2012.1	3332.5	1587.6	1892.3	748.6	3381.7	1877
Sj_Blaster_Grouper_29911_MAP_3	LINE	Novel	18760.4	5877.8	12882.6	2005.2	3822.7	1299.7	3444.8	762.8	2090.3	1810.1	3524.8
Sj_Blaster_Grouper_28353_MAP_7	LINE	Novel	18757.5	6393.8	12363.7	2404.5	3656.6	1381	3131.9	848.5	2173.1	1759.8	3402.1
Sj_Blaster_Grouper_33424_MAP_7	LINE	Novel	18754.6	11944.6	6810	3327.6	2342.7	3242.7	1647.5	1954.9	838.1	3419.4	1981.7
Sj_Blaster_Grouper_26865_MAP_11	LINE	Novel	18746.6	5173.5	13573.1	1784.3	4061.4	1150.4	3617.8	665.4	2272.6	1573.4	3621.3
Sj_Blaster_Grouper_29443_MAP_19	LINE	Novel	18743.2	6608.1	12135.1	2367.8	3645.2	1469.3	3049.3	876.8	2101.6	1894.2	3339
Sj_Blaster_Grouper_29321_MAP_3	LINE	Novel	18734.9	4397.6	14337.3	1253.3	3829.2	1138.8	4032.2	542.8	2536.4	1462.7	3939.5
Sj_Blaster_Grouper_33669_MAP_3	LINE	Novel	18715.2	11609.2	7106	3634.9	2412.1	3038	1627.6	1808.7	908.3	3127.6	2158
Sj_Blaster_Grouper_25099_MAP_4	LINE	Novel	18708.2	5512.7	13195.5	1793.2	3827.4	1319.2	3539.1	717	2270.7	1683.3	3558.3
Sj_Blaster_Grouper_34539_MAP_6	LINE	Novel	18700.6	5813.8	12886.8	1937.2	3887.7	1392.8	3328.5	752.6	2162	1731.2	3508.6
Sj_Blaster_Grouper_33571_MAP_5	LINE	Novel	18699.5	11695	7004.5	3587	2340.2	3086	1650.3	1851.3	884.5	3170.7	2129.5
Sj_Blaster_Grouper_34224_MAP_3	LINE	Novel	18694.4	11452	7242.4	3439	2323.1	3020.2	1724.4	1838.3	938.6	3154.5	2256.3
Sj_Blaster_Grouper_27753_MAP_4	LINE	Novel	18681.1	6207.7	12473.4	2244.2	3645.1	1411.5	3228.5	798.9	2052.6	1753.1	3547.2
Sj_Blaster_Grouper_33304_MAP_3	LINE	Novel	18674.9	12363.1	6311.8	3815.6	2070.2	3283.2	1537	1938.8	759.3	3325.5	1945.3
Sj_Blaster_Grouper_33393_MAP_6	LINE	Novel	18674.7	7416.6	11258.1	2399.5	3307.8	1883.8	3000	1007.5	1819.3	2125.8	3131
Sj_Blaster_Grouper_27010_MAP_4	LINE	Novel	18672.8	13263.3	5409.5	3845.7	1988.3	3501.3	1176.7	2273.6	690.5	3642.7	1554
Sj_Blaster_Grouper_29564_MAP_3	LINE	Novel	18670.8	6594.3	12076.5	2374.8	3650.7	1518	3045.9	859.1	2055.7	1842.4	3324.2
Sj_Blaster_Grouper_34760_MAP_19	LINE	Novel	18661.9	11986.6	6675.3	3541.5	2353.1	3151.1	1588.7	1920.7	843.8	3373.3	1889.7
Sj_Blaster_Grouper_34333_MAP_3	LINE	Novel	18658.6	5477.4	13181.2	1889.4	3967.9	1238.7	3512.7	698.1	2174.3	1651.2	3526.3
Sj_Blaster_Grouper_32962_MAP_7	LINE	Novel	18648.7	6736.1	11912.6	2105.4	3634.6	1632.4	3213.5	832.7	1891.5	2165.6	3173
Sj_Blaster_Grouper_24548_MAP_20	LINE	Novel	18644.9	13050.3	5594.6	3946.5	1927.9	3521.4	1302.2	2108.4	684.9	3474	1679.6
Sj_Blaster_Grouper_29170_MAP_3	LINE	Novel	18644.9	5951.9	12693	2175.6	3804.3	1342.3	3251	718.4	2139.2	1715.6	3498.5
Sj_Blaster_Grouper_34433_MAP_3	LINE	Novel	18640.6	10588.2	8052.4	3487.4	3111.4	2400.9	1866.5	1494.8	994.1	3205.1	2080.4
Sj_Blaster_Grouper_25836_MAP_4	LINE	Novel	18637.5	6396.2	12241.3	2317.1	3637.2	1488	3129.6	823.4	2094.6	1767.7	3379.9
Sj_Blaster_Grouper_28998_MAP_4	LINE	Novel	18631.3	6383.2	12248.1	2459.6	3554.7	1375.1	3153.4	823.4	2149	1725.1	3391
Sj_Blaster_Grouper_29320_MAP_3	LINE	Novel	18629.1	4107.5	14521.6	1273.3	3941.2	1079.4	4078	492.2	2500.8	1262.6	4001.6
Sj_Blaster_Grouper_26940_MAP_5	LINE	Novel	18624.9	5330.1	13294.8	1846.8	3974.9	1161.9	3551.6	697.5	2229.3	1623.9	3539
Sj_Blaster_Grouper_24632_MAP_5	LINE	Novel	18624.3	6057.8	12566.5	2232.8	3875.6	1328.1	3238.5	751.9	2026.6	1745	3425.8
Sj_Blaster_Grouper_34529_MAP_3	LINE	Novel	18613.8	11800.5	6813.3	3462.3	2098.1	3094	1681.8	1884.2	932.9	3360	2100.5
Sj_Blaster_Grouper_32406_MAP_3	LINE	Novel	18604.2	11952.6	6651.6	3669.1	2228.8	3154.3	1612.3	1897.8	865.4	3231.4	1945.1
Sj_Blaster_Grouper_34207_MAP_3	LINE	Novel	18598	5753.7	12844.3	1939.9	4021.5	1373	3334.4	707.7	2009.4	1733.1	3479
Sj_Blaster_Grouper_27592_MAP_3	LINE	Novel	18597.2	11865.8	6731.4	3449.6	2497.2	3066.3	1512.4	2063.7	863.1	3286.2	1858.7
Sj_Blaster_Grouper_31707_MAP_19	LINE	Novel	18592.4	12170.9	6421.5	3591.2	2279.2	3226.9	1533.9	1929.2	772.8	3423.6	1835.6
Sj_Blaster_Grouper_31328_MAP_20	LINE	Novel	18591.6	8705	9886.6	3271.5	3285.9	2068.7	2232.1	1141.6	1329.7	2223.2	3038.9
Sj_Blaster_Grouper_31643_MAP_3	LINE	Novel	18588.8	12796	5792.8	3831.3	1974.2	3364.8	1315.5	2083.7	744.4	3516.2	1758.7
Sj_Blaster_Grouper_29618_MAP_3	LINE	Novel	18583.9	12624.2	5959.7	3851.5	2033	3305.2	1445.7	2028	749.2	3439.5	1731.8
Sj_Blaster_Grouper_21415_MAP_15	LINE	RTE-1_MD_1p	18578.2	13279.2	5299	3838.2	1781.6	3611.2	1221.1	2170.5	677.8	3659.3	1618.5
Sj_Blaster_Grouper_35018_MAP_5	LINE	Novel	18563	6198.1	12364.9	2201.6	3752.8	1508.3	3308.4	800.3	2013.7	1687.9	3290
Sj_Blaster_Grouper_24262_MAP_4	LINE	Novel	18561.8	13093.1	5468.7	3870.7	1963.4	3477.8	1181.5	2255.5	683.6	3489.1	1640.2
Sj_Blaster_Grouper_26471_MAP_3	LINE	Novel	18557.8	6788.2	11769.6	2378.1	3545.2	1545.2	2970.4	894.8	2041.4	1970.1	3212.6
Sj_Blaster_Grouper_29361_MAP_4	LINE	Novel	18547.5	12614.9	5932.6	3848.7	1965.8	3307.7	1457	2038.2	750	3420.3	1759.8
Sj_Blaster_Grouper_32879_MAP_3	LINE	Novel	18543.1	6867.5	11675.6	2281.1	3585.9	1588.8	2977.7	879.9	1889.9	2117.7	3222.1
Sj_Blaster_Grouper_34897_MAP_3	LINE	Novel	18480.9	8366.7	10114.2	2858.3	3507.3	1877	2354.3	1073.5	1476.2	2557.9	2776.4
Sj_Blaster_Grouper_30707_MAP_3	LINE	Novel	18444.4	12764.9	5679.5	3934.4	1988.8	3348.8	1301.8	2101.9	753.2	3379.8	1635.7
Sj_Blaster_Grouper_33425_MAP_15	LINE	Novel	18443.8	6597.9	11845.9	2125.6	3709.4	1601.2	3083.6	827.5	1834.1	2043.6	3218.8
Sj_Blaster_Grouper_28841_MAP_6	LINE	Novel	18434.6	6087	12347.6	2174.9	3683.9	1388	3277.3	733.1	1981.2	1791	3405.2
Sj_Blaster_Grouper_29065_MAP_3	LINE	Novel	18433.6	6702.1	11731.5	2336.2	3468.8	1668	3137.9	829.6	1846.9	1868.3	3277.9
Sj_Blaster_Grouper_34698_MAP_5	LINE	Novel	18431.4	6202.1	12229.3	2121.3	3631.1	1409.3	3176.7	795.4	2103.6	1876.1	3317.9
Sj_Blaster_Grouper_29406_MAP_3	LINE	Novel	18411	4976.2	13434.8	1775.4	4178.7	1053.7	3531	641.2	2215.8	1505.9	3509.3
Sj_Blaster_Grouper_34168_MAP_4	LINE	Novel	18410.9	6556.8	11854.1	2153.4	3431.5	1529.6	3142.9	808.5	1898.2	2065.3	3381.5
Sj_Blaster_Grouper_26568_MAP_3	LINE	Novel	18393.4	4943.5	13449.9	1758.5	4129.8	1032.9	3590.9	630.6	2215.9	1521.5	3513.3
Sj_Blaster_Grouper_24419_MAP_13	LINE	Novel	18383.9	11602.8	6781.1	3481.9	2493.4	3018.9	1544.7	1889.1	844.8	3212.9	1898.2
Sj_Blaster_Grouper_34481_MAP_4	LINE	Novel	18382.8	6388.8	11994	2512.4	4013.8	1374.1	2839.3	850.6	1793.9	1651.7	3347
Sj_Blaster_Grouper_28036_MAP_15	LINE	Novel	18365.9	11703.5	6662.4	3521.6	2285.1	3136.3	1617.9	1875	845.2	3170.6	1914.2
Sj_Blaster_Grouper_34660_MAP_7	LINE	Novel	18365.8	12360.9	6004.9	3814.6	1909.8	3287.1	1472.4	1943.7	724.3	3315.5	1898.4
Sj_Blaster_Grouper_24232_MAP_6	LINE	Novel	18316.7	5801.9	12514.8	2077.1	3759.1	1309.4	3234.6	728.4	2092.8	1687	3428.3
Sj_Blaster_Grouper_30143_MAP_3	LINE	Novel	18313.4	12684.1	5629.3	3755.8	1934.4	3324.7	1286.5	2200	712	3403.6	1696.4
Sj_Blaster_Grouper_34408_MAP_4	LINE	Novel	18311.9	6506.8	11805.1	2101	3577.8	1584	3123.5	809.3	1851.5	2012.5	3252.3
Sj_Blaster_Grouper_34906_MAP_3	LINE	Novel	18294.8	12215.3	6079.5	3618.5	2099.2	3249.2	1460.6	1932.1	723.6	3415.5	1796.1
Sj_Blaster_Grouper_33421_MAP_9	LINE	Novel	18289.1	11657.6	6631.5	3346.8	2198.5	3107.4	1575	1890	806.4	3313.4	2051.6
Sj_Blaster_Grouper_28161_MAP_5	LINE	Novel	18284.1	6928.2	11355.9	2606.2	3426.5	1570.9	3012	875.8	1809.8	1875.3	3107.6
Sj_Blaster_Grouper_28007_MAP_7	LINE	Novel	18284	5666.5	12617.5	1941.2	3808.3	1376.1	3362.5	704.6	2053.6	1644.6	3393.1
Sj_Blaster_Grouper_33059_MAP_10	LINE	Novel	18271.8	12234.9	6036.9	3663.9	2032.9	3229.5	1450.9	1921.8	709.7	3419.7	1843.4
Sj_Blaster_Grouper_33256_MAP_3	LINE	Novel	18271.5	7200.6	11070.9	2196.4	3225.1	1865.6	2955.6	980.5	1794.7	2158.1	3095.5
Sj_Blaster_Grouper_30487_MAP_3	LINE	Novel	18266.1	5858.5	12407.6	2047	3827.6	1530.4	3208.7	718.4	1960.8	1562.7	3410.5
Sj_Blaster_Grouper_31449_MAP_4	LINE	Novel	18260.6	11734.9	6525.7	3512.1	2258.3	3069.5	1510	1882.7	844.3	3270.6	1913.1
Sj_Blaster_Grouper_28522_MAP_3	LINE	Novel	18253.7	4759.1	13494.6	1746.7	4089.7	1083.8	3591.1	573	2154.1	1355.6	3659.7
Sj_Blaster_Grouper_28092_MAP_4	LINE	Novel	18252.6	6196.7	12055.9	1909.7	3600	1528.2	3192.4	762.7	1936.9	1996.1	3326.6
Sj_Blaster_Grouper_26883_MAP_4	LINE	Novel	18247.1	5629.4	12617.7	1964.3	3834.9	1310.7	3184.6	707.9	2164	1646.5	3434.2
Sj_Blaster_Grouper_23594_MAP_8	LINE	Novel	18224.3	5100.1	13124.2	1798.1	3688.9	1110.7	3516.1	696.2	2326.4	1495.1	3592.8
Sj_Blaster_Grouper_26572_MAP_4	LINE	Novel	18216	11860.3	6355.7	3598.2	2306.5	3088.5	1407.2	1911.7	844.7	3261.9	1797.3
Sj_Blaster_Grouper_34551_MAP_10	LINE	Novel	18214.6	12084.4	6130.2	3603.8	2172.9	3208.2	1512.6	1889.4	726.3	3383	1718.4
Sj_Blaster_Grouper_27567_MAP_3	LINE	Novel	18200.4	5916.3	12284.1	2073.1	3755.8	1405.3	3212.5	729.9	1960.2	1708	3355.6
Sj_Blaster_Grouper_32028_MAP_6	LINE	Novel	18197.1	11716.6	6480.5	3606.7	2061.8	3091.4	1589.7	1839.1	815.7	3179.4	2013.3
Sj_Blaster_Grouper_24373_MAP_7	LINE	Novel	18191.8	11771.4	6420.4	3495.1	2258.6	3085.5	1447.4	1927.5	819.8	3263.3	1894.6
Sj_Blaster_Grouper_33919_MAP_3	LINE	Novel	18179.8	6619.1	11560.7	2360.7	3289.4	1553.4	3043.3	856.4	1877.7	1848.6	3350.3
Sj_Blaster_Grouper_34166_MAP_3	LINE	Novel	18177.5	12178.3	5999.2	3656.8	1984	3185.1	1453.7	1908.1	733.9	3428.3	1827.6
Sj_Blaster_Grouper_34247_MAP_6	LINE	Novel	18176.6	12066.5	6110.1	3573.1	2087.1	3215.7	1479.7	1898.6	743.1	3379.1	1800.2
Sj_Blaster_Grouper_22975_MAP_7	LINE	Novel	18171.9	12031.9	6140	3485.9	2306.3	3106.9	1319.3	2126	819.1	3313.1	1695.3
Sj_Blaster_Grouper_35067_MAP_3	LINE	Novel	18171.9	9654.9	8517	3983.2	3677.8	1987.5	1885.6	1394.4	1207.3	2289.8	1746.3
Sj_Blaster_Grouper_26660_MAP_20	LINE	Novel	18160.8	11920.3	6240.5	3628	2222.4	3148.8	1445.6	1898.3	789.7	3245.2	1782.8
Sj_Blaster_Grouper_27413_MAP_4	LINE	Novel	18159.8	12027	6132.8	3521.7	2128.2	3219.4	1485.6	1911	736.8	3374.9	1782.2
Sj_Blaster_Grouper_33363_MAP_3	LINE	Novel	18143.2	6777.3	11365.9	2582.6	3356.1	1565.9	2957.9	866.7	1838.5	1762.1	3213.4
Sj_Blaster_Grouper_26965_MAP_3	LINE	Novel	18141.1	12532.5	5608.6	3789.6	1772.6	3341.3	1359.3	2029.4	739.2	3372.2	1737.5
Sj_Blaster_Grouper_23401_MAP_10	LINE	Novel	18138.7	5885.9	12252.8	1925.6	3869.2	1409.2	3221.6	735.3	1882.9	1815.8	3279.1
Sj_Blaster_Grouper_30352_MAP_4	LINE	Novel	18137.3	6927.1	11210.2	2678.2	3836.9	1498.5	2527.6	972.6	1719.4	1777.8	3126.3
Sj_Blaster_Grouper_32399_MAP_3	LINE	Novel	18113.9	6269.7	11844.2	2014.8	3649.8	1519.4	3176.8	772	1883.8	1963.5	3133.8
Sj_Blaster_Grouper_31957_MAP_20	LINE	Novel	18104.4	6591.7	11512.7	2057.4	3462.6	1620.6	3062.1	843.6	1834.7	2070.1	3153.3
Sj_Blaster_Grouper_25693_MAP_3	LINE	Novel	18084.2	5219.9	12864.3	1970.3	3887.5	1127.1	3296.1	627.2	2143.2	1495.3	3537.5
Sj_Blaster_Grouper_34913_MAP_3	LINE	Novel	18083.3	4587.5	13495.8	1520.1	4141.8	1116.7	3519.1	549.4	2142	1401.3	3692.9
Sj_Blaster_Grouper_25029_MAP_20	LINE	Novel	18081.6	6150.9	11930.7	2365.5	3614.7	1325.6	3078.5	815.6	2031.4	1644.2	3206.1
Sj_Blaster_Grouper_33301_MAP_3	LINE	Novel	18072.3	11756.5	6315.8	3574.7	2005.3	3126.9	1543.3	1874.4	784.4	3180.5	1982.8
Sj_Blaster_Grouper_25187_MAP_20	LINE	Novel	18066.1	11762.8	6303.3	3624.2	2212.6	3056.9	1445	1922.5	819.9	3159.2	1825.8
Sj_Blaster_Grouper_27169_MAP_11	LINE	Novel	18061.2	12803.9	5257.3	3896.5	1837.1	3413.6	1182.8	2070.1	665.2	3423.7	1572.2
Sj_Blaster_Grouper_28431_MAP_3	LINE	Novel	18057.6	6077.4	11980.2	2113.8	3505	1356	3101.7	786	2089.5	1821.6	3284
Sj_Blaster_Grouper_23038_MAP_20	LINE	Novel	18051.7	5931.2	12120.5	1896.9	3732.4	1440.9	3238.6	728.3	1911.6	1865.1	3237.9
Sj_Blaster_Grouper_33572_MAP_3	LINE	Novel	18033.8	6960.4	11073.4	2427.3	3170.4	1619.9	2999.3	852.5	1786.4	2060.7	3117.3
Sj_Blaster_Grouper_33403_MAP_4	LINE	Novel	18032	12951.1	5080.9	3767.4	1694.2	3526.5	1191.1	2127	637.2	3530.2	1558.4
Sj_Blaster_Grouper_33258_MAP_5	LINE	Novel	18021.3	5925.3	12096	1981.4	3757.5	1458.7	3165.1	731.1	1853.9	1754.1	3319.5
Sj_Blaster_Grouper_28195_MAP_3	LINE	Novel	18014.2	12363.7	5650.5	3678.1	1844.6	3299.1	1363.5	2039.6	711	3346.9	1731.4
Sj_Blaster_Grouper_30566_MAP_10	LINE	Novel	18010.6	12252.1	5758.5	3869.6	1878	3205	1456.5	1882.3	690.8	3295.2	1733.2
Sj_Blaster_Grouper_32977_MAP_5	LINE	Novel	18001.6	6182.2	11819.4	2172.7	3476.3	1481.7	3138.3	733.5	1877.9	1794.3	3326.9
Sj_Blaster_Grouper_31470_MAP_6	LINE	Novel	17990.1	5532.7	12457.4	1885.6	3830.7	1325.7	3245.7	663.7	1989.4	1657.7	3391.6
Sj_Blaster_Grouper_33268_MAP_3	LINE	Novel	17988.6	11963.2	6025.4	3565.4	1946.3	3101	1483.2	1941	747.4	3355.8	1848.5
Sj_Blaster_Grouper_29675_MAP_4	LINE	Novel	17984.8	5204.6	12780.2	1720.9	3887.6	1235.6	3407.6	654	2049.6	1594.1	3435.4
Sj_Blaster_Grouper_32791_MAP_3	LINE	Novel	17975.3	5845	12130.3	1887.2	3661.6	1422	3209.7	741.3	1976.6	1794.5	3282.4
Sj_Blaster_Grouper_30469_MAP_4	LINE	Novel	17973	5892.9	12080.1	2108.3	3536.7	1319.3	3226.3	760	2092.7	1705.3	3224.4
Sj_Blaster_Grouper_33090_MAP_7	LINE	Novel	17970.7	5510.7	12460	1920.1	3824.3	1279.7	3294.8	682.4	2013	1628.5	3327.9
Sj_Blaster_Grouper_34935_MAP_5	LINE	Novel	17970	5329.3	12640.7	1786.4	3926.6	1255.1	3309.9	642.8	2024.8	1645	3379.4
Sj_Blaster_Grouper_25331_MAP_3	LINE	Novel	17967.5	5877.9	12089.6	2013.6	3389.8	1316	3193.6	762	2141.7	1786.3	3364.5
Sj_Blaster_Grouper_31847_MAP_5	LINE	Novel	17965.8	12502.4	5463.4	3601.4	1951.4	3278.2	1255.1	2162.4	656.8	3460.4	1600.1
Sj_Blaster_Grouper_30032_MAP_8	LINE	Novel	17955.2	6239.6	11715.6	2116.1	3421.8	1534.6	3099.3	771.9	1880.2	1817	3314.3
Sj_Blaster_Grouper_28765_MAP_5	LINE	Novel	17955.1	11569.3	6385.8	3500.6	2313.8	2963	1436.8	1932.8	855.3	3172.9	1779.9
Sj_Blaster_Grouper_19306_MAP_20	LINE	Novel	17954.3	6419.7	11534.6	1996.1	3432.6	1598.7	3094.6	799.5	1847.9	2025.4	3159.5
Sj_Blaster_Grouper_28419_MAP_4	LINE	Novel	17943.2	11765.8	6177.4	3604.1	2170	3044.8	1405.6	1890.6	825.5	3226.3	1776.3
Sj_Blaster_Grouper_26716_MAP_3	LINE	Novel	17926.3	12641	5285.3	3929.5	1760.7	3319.1	1242.9	2008.3	643.8	3384.1	1637.9
Sj_Blaster_Grouper_34787_MAP_5	LINE	Novel	17909.4	11806.1	6103.3	3504	2069.7	3109.9	1436.1	1936	764.1	3256.2	1833.4
Sj_Blaster_Grouper_30563_MAP_8	LINE	Novel	17908.2	12304.9	5603.3	3848.7	1878.9	3199.6	1355.8	1920.9	656.8	3335.7	1711.8
Sj_Blaster_Grouper_26873_MAP_3	LINE	Novel	17905.7	4878.4	13027.3	1690.3	3962	1106.5	3429.6	643.4	2148.2	1438.2	3487.5
Sj_Blaster_Grouper_34680_MAP_3	LINE	RTE-1_MD_1p	17899.7	7421.2	10478.5	2766.7	3467.2	1635.9	2535.8	923	1547	2095.6	2928.5
Sj_Blaster_Grouper_30053_MAP_3	LINE	Novel	17894.4	5943.8	11950.6	2079.1	3500.1	1350.3	3208.7	728.9	1939.4	1785.5	3302.4
Sj_Blaster_Grouper_24969_MAP_3	LINE	Novel	17886.1	6037.6	11848.5	1869.5	3617.8	1495.8	3168.6	786	1856.7	1886.3	3205.4
Sj_Blaster_Grouper_34409_MAP_9	LINE	Novel	17857.2	5692.4	12164.8	1910.5	3606.6	1358.7	3261.2	696.7	1921.8	1726.5	3375.2
Sj_Blaster_Grouper_34543_MAP_5	LINE	Novel	17857	5189.5	12667.5	1777.1	3940	1153	3273.8	643.7	2112.1	1615.7	3341.6
Sj_Blaster_Grouper_27306_MAP_5	LINE	Novel	17852.3	6201.7	11650.6	2277	3490.9	1396.4	3078.2	786.4	1899.3	1741.9	3182.2
Sj_Blaster_Grouper_32266_MAP_20	LINE	Novel	17847.5	12025.6	5821.9	3545.6	1937.5	3242.1	1405.8	1899.6	704.9	3338.3	1773.7
Sj_Blaster_Grouper_32616_MAP_3	LINE	Novel	17845.3	6541.7	11303.6	2102.8	3204.6	1584.2	2914.7	851.8	1836	2002.9	3348.3
Sj_Blaster_Grouper_26570_MAP_3	LINE	Novel	17844	12108	5736	3655.5	2086.7	3149.8	1303.1	1963.3	700.2	3339.4	1646
Sj_Blaster_Grouper_29537_MAP_3	LINE	Novel	17835.4	13021.2	4814.2	3748.5	1663.1	3474	1103.3	2218.4	625	3580.3	1422.8
Sj_Blaster_Grouper_30779_MAP_7	LINE	Novel	17820.2	6195.5	11624.7	1977.7	3518.5	1509.4	3064.9	794	1839	1914.4	3202.3
Sj_Blaster_Grouper_31425_MAP_11	LINE	Novel	17810.7	6112.4	11698.3	2121.5	3456.6	1499.4	3112.4	751.9	1868.8	1739.6	3260.5
Sj_Blaster_Grouper_26993_MAP_3	LINE	Novel	17806.6	12213.2	5593.4	3741.1	1929.4	3211.4	1298.1	2007.4	719.9	3253.3	1646
Sj_Blaster_Grouper_21261_MAP_10	LINE	Novel	17786.4	4937.6	12848.8	1663.7	3746.9	1132.7	3506.9	604.6	2123.6	1536.6	3471.4
Sj_Blaster_Grouper_34330_MAP_3	LINE	Novel	17781.4	5865.8	11915.6	1960.1	3649.5	1464.9	3104.8	709.7	1870.3	1731.1	3291
Sj_Blaster_Grouper_32170_MAP_5	LINE	Novel	17777.7	6697.4	11080.3	2306.4	3140.3	1587.2	2953.2	870.4	1803.3	1933.4	3183.5
Sj_Blaster_Grouper_34024_MAP_4	LINE	Novel	17756.3	6893.7	10862.6	2555.6	3700.7	1518.3	2558.4	909.9	1649.3	1909.9	2954.2
Sj_Blaster_Grouper_28026_MAP_4	LINE	Novel	17754.9	11393.4	6361.5	3385.6	2180.5	2977.2	1509	1859	819.9	3171.6	1852.1
Sj_Blaster_Grouper_34809_MAP_3	LINE	Novel	17753.9	7884.1	9869.8	2899.5	3356.7	1744	2325	1124.9	1556.1	2115.7	2632
Sj_Blaster_Grouper_29045_MAP_3	LINE	Novel	17750.7	6067.9	11682.8	2140.6	3424	1505.1	3111.5	724.5	1866.4	1697.7	3280.9
Sj_Blaster_Grouper_33527_MAP_7	LINE	Novel	17749.5	5769.2	11980.3	1934.4	3512.3	1389.3	3202.8	682.6	1904.6	1762.9	3360.6
Sj_Blaster_Grouper_27188_MAP_3	LINE	Novel	17741	12346.5	5394.5	3683.1	1826.5	3173.4	1205.4	2155.8	742.4	3334.2	1620.2
Sj_Blaster_Grouper_30462_MAP_10	LINE	Novel	17732.2	5951.9	11780.3	2030	3528.1	1388.1	3085	710.2	1909.2	1823.6	3258
Sj_Blaster_Grouper_34106_MAP_5	LINE	Novel	17729.6	12357.9	5371.7	3848.9	1779	3207.8	1283.9	1978.2	650	3323	1658.8
Sj_Blaster_Grouper_22770_MAP_3	LINE	Novel	17725	5828.4	11896.6	2123	3504	1287	3041.9	769.9	2083.6	1648.5	3267.1
Sj_Blaster_Grouper_33858_MAP_5	LINE	Novel	17721.4	7120.6	10600.8	2405.1	3286.4	1665.5	2847.4	864.3	1681.5	2185.7	2785.5
Sj_Blaster_Grouper_20242_MAP_20	LINE	Novel	17714.8	6482.9	11231.9	2026.5	3414.9	1631.3	2964.2	771.8	1775.6	2053.3	3077.2
Sj_Blaster_Grouper_32166_MAP_3	LINE	Novel	17709.7	6784.5	10925.2	2289	3221.4	1654.2	2903.1	909.7	1775.6	1931.6	3025.1
Sj_Blaster_Grouper_23467_MAP_5	LINE	Novel	17689.3	5318.5	12370.8	1852.2	3754.5	1229.2	3308.9	660.3	1998.8	1576.8	3308.6
Sj_Blaster_Grouper_28340_MAP_3	LINE	Novel	17679.8	12202.7	5477.1	3460.8	1866.6	3276.8	1321.4	2102.5	675.4	3362.6	1613.7
Sj_Blaster_Grouper_31222_MAP_3	LINE	Novel	17677	11402.4	6274.6	3419.7	2206.9	2968.3	1416.3	1843.6	817	3170.8	1834.4
Sj_Blaster_Grouper_33180_MAP_4	LINE	Novel	17675	11041.2	6633.8	3308.3	2345.7	2943	1619	1760.8	817.3	3029.1	1851.8
Sj_Blaster_Grouper_34807_MAP_11	LINE	Novel	17669.3	12221.2	5448.1	3806.3	1769.8	3192.4	1361.2	1914	675.3	3308.5	1641.8
Sj_Blaster_Piler_38.0_MAP_8	LINE	Novel	17669.1	13073.8	4595.3	3920	1580	3520.6	1043.3	2145	556.7	3488.2	1415.3
Sj_Blaster_Grouper_34163_MAP_3	LINE	Novel	17662.8	11829.8	5833	3608.6	1888.7	3132.4	1419.2	1853.1	722.1	3235.7	1803
Sj_Blaster_Grouper_34208_MAP_3	LINE	Novel	17653.3	12039.5	5613.8	3714.4	1874.4	3167.6	1380.5	1881.8	645	3275.7	1713.9
Sj_Blaster_Grouper_30680_MAP_3	LINE	Novel	17651.2	4385.4	13265.8	1480.2	3747	1051.1	3591.4	533.1	2350	1321	3577.4
Sj_Blaster_Grouper_30824_MAP_3	LINE	Novel	17649.6	5534	12115.6	1885.9	3687.2	1246.5	3224	677.4	1937.9	1724.2	3266.5
Sj_Blaster_Grouper_32380_MAP_8	LINE	Novel	17643.8	6248	11395.8	2029.2	3461.3	1485.8	2967.1	792.3	1817.5	1940.7	3149.9
Sj_Blaster_Grouper_34602_MAP_7	LINE	Novel	17636	5677.4	11958.6	1772.3	3581.8	1518.8	3129.8	741.2	1860	1645.1	3387
Sj_Blaster_Grouper_32815_MAP_3	LINE	Novel	17624.4	12225.1	5399.3	3464.7	1900.6	3309.6	1219.5	2098.4	670.1	3352.4	1609.1
Sj_Blaster_Grouper_35011_MAP_4	LINE	Novel	17603.8	5957.6	11646.2	1937.5	3530.6	1407.8	3022.5	770.6	1881.6	1841.7	3211.5
Sj_Blaster_Grouper_28980_MAP_5	LINE	Novel	17603.6	5125.5	12478.1	1833.4	3639.6	1097.8	3318.8	662	2166.5	1532.3	3353.2
Sj_Blaster_Grouper_23960_MAP_17	LINE	Novel	17601.1	5459.4	12141.7	1901.2	3689.2	1265.6	3157.5	673.5	1932.8	1619.1	3362.2
Sj_Blaster_Grouper_33557_MAP_4	LINE	Novel	17600.1	6863.5	10736.6	2381	3075	1585.3	2920	866.2	1731.1	2031	3010.5
Sj_Blaster_Grouper_31441_MAP_3	LINE	Novel	17598.2	12278.6	5319.6	3785.8	1793.8	3178.3	1257.9	1964.6	638.6	3349.9	1629.3
Sj_Blaster_Grouper_31072_MAP_3	LINE	Novel	17591.7	11514.9	6076.8	3402.3	1952.6	3073.4	1445.9	1840.2	771.2	3199	1907.1
Sj_Blaster_Grouper_31684_MAP_4	LINE	Novel	17582.5	5558.8	12023.7	1893.1	3498.9	1314.9	3147.9	697.6	2041.8	1653.2	3335.1
Sj_Blaster_Grouper_27962_MAP_3	LINE	Novel	17582.2	12123.1	5459.1	3779.7	1867.4	3050.3	1260.4	2054.1	692.6	3239	1638.7
Sj_Blaster_Grouper_23362_MAP_3	LINE	Novel	17572.3	12550.5	5021.8	3651.3	1719.4	3413.6	1122.5	2099.4	635.7	3386.2	1544.2
Sj_Blaster_Grouper_33596_MAP_3	LINE	Novel	17571.9	5478.6	12093.3	1842	3611.4	1315.1	3119.1	678.6	2040.3	1642.9	3322.5
Sj_Blaster_Grouper_34973_MAP_3	LINE	RTE-1_AGp	17563.1	12203.6	5359.5	3590.8	1784.4	3143.1	1328.9	2035.9	680.4	3433.8	1565.8
Sj_Blaster_Grouper_35119_MAP_3	LINE	Novel	17551	6237.8	11313.2	2001.8	3304.8	1499.1	3011.3	784.5	1854.5	1952.4	3142.6
Sj_Blaster_Grouper_33262_MAP_4	LINE	Novel	17546.3	11796.2	5750.1	3571.8	1923.1	3123.9	1320.9	1880.2	662.2	3220.3	1843.9
Sj_Blaster_Grouper_34020_MAP_3	LINE	Novel	17531.8	7003.5	10528.3	2280.2	3260.3	1690.3	2780.2	894.1	1698.4	2138.9	2789.4
Sj_Blaster_Grouper_27762_MAP_11	LINE	Novel	17505.3	5178.5	12326.8	1741.8	3630.6	1176.2	3240.3	648.4	2030.5	1612.1	3425.4
Sj_Blaster_Grouper_22874_MAP_3	LINE	Novel	17505.2	12104.3	5400.9	3639.5	1851.6	3239	1262.1	1967.4	670.7	3258.4	1616.5
Sj_Blaster_Grouper_23729_MAP_6	LINE	Novel	17484.9	12281.5	5203.4	3354.1	1939.9	3335.2	1097.3	2184.3	688.5	3407.9	1477.7
Sj_Blaster_Grouper_34589_MAP_5	LINE	Novel	17480.4	10527.9	6952.5	3109.5	2233.2	2790	1736.6	1733.9	932.2	2894.5	2050.5
Sj_Blaster_Grouper_31718_MAP_3	LINE	Novel	17480.4	6763.1	10717.3	2259	3106	1649.7	2812.6	875.5	1799.5	1978.9	2999.2
Sj_Blaster_Grouper_30288_MAP_14	LINE	Novel	17472.3	11156.7	6315.6	3235.8	2291.4	3031.3	1469.1	1786.4	714.7	3103.2	1840.4
Sj_Blaster_Grouper_34123_MAP_6	LINE	Novel	17467.2	5528.3	11938.9	1930.5	3735.8	1280	3144.4	673.7	1888.9	1644.1	3169.8
Sj_Blaster_Grouper_32682_MAP_4	LINE	Novel	17467.1	11874.3	5592.8	3524.8	1935.7	3175.1	1309.5	1887.1	674.3	3287.3	1673.3
Sj_Blaster_Grouper_35039_MAP_4	LINE	Novel	17466.7	8261.3	9205.4	3087.4	3144.3	1779.8	2139.8	1073.2	1344.1	2320.9	2577.2
Sj_Blaster_Grouper_28953_MAP_6	LINE	Novel	17463.4	5931.5	11531.9	2022.9	3476.5	1425.3	3090	747.2	1844.5	1736.1	3120.9
Sj_Blaster_Grouper_33132_MAP_3	LINE	Novel	17455.8	5576	11879.8	1934.7	3583.8	1273.5	3153.2	699.4	1961.1	1668.4	3181.7
Sj_Blaster_Grouper_22422_MAP_14	LINE	Novel	17452.3	10891.5	6560.8	3107.2	2250.2	2927.3	1533.4	1776.1	821.6	3080.9	1955.6
Sj_Blaster_Piler_187.0_MAP_5	LINE	Novel	17445	9302.6	8142.4	4148.5	3710.9	1811.4	1652.5	1381	1187.9	1961.7	1591.1
Sj_Blaster_Grouper_28401_MAP_6	LINE	Novel	17443.9	5589.8	11854.1	1950.2	3567.2	1301.1	3138.8	689.3	1860.5	1649.2	3287.6
Sj_Blaster_Grouper_30038_MAP_3	LINE	Novel	17435.8	5818.8	11617	1934.7	3367	1363.6	3110.2	709	1904	1811.5	3235.8
Sj_Blaster_Grouper_34366_MAP_8	LINE	Novel	17433.9	4960.3	12473.6	1650.4	3847.4	1185.1	3268.7	609.2	2021.6	1515.6	3335.9
Sj_Blaster_Grouper_33801_MAP_12	LINE	Novel	17432.9	5464.3	11968.6	1750.1	3685.5	1328	3098.8	691.4	1947.6	1694.8	3236.7
Sj_Blaster_Grouper_26939_MAP_3	LINE	Novel	17432	5123.3	12308.7	1782.6	3644.4	1123.3	3308.7	644.5	2050.4	1572.9	3305.2
Sj_Blaster_Grouper_30683_MAP_4	LINE	Novel	17430.2	5031	12399.2	1667.6	3660.7	1189.2	3304.8	635.9	2131.5	1538.3	3302.2
Sj_Blaster_Grouper_23728_MAP_3	LINE	Novel	17428.5	12288.7	5139.8	3369.7	1916.7	3315.6	1113.2	2200.6	679	3402.8	1430.9
Sj_Blaster_Grouper_27251_MAP_6	LINE	Novel	17420.5	6852.3	10568.2	2541.6	3213.2	1522.8	2808.2	910.7	1707.5	1877.2	2839.3
Sj_Blaster_Grouper_34080_MAP_6	LINE	Novel	17408.1	12234.2	5173.9	3720.8	1732.7	3255.2	1212.4	1973.8	630	3284.4	1598.8
Sj_Blaster_Grouper_34095_MAP_5	LINE	Novel	17407.6	5168	12239.6	1746.2	3796	1182.1	3156.7	629.6	1974.3	1610.1	3312.6
Sj_Blaster_Grouper_35050_MAP_3	LINE	Novel	17407.3	12011.4	5395.9	3745	1866.5	3057.8	1247.4	1922.7	684.5	3285.9	1597.5
Sj_Blaster_Grouper_27595_MAP_4	LINE	Novel	17404.6	6006.7	11397.9	2237.2	3362.8	1327.1	3039.1	756.9	1846.5	1685.5	3149.5
Sj_Blaster_Grouper_34725_MAP_3	LINE	Novel	17388.4	11236.4	6152	3381.7	2090.1	2983.7	1394.2	1842.1	937.1	3028.9	1730.6
Sj_Blaster_Grouper_31739_MAP_4	LINE	Novel	17382.3	11867.4	5514.9	3579.6	1815.2	3185.4	1315.6	1925.9	697.7	3176.5	1686.4
Sj_Blaster_Grouper_34157_MAP_3	LINE	Novel	17375.1	6451.5	10923.6	2216.2	3248.5	1538	2896.3	840.4	1767.2	1856.9	3011.6
Sj_Blaster_Grouper_30355_MAP_6	LINE	Novel	17366.8	12047.9	5318.9	3600.1	1909.7	3135	1208.5	2018	652.4	3294.8	1548.3
Sj_Blaster_Grouper_34702_MAP_9	LINE	Novel	17359.6	12230.1	5129.5	4256.5	1876.3	2897.5	1132.1	1858.9	677.6	3217.2	1443.5
Sj_Blaster_Grouper_33961_MAP_5	LINE	Novel	17359	5819.8	11539.2	1896	3432.8	1388.5	3069.2	704.9	1833.4	1830.4	3203.8
Sj_Blaster_Grouper_27491_MAP_6	LINE	Novel	17358.6	5910.6	11448	2136.2	3339.5	1350.9	2991.7	750.3	1900.1	1673.2	3216.7
Sj_Blaster_Grouper_34684_MAP_3	LINE	Novel	17353.9	6337.5	11016.4	2205.2	3313.5	1493	2882.1	789.3	1748.3	1850	3072.5
Sj_Blaster_Grouper_34524_MAP_13	LINE	Novel	17347.6	11255.7	6091.9	3328.3	2079.9	2902.3	1457.7	1802.9	745.2	3222.2	1809.1
Sj_Blaster_Grouper_27489_MAP_3	LINE	Novel	17338.4	5359.3	11979.1	1864.5	3593.9	1228.3	3207	678.9	1956.7	1587.6	3221.5
Sj_Blaster_Grouper_27687_MAP_4	LINE	Novel	17326.7	11240.7	6086	3276.2	2099.1	2983.6	1399.3	1835	792.4	3145.9	1795.2
Sj_Blaster_Grouper_34017_MAP_3	LINE	Novel	17326.7	6621	10705.7	2211.7	3285.1	1572.7	2832	804.3	1678.8	2032.3	2909.8
Sj_Blaster_Grouper_34675_MAP_5	LINE	Novel	17324.8	6373.4	10951.4	2176.3	3275.9	1561.9	2832.3	798.1	1765.3	1837.1	3077.9
Sj_Blaster_Grouper_22442_MAP_3	LINE	Novel	17321.3	12216.4	5104.9	3603.2	1799.5	3286.5	1128.5	1992.3	621.6	3334.4	1555.3
Sj_Blaster_Grouper_22159_MAP_5	LINE	Novel	17317.9	5196.1	12121.8	1814.1	3535.7	1186.6	3311.6	635.3	2016.8	1560.1	3257.7
Sj_Blaster_Grouper_20958_MAP_3	LINE	Novel	17314.8	12055.5	5259.3	3577.2	1824	3237.6	1242	1967	641.2	3273.7	1552.1
Sj_Blaster_Grouper_34570_MAP_3	LINE	Novel	17314.8	10614.8	6700	3283.3	2266.6	2817.2	1588.4	1664.9	866.5	2849.4	1978.5
Sj_Blaster_Grouper_31921_MAP_19	LINE	Novel	17301.1	12053	5248.1	3526.8	1731.3	3223.3	1284.1	1918.3	611.4	3384.6	1621.3
Sj_Blaster_Grouper_34658_MAP_3	LINE	Novel	17292.4	12244.2	5048.2	3785.4	1655.3	3249.2	1219.3	1961.4	622.5	3248.2	1551.1
Sj_Blaster_Grouper_25234_MAP_7	LINE	Novel	17291.1	11728.9	5562.2	3427.9	1979.8	3028	1269.6	1996.8	686.1	3276.2	1626.7
Sj_Blaster_Grouper_26468_MAP_3	LINE	Novel	17276.7	5448	11828.7	1957.4	3555.3	1261.5	3097.1	660.4	1938.8	1568.7	3237.5
Sj_Blaster_Grouper_24633_MAP_9	LINE	Novel	17273.6	12517.7	4755.9	3684	1746.9	3324.2	1001	2167.7	604.5	3341.8	1403.5
Sj_Blaster_Grouper_34652_MAP_3	LINE	Novel	17251.7	10044.8	7206.9	2911.1	2270.2	2642.8	1761.2	1695.8	1024.3	2795.1	2151.2
Sj_Blaster_Grouper_24930_MAP_20	LINE	Novel	17251.3	5228.1	12023.2	1785.3	3437.3	1165.7	3215.9	686.2	2122.7	1590.9	3247.3
Sj_Blaster_Grouper_24875_MAP_20	LINE	Novel	17247.5	5233.3	12014.2	1758.2	3631.9	1253.6	3130.7	652.9	2027.4	1568.6	3224.2
Sj_Blaster_Grouper_28928_MAP_4	LINE	Novel	17243.3	5662.9	11580.4	1858.1	3464.4	1384.4	3081.4	690.1	1802.2	1730.3	3232.4
Sj_Blaster_Grouper_34577_MAP_3	LINE	Novel	17234.1	5357.3	11876.8	1874.4	3534.7	1359.3	3161.2	636.9	1862.9	1486.7	3318
Sj_Blaster_Grouper_21007_MAP_3	LINE	Novel	17231.4	12045.9	5185.5	3553.4	1788.1	3275	1202.3	1945.9	629.4	3271.6	1565.7
Sj_Blaster_Grouper_34738_MAP_5	LINE	Novel	17231	11442	5789	3572.2	1913.1	2962.5	1371.4	1819.5	739.1	3087.8	1765.4
Sj_Blaster_Grouper_24264_MAP_10	LINE	Novel	17229.6	5286.6	11943	1784.5	3565.8	1210.9	3073.7	671.2	2029	1620	3274.5
Sj_Blaster_Grouper_33470_MAP_5	LINE	Novel	17226.7	11032.8	6193.9	3418.8	1978.2	2915.7	1538.5	1738.3	767.1	2960	1910.1
Sj_Blaster_Grouper_28198_MAP_12	LINE	Novel	17221.2	11926.9	5294.3	3489.3	1781.6	3181.4	1249.4	1913.8	636.4	3342.4	1626.9
Sj_Blaster_Grouper_24000_MAP_3	LINE	Novel	17220.7	12331.5	4889.2	3684.9	1723.8	3326.9	1128.9	1991.9	589.5	3327.8	1447
Sj_Blaster_Grouper_27637_MAP_20	LINE	Novel	17218.2	6130.9	11087.3	2163.9	3423.2	1450.4	2895.7	773.2	1772.1	1743.4	2996.3
Sj_Blaster_Grouper_32374_MAP_20	LINE	Novel	17209.4	12178.1	5031.3	3870.5	1706.4	3125.6	1186.7	1946	604	3236	1534.2
Sj_Blaster_Grouper_27953_MAP_20	LINE	Novel	17196.4	5922.9	11273.5	1985.7	3277.1	1400.7	3013.8	723.9	1821.3	1812.6	3161.3
Sj_Blaster_Grouper_34830_MAP_8	LINE	Novel	17195.5	11749.8	5445.7	3598.8	1781.6	3041	1418.1	1840.5	691.9	3269.5	1554.1
Sj_Blaster_Grouper_33119_MAP_4	LINE	Novel	17185.9	11479.2	5706.7	3358.2	1895	3087.8	1400.1	1845.5	689.2	3187.7	1722.4
Sj_Blaster_Grouper_27671_MAP_4	LINE	Novel	17184.7	10539	6645.7	3123.7	2487.4	2790	1473.5	1712.8	856.4	2912.5	1828.4
Sj_Blaster_Grouper_27017_MAP_3	LINE	Novel	17182.2	5343.4	11838.8	1696.8	3465.5	1333.6	3176.1	694.7	1904.8	1618.3	3292.4
Sj_Blaster_Grouper_33746_MAP_3	LINE	Novel	17181.6	5725.2	11456.4	1881.5	3436.9	1444.9	3052.2	695.2	1813.1	1703.6	3154.2
Sj_Blaster_Grouper_22389_MAP_18	LINE	Novel	17178.9	11175.2	6003.7	3274.5	2121	2982.2	1459.6	1840.6	741	3077.9	1682.1
Sj_Blaster_Grouper_28380_MAP_4	LINE	Novel	17167.6	11563.4	5604.2	3589.4	1907.4	3028.2	1320.1	1809.1	690.3	3136.7	1686.4
Sj_Blaster_Grouper_34791_MAP_3	LINE	Novel	17167.4	12059	5108.4	3586	1684.3	3211.7	1248	1923	607	3338.3	1569.1
Sj_Blaster_Grouper_20641_MAP_20	LINE	Novel	17166.4	11783.4	5383	3552.9	1765.3	3180.4	1292.3	1862.1	665.5	3188	1659.9
Sj_Blaster_Grouper_32090_MAP_8	LINE	Novel	17155.5	11028.2	6127.3	3281.8	1954.1	2966.5	1527.3	1751.3	749.7	3028.6	1896.2
Sj_Blaster_Grouper_34148_MAP_6	LINE	Novel	17150.4	5432.8	11717.6	1756.3	3467.2	1321.6	3106.9	681.1	1850.3	1673.8	3293.2
Sj_Blaster_Grouper_27530_MAP_7	LINE	Novel	17149.1	5271.5	11877.6	1773.7	3597.4	1243.8	3117.9	627.1	1946.4	1626.9	3215.9
Sj_Blaster_Grouper_27765_MAP_4	LINE	Novel	17145.8	5854.4	11291.4	2112.4	3233.7	1343.4	2979.7	733.1	1885.2	1665.5	3192.8
Sj_Blaster_Grouper_23678_MAP_20	LINE	Novel	17139.7	6009.7	11130	2028.5	3335.3	1457	2992.6	780.9	1774.3	1743.3	3027.8
Sj_Blaster_Grouper_34121_MAP_3	LINE	Novel	17135.7	5950.6	11185.1	1806.7	3317.6	1470	3036.9	756	1792.1	1917.9	3038.5
Sj_Blaster_Grouper_34295_MAP_3	LINE	Novel	17134.6	4904.1	12230.5	1704.1	3454.8	1084.5	3244.6	666.5	2178.8	1449	3352.3
Sj_Blaster_Grouper_33413_MAP_3	LINE	Novel	17132.1	11296.8	5835.3	3270.8	2081.7	2987.4	1362.2	1796.5	709.9	3242.1	1681.5
Sj_Blaster_Grouper_34010_MAP_5	LINE	Novel	17129.9	11698.4	5431.5	3620.3	1916.9	3106.6	1271.6	1833	649.9	3138.5	1593.1
Sj_Blaster_Grouper_31616_MAP_3	LINE	Novel	17129	5397.2	11731.8	1771.6	3523.3	1358.4	3089.6	666.4	1860.3	1600.8	3258.6
Sj_Blaster_Grouper_33881_MAP_5	LINE	Novel	17117.6	5663.8	11453.8	1805.9	3401.5	1387.3	3031.4	703.7	1830	1766.9	3190.9
Sj_Blaster_Grouper_33592_MAP_7	LINE	Novel	17117.2	11797.8	5319.4	3604.2	1776.5	3059.1	1339.8	1879.8	676	3254.7	1527.1
Sj_Blaster_Grouper_27561_MAP_4	LINE	Novel	17115.8	11728.3	5387.5	3548.4	1874.8	3104.4	1235.9	1872.1	658.6	3203.4	1618.2
Sj_Blaster_Grouper_33950_MAP_3	LINE	Novel	17115.3	10626.6	6488.7	3103.4	2093.2	2835.1	1599.1	1752.6	867.3	2935.5	1929.1
Sj_Blaster_Grouper_30160_MAP_3	LINE	Novel	17111.8	11524.6	5587.2	3441.8	1785.2	3075	1420.1	1837.6	684.4	3170.2	1697.5
Sj_Blaster_Grouper_33318_MAP_10	LINE	Novel	17103.5	6034.4	11069.1	1875.6	3327.2	1492.3	2960.2	755.6	1775.9	1910.9	3005.8
Sj_Blaster_Grouper_33974_MAP_5	LINE	Novel	17102.6	10754.9	6347.7	3336	2052.1	2804.5	1522.5	1729.3	820.1	2885.1	1953
Sj_Blaster_Grouper_33729_MAP_3	LINE	Novel	17101.1	5976.9	11124.2	2051.9	3190.6	1461.6	3058	702.1	1798.7	1761.3	3076.9
Sj_Blaster_Grouper_29771_MAP_3	LINE	Novel	17095.3	12233	4862.3	3660.9	1620.9	3228.7	1094.4	2028	630.8	3315.4	1516.2
Sj_Blaster_Grouper_28795_MAP_3	LINE	Novel	17091.9	5782.8	11309.1	2156.5	3398.3	1259.3	2847.4	700.5	1941.4	1666.5	3122
Sj_Blaster_Grouper_31180_MAP_8	LINE	Novel	17085	11458.3	5626.7	3339.7	2081.3	2954.3	1260.7	2000.2	725.4	3164.1	1559.3
Sj_Blaster_Grouper_31854_MAP_3	LINE	Novel	17074.4	10968.7	6105.7	3095.2	2068	2832.2	1442.7	1887.6	782.5	3153.7	1812.5
Sj_Blaster_Grouper_32488_MAP_6	LINE	Novel	17073.5	11842.4	5231.1	3476.3	1855.5	3085.8	1166.8	2038	683.2	3242.3	1525.6
Sj_Blaster_Grouper_30780_MAP_3	LINE	Novel	17070.1	5827.1	11243	2041.2	3413.9	1342.4	3004.8	714.4	1804.8	1729.1	3019.5
Sj_Blaster_Grouper_27083_MAP_20	LINE	Novel	17056.4	5956.1	11100.3	2030.4	3366.4	1443.6	2931.9	750.7	1773.6	1731.4	3028.4
Sj_Blaster_Grouper_34100_MAP_3	LINE	Novel	17056	5557.7	11498.3	1952	3523.9	1268.8	3060.5	678.9	1827.9	1658	3086
Sj_Blaster_Grouper_34963_MAP_4	LINE	Novel	17055.3	5061.1	11994.2	1668.7	3560.1	1213.9	3181.4	624.2	1967	1554.3	3285.7
Sj_Blaster_Grouper_23473_MAP_3	LINE	Novel	17049.8	5412.7	11637.1	1900.9	3455.5	1252.1	3164.3	665.5	1862.7	1594.2	3154.6
Sj_Blaster_Grouper_33877_MAP_7	LINE	Novel	17038.5	6135.4	10903.1	2055.6	3144.7	1463.2	2904	716.1	1811.3	1900.5	3043.1
Sj_Blaster_Grouper_32294_MAP_4	LINE	Novel	17024.5	4875.3	12149.2	1641.1	3667.7	1114.7	3223.7	618.6	1978.5	1500.9	3279.3
Sj_Blaster_Grouper_35025_MAP_3	LINE	Novel	17022	11598.3	5423.7	3441.4	1794.8	3108.2	1311.8	1855.1	657.8	3193.6	1659.3
Sj_Blaster_Grouper_27334_MAP_5	LINE	Novel	17013.6	4878.5	12135.1	1733.5	3481	1149.4	3287.1	568.5	2015	1427.1	3352
Sj_Blaster_Grouper_23497_MAP_5	LINE	Novel	17012.1	12106.7	4905.4	3388.7	1865	3244.9	1043.2	2156.9	642.1	3316.2	1355.1
Sj_Blaster_Grouper_29228_MAP_3	LINE	Novel	17004.5	5722.3	11282.2	2009.3	3288.2	1335.2	2911.3	719.4	1932	1658.4	3150.7
Sj_Blaster_Grouper_24116_MAP_20	LINE	Novel	16996.5	6283.8	10712.7	2260.6	3086.1	1403.5	2889.4	784	1742.2	1835.7	2995
Sj_Blaster_Grouper_28509_MAP_14	LINE	Novel	16992.2	5187.2	11805	1691.6	3615.6	1290.4	3112.1	644.1	1881.2	1561.1	3196.1
Sj_Blaster_Grouper_30733_MAP_3	LINE	Novel	16985.1	5253.1	11732	1726.3	3272.8	1230.5	3152.3	666.8	2122.5	1629.5	3184.4
Sj_Blaster_Grouper_34001_MAP_3	LINE	Novel	16983.8	11089	5894.8	3319.3	1910.1	2908.8	1350	1838.3	770.2	3022.6	1864.5
Sj_Blaster_Grouper_28172_MAP_6	LINE	Novel	16983	5985.9	10997.1	2106.1	3253.3	1430.2	2950	745	1788.6	1704.6	3005.2
Sj_Blaster_Grouper_35055_MAP_3	LINE	RTE-1_MD_1p	16974.7	6620.9	10353.8	2248	2992.9	1595	2791.1	767.3	1644	2010.6	2925.8
Sj_Blaster_Grouper_29399_MAP_4	LINE	Novel	16960.8	5389.9	11570.9	1883.5	3454.6	1291.5	3032.6	694.9	2003.1	1520	3080.6
Sj_Blaster_Grouper_34653_MAP_5	LINE	Novel	16938	10793.3	6144.7	3301	1952.6	2828.5	1506.1	1775	859.9	2888.8	1826.1
Sj_Blaster_Grouper_34228_MAP_3	LINE	RTE-1_MD_1p	16926.8	11095.4	5831.4	3387.3	2041	2937.7	1418.5	1781	708.6	2989.4	1663.3
Sj_Blaster_Grouper_34849_MAP_4	LINE	Novel	16926.4	5609.1	11317.3	1848.1	3467	1367.3	2983.1	680.9	1792.5	1712.8	3074.7
Sj_Blaster_Grouper_32443_MAP_3	LINE	Novel	16923.8	6444.6	10479.2	2006.4	3071.6	1611	2825	807.5	1665.9	2019.7	2916.7
Sj_Blaster_Grouper_32323_MAP_4	LINE	Novel	16922.3	5020.4	11901.9	1680.1	3545.9	1183.8	3167	608.6	1945.4	1547.9	3243.6
Sj_Blaster_Grouper_29885_MAP_3	LINE	Novel	16921.4	10897.5	6023.9	3323.5	2202.5	2899.4	1349.3	1769.8	737.9	2904.8	1734.2
Sj_Blaster_Grouper_28637_MAP_3	LINE	Novel	16921.3	11829.3	5092	3340.2	1787.5	3148.8	1189.3	2064.6	657.6	3275.7	1457.6
Sj_Blaster_Grouper_34117_MAP_5	LINE	Novel	16917	5970.2	10946.8	1909	3244.4	1456.7	2922.3	743.6	1759.8	1860.9	3020.3
Sj_Blaster_Grouper_31267_MAP_3	LINE	Novel	16912.8	11226.1	5686.7	3397.9	2081.1	2907.3	1271.3	1829.8	732.3	3091.1	1602
Sj_Blaster_Grouper_31711_MAP_7	LINE	Novel	16910.2	5759	11151.2	1954.1	3362.4	1333	2898.5	722.9	1790.1	1749	3100.2
Sj_Blaster_Grouper_23470_MAP_4	LINE	Novel	16909.8	5199.6	11710.2	1791.3	3521.1	1222	3145.1	633	1876.8	1553.3	3167.2
Sj_Blaster_Grouper_34296_MAP_3	LINE	Novel	16907.7	5373.7	11534	1818.1	3396.1	1319.1	3051.4	635.3	1827.6	1601.2	3258.9
Sj_Blaster_Grouper_29902_MAP_5	LINE	Novel	16907.5	11716.7	5190.8	3428.5	1855.9	3162.4	1207.5	1869.2	616.1	3256.6	1511.3
Sj_Blaster_Grouper_24816_MAP_3	LINE	Novel	16906.7	5364.7	11542	1907.6	3519	1194.8	2985.6	677.8	1853.6	1584.5	3183.8
Sj_Blaster_Grouper_34447_MAP_17	LINE	Novel	16899	5491.1	11407.9	1836.3	3439.1	1322.2	3020.2	664.2	1816	1668.4	3132.6
Sj_Blaster_Grouper_25012_MAP_3	LINE	Novel	16893.6	4753.5	12140.1	1564.9	3709.7	1135.9	3239.6	547.3	1916.3	1505.4	3274.5
Sj_Blaster_Grouper_35006_MAP_3	LINE	Novel	16873.5	6368.8	10504.7	2110.8	3213.4	1449.9	2763.4	828.3	1678.2	1979.8	2849.7
Sj_Blaster_Grouper_31329_MAP_9	LINE	Novel	16871.4	5745.4	11126	1859.2	3382.9	1380.9	2939.7	717.2	1776.1	1788.1	3027.3
Sj_Blaster_Grouper_29775_MAP_6	LINE	Novel	16870.3	11663.5	5206.8	3323	1798.5	3225.7	1212.8	1932.5	638.2	3182.3	1557.3
Sj_Blaster_Grouper_28169_MAP_4	LINE	Novel	16860.5	10201.8	6658.7	3060.9	2269.8	2654.9	1571.3	1663.7	869	2822.3	1948.6
Sj_Blaster_Grouper_27106_MAP_4	LINE	Novel	16857.1	11745.3	5111.8	3381.7	1894.1	3170.2	1121.6	1968.6	627.1	3224.8	1469
Sj_Blaster_Grouper_26908_MAP_7	LINE	Novel	16852.3	5981.2	10871.1	2176.8	3162.5	1340.4	2866.5	784.5	1844.9	1679.5	2997.2
Sj_Blaster_Grouper_28339_MAP_4	LINE	Novel	16843.3	11575.8	5267.5	3452.1	1737.3	3077.3	1301	1831	621.5	3215.4	1607.7
Sj_Blaster_Grouper_26566_MAP_3	LINE	Novel	16840.2	4765.7	12074.5	1674.6	3657.8	1025.7	3221.3	622	2038.5	1443.4	3156.9
Sj_Blaster_Grouper_32210_MAP_6	LINE	Novel	16836.5	11497.1	5339.4	3491.4	1725.6	3068	1380.3	1809.6	627.1	3128.1	1606.4
Sj_Blaster_Grouper_22843_MAP_5	LINE	Novel	16834.5	4933.1	11901.4	1731.4	3504.4	1120.4	3235.8	600.1	1942.8	1481.2	3218.4
Sj_Blaster_Grouper_35058_MAP_4	LINE	Novel	16819.7	5540.9	11278.8	1937.9	3383.2	1217	2961.2	690.5	1832.5	1695.5	3101.9
Sj_Blaster_Grouper_30944_MAP_3	LINE	Novel	16814.2	5529.7	11284.5	1866.5	3275.8	1288.4	3026.3	663.3	1823.6	1711.5	3158.8
Sj_Blaster_Grouper_34115_MAP_4	LINE	Novel	16813.6	5675.8	11137.8	1867.8	3394.2	1328.6	2998.4	699.1	1777.9	1780.3	2967.3
Sj_Blaster_Grouper_32066_MAP_3	LINE	Novel	16809.6	4574.7	12234.9	1537.7	3686.5	1029.4	3197.8	591.9	2101.4	1415.7	3249.2
Sj_Blaster_Grouper_34321_MAP_8	LINE	Novel	16803.1	4826.1	11977	1625.1	3624	1118.3	3162.5	599.2	1972.2	1483.5	3218.3
Sj_Blaster_Grouper_33576_MAP_3	LINE	Novel	16784.3	7852.8	8931.5	2961.5	3091.4	1728.5	1941.1	1041.2	1238.1	2121.6	2660.9
Sj_Blaster_Grouper_33595_MAP_3	LINE	Novel	16780.9	5426.4	11354.5	1748.6	3249.9	1269.2	2999.4	724.8	1921.3	1683.8	3183.9
Sj_Blaster_Grouper_33204_MAP_3	LINE	Novel	16775.1	10625	6150.1	3049.6	2226.4	2953.6	1400.5	1734.6	724.3	2887.2	1798.9
Sj_Blaster_Grouper_34693_MAP_15	LINE	Novel	16774.6	5583.4	11191.2	2010.3	3227.6	1296.9	2967	670.8	1801.1	1605.4	3195.5
Sj_Blaster_Grouper_22483_MAP_10	LINE	Novel	16772	5183	11589	1834.7	3365	1205.4	3016.6	628.1	1985	1514.8	3222.4
Sj_Blaster_Grouper_29838_MAP_3	LINE	Novel	16767.8	6142.4	10625.4	2284.1	3183.4	1368.4	2800.7	823.4	1766.5	1666.5	2874.8
Sj_Blaster_Grouper_27265_MAP_3	LINE	Novel	16766.8	6680.8	10086	2541.9	2956.7	1469.1	2721.7	837	1648.5	1832.8	2759.1
Sj_Blaster_Grouper_24942_MAP_20	LINE	Novel	16763.8	7862.2	8901.6	3569.9	3995.4	1579.2	1726.1	1162.7	1329.6	1550.4	1850.5
Sj_Blaster_Grouper_33083_MAP_3	LINE	Novel	16762.6	11791.8	4970.8	3505.2	1773.1	3144.9	1176.7	1848.3	572.3	3293.4	1448.7
Sj_Blaster_Grouper_31391_MAP_3	LINE	Novel	16756.8	5782.7	10974.1	1894.1	3269.1	1379	2918.4	707.7	1766.8	1801.9	3019.8
Sj_Blaster_Grouper_26061_MAP_20	LINE	Novel	16753.1	11164.8	5588.3	3276.5	1849.1	3029	1331.5	1797.3	671.8	3062	1735.9
Sj_Blaster_Grouper_32635_MAP_4	LINE	Novel	16750.8	9654.2	7096.6	2726.6	2545.4	2643.8	1671.1	1558.5	829.2	2725.3	2050.9
Sj_Blaster_Grouper_34966_MAP_3	LINE	Novel	16749.5	5811.4	10938.1	1982.5	3256.5	1381.7	2920.8	717.3	1785.2	1729.9	2975.6
Sj_Blaster_Grouper_31055_MAP_3	LINE	Novel	16749.1	11452.9	5296.2	3502.3	1824.6	2999.5	1219.4	1796.1	655.6	3155	1596.6
Sj_Blaster_Grouper_27422_MAP_3	LINE	Novel	16742.6	11806.3	4936.3	3509.1	1630.9	3198.7	1192.9	1937.1	611.9	3161.4	1500.6
Sj_Blaster_Grouper_29897_MAP_7	LINE	Novel	16740	5562	11178	2019.4	3380.6	1285.7	2839.3	708.6	1905	1548.3	3053.1
Sj_Blaster_Grouper_34027_MAP_9	LINE	Novel	16728.8	5761.2	10967.6	1881.2	3314.8	1381.9	2931.2	703.2	1742.5	1794.9	2979.1
Sj_Blaster_Grouper_34805_MAP_5	LINE	Novel	16722.2	11140.3	5581.9	3298.2	1968.2	2924.8	1322.9	1797.2	683.2	3120.1	1607.6
Sj_Blaster_Grouper_34379_MAP_3	LINE	Novel	16711.5	11481.1	5230.4	3465	1743.9	3009.4	1248.7	1830.2	657.6	3176.5	1580.2
Sj_Blaster_Grouper_21901_MAP_5	LINE	Novel	16707.4	4545.3	12162.1	1566.2	3672.5	1027.6	3235.8	537.2	1981.5	1414.3	3272.3
Sj_Blaster_Grouper_25150_MAP_20	LINE	Novel	16694.2	11140.5	5553.7	3310.3	1915.5	2998	1340	1771.8	672.6	3060.4	1625.6
Sj_Blaster_Grouper_29401_MAP_3	LINE	Novel	16682.3	5930	10752.3	2029	3192.1	1442.6	2892.4	742.7	1744.9	1715.7	2922.9
Sj_Blaster_Grouper_34664_MAP_4	LINE	Novel	16671.5	10234.9	6436.6	3149.8	2685.6	2503.6	1332.5	1782	908.6	2799.5	1509.9
Sj_Blaster_Grouper_33991_MAP_5	LINE	Novel	16670.3	5402	11268.3	1684.9	3460	1375	2996.2	676.6	1778	1665.5	3034.1
Sj_Blaster_Grouper_31563_MAP_5	LINE	Novel	16670.2	10879.3	5790.9	3119.4	1906.7	2847.8	1485.3	1769.4	731.6	3142.7	1667.3
Sj_Blaster_Grouper_33423_MAP_3	LINE	Novel	16670	11105.7	5564.3	3334.6	1760.8	2958.3	1356.7	1809	690.9	3003.8	1755.9
Sj_Blaster_Grouper_31310_MAP_3	LINE	Novel	16669.9	5020.2	11649.7	1751.7	3387.1	1168	3195.5	664.8	1893.2	1435.7	3173.9
Sj_Blaster_Grouper_25835_MAP_4	LINE	Novel	16665	5626.9	11038.1	2047.5	3251.9	1314.8	2848.5	749.8	1805.9	1514.8	3131.8
Sj_Blaster_Grouper_35031_MAP_3	LINE	Novel	16661.6	11294.9	5366.7	3343.2	1795.2	3040.5	1295.5	1798.9	647.4	3112.3	1628.6
Sj_Blaster_Grouper_28663_MAP_11	LINE	Novel	16659.9	5070.3	11589.6	1692	3425.1	1221.5	3021.3	634.5	2001.2	1522.3	3142
Sj_Blaster_Grouper_34277_MAP_3	LINE	Novel	16643.2	6156.2	10487	2580.7	3442.2	1242.1	2501	856	1697.9	1477.4	2845.9
Sj_Blaster_Grouper_31686_MAP_3	LINE	Novel	16639.5	4862.9	11776.6	1691.5	3483.7	1123.3	3088.9	587.2	1894.7	1460.9	3309.3
Sj_Blaster_Grouper_21515_MAP_3	LINE	Novel	16638.4	11867.4	4771	3309	1673.2	3293.8	1044.2	2005.2	595.6	3259.4	1458
Sj_Blaster_Grouper_25210_MAP_3	LINE	Novel	16636.1	11572.9	5063.2	3378.2	1718.1	3154.6	1164.3	1882.5	620	3157.6	1560.8
Sj_Blaster_Grouper_31709_MAP_3	LINE	Novel	16635.7	5128.8	11506.9	1770	3415.8	1253	3058.5	642	1807.2	1463.8	3225.4
Sj_Blaster_Grouper_28946_MAP_3	LINE	Novel	16626	5201.5	11424.5	1865.3	3451	1169.4	3001.2	638.2	1838.6	1528.6	3133.7
Sj_Blaster_Grouper_34086_MAP_4	LINE	Novel	16622.6	5339.4	11283.2	1722.6	3342.2	1312.9	3019	671.9	1856.2	1632	3065.8
Sj_Blaster_Grouper_34006_MAP_5	LINE	Novel	16618.5	10488.1	6130.4	3128.2	2005.3	2791.1	1407.1	1701.3	796.9	2867.5	1921.1
Sj_Blaster_Grouper_34198_MAP_3	LINE	RTE-1_MD_1p	16613.8	11153.1	5460.7	3322.2	1937.1	2950.3	1274.3	1810.1	655.4	3070.5	1593.9
Sj_Blaster_Grouper_31032_MAP_3	LINE	Novel	16595	5695.2	10899.8	2080.1	3070.1	1284	2937.1	665.6	1797.4	1665.5	3095.2
Sj_Blaster_Grouper_27319_MAP_4	LINE	Novel	16593.1	5937.8	10655.3	2125.4	3085.3	1356.6	2894.4	750.5	1747.4	1705.3	2928.2
Sj_Blaster_Grouper_34914_MAP_4	LINE	Novel	16590.2	5469.1	11121.1	1810.7	3300.8	1320.4	2975.8	679.9	1786.6	1658.1	3057.9
Sj_Blaster_Grouper_27653_MAP_4	LINE	Novel	16584.2	11555.2	5029	3403.5	1751.5	3123.8	1183.9	1874	605.7	3153.9	1487.9
Sj_Blaster_Grouper_27523_MAP_6	LINE	Novel	16578.2	5701.6	10876.6	2010.9	3133.7	1311.8	2864.6	710.2	1840.8	1668.7	3037.5
Sj_Blaster_Grouper_27191_MAP_4	LINE	Novel	16577.9	11557.9	5020	3388	1786.9	3069.2	1181.1	1874	630.8	3226.7	1421.2
Sj_Blaster_Grouper_34603_MAP_4	LINE	Novel	16576.9	4853.7	11723.2	1609.1	3623.6	1267.7	3038.1	612.3	1873.3	1364.6	3188.2
Sj_Blaster_Grouper_27329_MAP_20	LINE	Novel	16571.5	8786.8	7784.7	3978.1	3551.3	1658.3	1547	1305.1	1146.4	1845.3	1540
Sj_Blaster_Grouper_34980_MAP_4	LINE	RTE-1_MD_1p	16564.5	10992.1	5572.4	3364.4	1916.4	2917.5	1329.4	1765.4	696.9	2944.8	1629.7
Sj_Blaster_Grouper_34174_MAP_3	LINE	Novel	16556.8	6884.1	9672.7	2222	3436.9	1650.5	2449.1	865.1	1273.4	2146.5	2513.3
Sj_Blaster_Grouper_28759_MAP_5	LINE	Novel	16553.7	5505.9	11047.8	1878.9	3122.6	1279.1	2999	690.4	1797.6	1657.5	3128.6
Sj_Blaster_Grouper_33340_MAP_4	LINE	Novel	16551	5022.9	11528.1	1706.1	3450.9	1197.7	3054.3	609.1	1814.1	1510	3208.8
Sj_Blaster_Grouper_32956_MAP_3	LINE	Novel	16549.7	11188.9	5360.8	3164.6	1933.8	2999.2	1245.8	1802.3	652.3	3222.8	1528.9
Sj_Blaster_Grouper_28241_MAP_3	LINE	Novel	16544.1	4595.7	11948.4	1562.5	3584	1043	3064.3	618.9	2051.7	1371.3	3248.4
Sj_Blaster_Grouper_31513_MAP_3	LINE	Novel	16539.2	4469.7	12069.5	1485.3	3778.1	1030.9	3097.8	601.7	1982.6	1351.8	3211
Sj_Blaster_Grouper_28437_MAP_3	LINE	Novel	16534.5	12177.3	4357.2	3671.5	1484.7	3247.4	1040.9	1993.3	561.7	3265.1	1269.9
Sj_Blaster_Grouper_25612_MAP_3	LINE	Novel	16533.6	11326	5207.6	3378.5	1872.7	2965.6	1131.2	1922.9	691.2	3059	1512.5
Sj_Blaster_Grouper_29263_MAP_3	LINE	Novel	16527.6	10657.1	5870.5	3609.5	2322.7	2533.3	1275.7	1620.8	803.2	2893.5	1468.9
Sj_Blaster_Grouper_34286_MAP_7	LINE	Novel	16514.4	5416.3	11098.1	1805.1	3234.7	1319	2963.9	668	1766.7	1624.2	3132.8
Sj_Blaster_Grouper_27725_MAP_13	LINE	Novel	16508.7	11035.8	5472.9	3276.4	1911.9	2945.3	1294.5	1770.3	639.3	3043.8	1627.2
Sj_Blaster_Grouper_34162_MAP_3	LINE	Novel	16508	10990.5	5517.5	3324.8	1794.7	2939.7	1294.3	1753.6	697.9	2972.4	1730.6
Sj_Blaster_Grouper_31747_MAP_4	LINE	Novel	16501.1	11717.1	4784	3488.1	1639.8	3155.4	1076.8	1884	590.9	3189.6	1476.5
Sj_Blaster_Grouper_34145_MAP_3	LINE	Novel	16500.2	5482.8	11017.4	1896.7	3251.8	1168.5	2917.4	861.1	1903.6	1556.5	2944.6
Sj_Blaster_Grouper_23820_MAP_5	LINE	Novel	16493.5	11741.7	4751.8	3385.3	1845.4	3155.4	1000.7	1963.8	643.4	3237.2	1262.3
Sj_Blaster_Grouper_34252_MAP_3	LINE	Novel	16492.1	5301.8	11190.3	1701.5	3322.8	1298.4	3018.7	637.9	1770.8	1664	3078
Sj_Blaster_Grouper_32615_MAP_4	LINE	Novel	16488.4	11156.2	5332.2	3321.9	1829.8	3009.5	1249.1	1773.2	643.3	3051.6	1610
Sj_Blaster_Grouper_33102_MAP_9	LINE	Novel	16470.1	5381.6	11088.5	1785.4	3236.3	1334.4	2963	648.8	1776	1613	3113.2
Sj_Blaster_Grouper_31013_MAP_3	LINE	Novel	16466.4	10865	5601.4	3233.4	1852	2890.1	1305.3	1743.5	702.8	2998	1741.3
Sj_Blaster_Grouper_27082_MAP_20	LINE	Novel	16466.3	5149.9	11316.4	1841.4	3411.3	1202.6	3000.6	630	1831.4	1475.9	3073.1
Sj_Blaster_Grouper_28536_MAP_3	LINE	Novel	16465.6	11065.6	5400	3307.8	1755.6	2949.8	1279.1	1790.5	662.5	3017.5	1702.8
Sj_Blaster_Grouper_22984_MAP_3	LINE	Novel	16453.9	4954.5	11499.4	1635.4	3454	1184.7	3090	613.5	1855.5	1520.9	3099.9
Sj_Blaster_Grouper_29712_MAP_3	LINE	Novel	16452.5	11483	4969.5	3331.7	1769.3	3018.4	1121.6	1988.3	586	3144.6	1492.6
Sj_Blaster_Grouper_27186_MAP_3	LINE	Novel	16441.2	11285.4	5155.8	3359.8	1860.5	3004.9	1259.4	1826.6	646.3	3094.1	1389.6
Sj_Blaster_Grouper_29204_MAP_13	LINE	Novel	16433.8	11360.2	5073.6	3406.1	1710.5	3005.3	1220.1	1837.9	611	3110.9	1532
Sj_Blaster_Grouper_30378_MAP_5	LINE	Novel	16433	11324.6	5108.4	3453.3	1650.2	3026	1314.9	1779.9	602.8	3065.4	1540.5
Sj_Blaster_Grouper_31128_MAP_5	LINE	Novel	16426.9	6276.7	10150.2	2125.9	3205.8	1483.4	2589.7	798.4	1640.2	1869	2714.5
Sj_Blaster_Grouper_26502_MAP_3	LINE	Novel	16425.7	5788.6	10637.1	1937.3	3140.4	1326.2	2871.4	887.8	1756.4	1637.3	2868.9
Sj_Blaster_Grouper_28290_MAP_5	LINE	Novel	16420.8	11028.9	5391.9	3311.8	1938.1	2895.2	1195.2	1847.2	708.6	2974.7	1550
Sj_Blaster_Grouper_34575_MAP_10	LINE	Novel	16417.1	5409.7	11007.4	1874.2	3217.8	1238.2	2960.4	646.8	1765.7	1650.5	3063.5
Sj_Blaster_Grouper_28843_MAP_4	LINE	Novel	16415.7	5627.8	10787.9	1976.2	3088.8	1296.5	2829.4	687.8	1855.1	1667.3	3014.6
Sj_Blaster_Grouper_29645_MAP_3	LINE	Novel	16414.5	11430.5	4984	3296.4	1671.5	3048.9	1175.6	2001.7	618.4	3083.5	1518.5
Sj_Blaster_Grouper_27098_MAP_5	LINE	Novel	16410.3	4756.7	11653.6	1593.7	3463.1	1174	3124.7	588.9	1848.3	1400.1	3217.5
Sj_Blaster_Grouper_30346_MAP_20	LINE	Novel	16404.6	10626	5778.6	3167	1934.2	2851.5	1311	1695.9	675.2	2911.6	1858.2
Sj_Blaster_Grouper_28497_MAP_6	LINE	Novel	16397.6	11350.9	5046.7	3354.9	1842.7	3004.7	1098.7	1857.9	577.2	3133.4	1528.1
Sj_Blaster_Grouper_29773_MAP_11	LINE	Novel	16389.8	5576.5	10813.3	1817.1	3030.3	1318.3	2918.6	691.5	1787.1	1749.6	3077.3
Sj_Blaster_Grouper_31955_MAP_3	LINE	Novel	16380.4	5114.2	11266.2	1672.2	3190.2	1272.2	3023.5	611.2	1823.9	1558.6	3228.6
Sj_Blaster_Grouper_31312_MAP_4	LINE	Novel	16375.6	5379	10996.6	1745.4	3292.9	1298.7	2967.2	633.4	1734.2	1701.5	3002.3
Sj_Blaster_Grouper_25412_MAP_4	LINE	Novel	16373.9	11289.7	5084.2	3336.7	1855.1	2971	1113.9	1947	666.7	3035	1448.5
Sj_Blaster_Grouper_31287_MAP_3	LINE	Novel	16361.6	4910.7	11450.9	1742.2	3241.6	1088.7	3200.5	596.3	1873.6	1483.5	3135.2
Sj_Blaster_Grouper_27589_MAP_3	LINE	Novel	16358.5	10407.8	5950.7	3046.3	2078.4	2820.2	1406.3	1705.3	755.9	2836	1710.1
Sj_Blaster_Grouper_34937_MAP_5	LINE	Novel	16350.9	6313	10037.9	2507.2	3417	1330.2	2275	904.5	1595.4	1571.1	2750.5
Sj_Blaster_Grouper_33842_MAP_6	LINE	Novel	16348.7	5073.8	11274.9	1736.8	3336.1	1176.7	2989.2	631.6	1837.1	1528.7	3112.5
Sj_Blaster_Grouper_32386_MAP_3	LINE	Novel	16342.8	4327.4	12015.4	1567.1	3563.8	980.8	3180.9	517.1	1940.6	1262.4	3330.1
Sj_Blaster_Grouper_23394_MAP_3	LINE	Novel	16341.1	11297.4	5043.7	3321.2	1762.7	2981.9	1159.7	1974.8	616.4	3019.5	1504.9
Sj_Blaster_Grouper_31907_MAP_5	LINE	Novel	16340.7	5158	11182.7	1748.3	3396.3	1182.5	2874.9	623.6	1812.3	1603.6	3099.2
Sj_Blaster_Grouper_29179_MAP_13	LINE	Novel	16326.2	5539.5	10786.7	1897.5	3207.9	1308.3	2813.2	655.4	1733.7	1678.3	3031.9
Sj_Blaster_Grouper_28350_MAP_4	LINE	Novel	16324.6	4409.8	11914.8	1676.8	3322.9	935.3	3190.1	587.8	2122.4	1209.9	3279.4
Sj_Blaster_Grouper_32085_MAP_3	LINE	Novel	16321.2	11028.2	5293	3340.6	1707.2	2948.9	1305.6	1749	647.4	2989.7	1632.8
Sj_Blaster_Grouper_24474_MAP_4	LINE	Novel	16315.8	4830.3	11485.5	1552.5	3368.4	1142	3063.6	618.4	1931.4	1517.4	3122.1
Sj_Blaster_Grouper_34303_MAP_7	LINE	Novel	16314.9	10333.3	5981.6	2994.2	1990.2	2738.7	1530.6	1653.1	764.4	2947.3	1696.4
Sj_Blaster_Grouper_34225_MAP_3	LINE	Novel	16312.1	10419.8	5892.3	3260.6	1868.1	2769.5	1450.5	1615.8	732.4	2773.9	1841.3
Sj_Blaster_Grouper_34356_MAP_6	LINE	Novel	16311.3	5711.7	10599.6	1856.3	3096.6	1329.9	2827.7	725.8	1729.7	1799.7	2945.6
Sj_Blaster_Grouper_34073_MAP_6	LINE	Novel	16307.1	5284.3	11022.8	1876.7	3192.8	1157.3	2859.2	696.9	1927.1	1553.4	3043.7
Sj_Blaster_Grouper_33581_MAP_20	LINE	Novel	16298.1	4835.6	11462.5	1685.9	3168.7	1114.4	3123.3	582.5	1990.3	1452.8	3180.2
Sj_Blaster_Grouper_26066_MAP_3	LINE	Novel	16291	4771.4	11519.6	1614.9	3499.6	1097.8	3024.5	579.8	1900.4	1478.9	3095.1
Sj_Blaster_Grouper_27103_MAP_3	LINE	Novel	16283.4	11088	5195.4	3038.9	1853.1	3066.2	1177.6	1856.1	644.6	3126.8	1520.1
Sj_Blaster_Grouper_29417_MAP_5	LINE	Novel	16282.1	7184.8	9097.3	2804	3093.5	1604.9	2053.8	916.2	1326.1	1859.7	2623.9
Sj_Blaster_Grouper_24393_MAP_3	LINE	Novel	16278.9	11326	4952.9	3375.1	1638.5	3094.3	1184.3	1784.7	609.4	3071.9	1520.7
Sj_Blaster_Grouper_20263_MAP_5	LINE	Novel	16277.4	12017.3	4260.1	3620.9	1518.5	3184.3	968.4	1980.7	518	3231.4	1255.2
Sj_Blaster_Grouper_30917_MAP_3	LINE	Novel	16262.8	10985.5	5277.3	3232.9	1693.3	2919.1	1295.6	1755.1	652.2	3078.4	1636.2
Sj_Blaster_Grouper_33965_MAP_3	LINE	Novel	16262.4	7289.8	8972.6	3042.1	3041.7	1530.1	1944.4	1035.9	1514.9	1681.7	2471.6
Sj_Blaster_Grouper_32878_MAP_3	LINE	Novel	16261.8	6838.2	9423.6	2598.5	3135.9	1515.9	2115.8	903.2	1305.5	1820.6	2866.4
Sj_Blaster_Grouper_32487_MAP_6	LINE	Novel	16258.5	4869.5	11389	1642.5	3297.2	1118.9	3064.5	595.2	1852.6	1512.9	3174.7
Sj_Blaster_Grouper_24645_MAP_3	LINE	Novel	16255	4801	11454	1629.4	3327.6	1112.4	3000.6	598	1980.6	1461.2	3145.2
Sj_Blaster_Grouper_31520_MAP_12	LINE	Novel	16252.7	4957.4	11295.3	1604.1	3399.9	1270.2	3055.7	577.1	1766.2	1506	3073.5
Sj_Blaster_Grouper_29900_MAP_3	LINE	Novel	16248.9	10571.1	5677.8	3134.7	2086	2847.7	1258.9	1722.6	690.4	2866.1	1642.5
Sj_Blaster_Grouper_33944_MAP_5	LINE	Novel	16248.8	5730.2	10518.6	1849	3057.9	1344.6	2830.2	729.2	1722.7	1807.4	2907.8
Sj_Blaster_Grouper_23978_MAP_3	LINE	Novel	16245.1	11072.6	5172.5	2980.9	1683.2	3059.9	1224.3	1974.3	654.9	3057.5	1610.1
Sj_Blaster_Grouper_26493_MAP_7	LINE	Novel	16239.2	10825.5	5413.7	3230.5	1878.6	2917	1275	1738	680.4	2940	1579.7
Sj_Blaster_Grouper_27981_MAP_10	LINE	Novel	16226.9	11555.7	4671.2	3360.5	1690.6	3108.1	1090.5	1851.9	516.9	3235.2	1373.2
Sj_Blaster_Grouper_35083_MAP_3	LINE	Novel	16210.3	4996.5	11213.8	2026.5	3214.9	1088.5	2893	627.8	1956.5	1253.7	3149.4
Sj_Blaster_Grouper_33720_MAP_3	LINE	Novel	16203.6	5011.1	11192.5	1658.1	3262.6	1214.4	3012.8	619.1	1814.6	1519.5	3102.5
Sj_Blaster_Grouper_32886_MAP_3	LINE	Novel	16202.5	9864.3	6338.2	3494.8	2192	2406.6	1492.5	1308.2	812.2	2654.7	1841.5
Sj_Blaster_Grouper_28420_MAP_4	LINE	Novel	16189.8	10761.8	5428	3254.3	1940.5	2819.6	1203.6	1753.4	689.1	2934.5	1594.8
Sj_Blaster_Grouper_32553_MAP_9	LINE	Novel	16188.9	10934	5254.9	3113.3	1830.8	2960.9	1185.7	1775.1	623.6	3084.7	1614.8
Sj_Blaster_Grouper_34821_MAP_7	LINE	Novel	16187.8	10989.8	5198	3320.1	1704.9	2918.6	1275.3	1749.6	648.3	3001.5	1569.5
Sj_Blaster_Grouper_20018_MAP_7	LINE	Novel	16179.7	4430.3	11749.4	1473.9	3318.2	1007.5	3240.1	568.6	2000.3	1380.3	3190.8
Sj_Blaster_Grouper_25590_MAP_3	LINE	Novel	16178.2	5145.1	11033.1	1773.9	3227.2	1186.1	2937.6	646.1	1767.8	1539	3100.5
Sj_Blaster_Grouper_34755_MAP_3	LINE	Novel	16174.4	11276.8	4897.6	3327.8	1607	2996.1	1206.3	1815.9	613.9	3137	1470.4
Sj_Blaster_Grouper_27502_MAP_3	LINE	Novel	16170.9	10114.9	6056	2949.5	2127.5	2731.8	1427.4	1632.8	762.5	2800.8	1738.6
Sj_Blaster_Grouper_33032_MAP_5	LINE	Novel	16168.2	10932	5236.2	3289.7	1752.8	2926	1307.1	1751.8	637.6	2964.5	1538.7
Sj_Blaster_Grouper_32685_MAP_4	LINE	Novel	16166.6	10392	5774.6	3041.1	1957.1	2740.5	1396.9	1692.4	686.1	2918	1734.5
Sj_Blaster_Grouper_32472_MAP_7	LINE	Novel	16166.2	11421.2	4745	3447.5	1551.8	3023.4	1136.5	1874.1	586.1	3076.2	1470.6
Sj_Blaster_Grouper_29744_MAP_3	LINE	Novel	16161.4	11050.6	5110.8	3255	1673.6	2968.4	1246	1770.9	626.8	3056.3	1564.4
Sj_Blaster_Grouper_33832_MAP_5	LINE	Novel	16156	7385.4	8770.6	2416.9	2431.1	1628.7	2340.2	1090.8	1518	2249	2481.3
Sj_Blaster_Grouper_34765_MAP_7	LINE	RTE-1_MD_1p	16154	7316.5	8837.5	2873.2	2924.6	1532.5	2150.4	952.6	1306.5	1958.2	2456
Sj_Blaster_Grouper_24818_MAP_3	LINE	Novel	16151.7	11138.8	5012.9	3185.3	1741.6	2983.5	1166.9	1922.3	595.3	3047.7	1509.1
Sj_Blaster_Grouper_34213_MAP_4	LINE	RTE-1_MD_1p	16149.6	10639	5510.6	3148.7	1987.5	2852.5	1267.2	1748	670.6	2889.8	1585.3
Sj_Blaster_Grouper_28417_MAP_3	LINE	Novel	16149.2	10760.7	5388.5	3145.5	1943.4	2856.3	1175.1	1761.5	704.8	2997.4	1565.2
Sj_Blaster_Grouper_34971_MAP_6	LINE	Novel	16148.3	10847.3	5301	3293.3	1802.4	2878.2	1266.1	1744.9	651.6	2930.9	1580.9
Sj_Blaster_Grouper_33162_MAP_4	LINE	Novel	16147	11040.5	5106.5	3278.8	1822.7	2849.5	1115.1	1907.9	656.3	3004.3	1512.4
Sj_Blaster_Grouper_33524_MAP_4	LINE	Novel	16143.3	6439.8	9703.5	2227.3	2623.8	1507.6	2680.4	804.8	1636.3	1900.1	2763
Sj_Blaster_Grouper_32102_MAP_3	LINE	Novel	16141.7	4368.1	11773.6	1508.1	3500.3	978.9	3065.7	552.3	1954.1	1328.8	3253.5
Sj_Blaster_Grouper_34572_MAP_4	LINE	RTE-1_MD_1p	16137.9	6015.3	10122.6	1944.3	3064.6	1483.3	2662.6	735.2	1641.4	1852.5	2754
Sj_Blaster_Grouper_34883_MAP_3	LINE	Novel	16132.8	11272.2	4860.6	3249.5	1646.6	3032.2	1127.1	1850.7	574.7	3139.8	1512.2
Sj_Blaster_Grouper_25416_MAP_3	LINE	Novel	16132	11448.3	4683.7	3257.4	1575.3	3149.6	1078.3	1913	581.1	3128.3	1449
Sj_Blaster_Grouper_27599_MAP_3	LINE	Novel	16126.6	5969.1	10157.5	1938.6	2932.3	1448.6	2769.6	795.3	1677.2	1786.6	2778.4
Sj_Blaster_Grouper_31009_MAP_3	LINE	Novel	16117.5	10882	5235.5	3049.4	1737.7	2937.2	1206.3	1787.2	647.9	3108.2	1643.6
Sj_Blaster_Grouper_34815_MAP_5	LINE	Novel	16112	5346.4	10765.6	1747.7	3185.8	1293.1	2897.2	665.6	1740.5	1640	2942.1
Sj_Blaster_Grouper_30749_MAP_8	LINE	Novel	16086.7	10785	5301.7	3251.4	1751.5	2884.8	1274.1	1720.2	650.1	2928.6	1626
Sj_Blaster_Grouper_31570_MAP_3	LINE	Novel	16077.2	4456.5	11620.7	1539.2	3132.7	1060.9	3228.3	539	2059	1317.4	3200.7
Sj_Blaster_Grouper_33773_MAP_5	LINE	Novel	16074.6	5841.1	10233.5	1932.8	3065.9	1418.3	2737	708.9	1649.3	1781.1	2781.3
Sj_Blaster_Grouper_34961_MAP_3	LINE	Novel	16073.6	5163.9	10909.7	1856.5	3325.2	1205.2	2892.5	641.3	1742.3	1460.9	2949.7
Sj_Blaster_Grouper_21849_MAP_6	LINE	Novel	16055.4	5212.6	10842.8	1706.5	3017.3	1260.9	2939.1	652.5	1909.6	1592.7	2976.8
Sj_Blaster_Grouper_34952_MAP_3	LINE	Novel	16053.2	5875.7	10177.5	2171.4	3238.5	1244.2	2613.2	781.6	1658	1678.5	2667.8
Sj_Blaster_Grouper_30338_MAP_3	LINE	Novel	16044.3	11387.1	4657.2	3292.3	1646.4	3134.4	1077.4	1855.7	594.8	3104.7	1338.6
Sj_Blaster_Grouper_32420_MAP_3	LINE	Novel	16044.3	4923.9	11120.4	1630.4	3329.7	1210.1	2941	593.3	1798.2	1490.1	3051.5
Sj_Blaster_Grouper_33839_MAP_7	LINE	Novel	16043.3	4995.7	11047.6	1638.6	3245.2	1210.2	2987.6	589.5	1777.1	1557.4	3037.7
Sj_Blaster_Grouper_27658_MAP_4	LINE	Novel	16041	10139.4	5901.6	3293.8	2292.7	2347.7	1256.3	1686.2	838.5	2811.7	1514.1
Sj_Blaster_Grouper_31519_MAP_8	LINE	Novel	16039.5	10993.2	5046.3	3293.7	1649.7	2977.5	1267.2	1734.8	587.4	2987.2	1542
Sj_Blaster_Grouper_28874_MAP_3	LINE	Novel	16039.3	10788.2	5251.1	3161	1801.8	2940.9	1244.8	1736.9	651.5	2949.4	1553
Sj_Blaster_Grouper_32459_MAP_5	LINE	Novel	16032.4	5083.4	10949	1661.3	3277.9	1253.2	2919	609.6	1762.4	1559.3	2989.7
Sj_Blaster_Grouper_31518_MAP_11	LINE	Novel	16029.8	11106.1	4923.7	3318.3	1650.7	2992.2	1191.3	1749.7	570.5	3045.9	1511.2
Sj_Blaster_Piler_221.0_MAP_5	LINE	Novel	16028.4	7347	8681.4	3378.1	3845.5	1491.7	1696.7	1081.7	1314	1395.5	1825.2
Sj_Blaster_Grouper_30858_MAP_3	LINE	Novel	16023.2	5331.8	10691.4	1792.9	3088	1263	2875.9	663.8	1766.5	1612.1	2961
Sj_Blaster_Grouper_33732_MAP_3	LINE	Novel	16020.3	4903.7	11116.6	1613.5	3265.7	1172.5	2976.2	603	1786.2	1514.7	3088.5
Sj_Blaster_Grouper_32239_MAP_4	LINE	Novel	16018.3	10904.6	5113.7	3273.6	1661.8	2910.2	1263.3	1743.6	622.1	2977.2	1566.5
Sj_Blaster_Grouper_26861_MAP_11	LINE	Novel	16010.8	10700.7	5310.1	3174.5	1731.7	2860.8	1263.8	1729.2	673.3	2936.2	1641.3
Sj_Blaster_Grouper_30417_MAP_9	LINE	Novel	16007.1	11096.2	4910.9	3190.6	1734.7	2882.6	1146.4	1912.2	596.1	3110.8	1433.7
Sj_Blaster_Grouper_27034_MAP_14	LINE	Novel	15999.5	5683.9	10315.6	2074.3	3558.1	1341.7	2449	780.2	1575	1487.7	2733.5
Sj_Blaster_Grouper_21780_MAP_3	LINE	Novel	15995	5081.2	10913.8	1815.1	3140.1	1122.3	2799.3	687.7	1939.4	1456.1	3035
Sj_Blaster_Grouper_26211_MAP_6	LINE	Novel	15990.7	4698.4	11292.3	1481.9	3292.1	1083	3049.4	618.1	1893.7	1515.4	3057.1
Sj_Blaster_Grouper_31140_MAP_10	LINE	Novel	15988.6	10719.4	5269.2	3096.6	1738.2	2911.5	1255.5	1721.4	650.6	2989.9	1624.9
Sj_Blaster_Grouper_32011_MAP_3	LINE	Novel	15987.6	10820.3	5167.3	3303.6	1761	2913.8	1250.7	1682.2	609.2	2920.7	1546.4
Sj_Blaster_Grouper_29595_MAP_7	LINE	Novel	15987	10850.6	5136.4	3116.7	1861.2	2954.4	1125.4	1848.7	656.6	2930.8	1493.2
Sj_Blaster_Grouper_31732_MAP_3	LINE	Novel	15985.3	11017.1	4968.2	3313.5	1636.9	2928.7	1199.2	1798.7	595.3	2976.2	1536.8
Sj_Blaster_Grouper_31859_MAP_3	LINE	Novel	15984.8	5250.5	10734.3	1691.2	3093.2	1268	2874.1	646.2	1754.5	1645.1	3012.5
Sj_Blaster_Grouper_29216_MAP_3	LINE	Novel	15960.8	4505.8	11455	1510.7	3427.4	1008.6	3049.9	563.5	1916.3	1423	3061.4
Sj_Blaster_Grouper_33650_MAP_8	LINE	Novel	15960.6	6066.6	9894	2078.3	2817.1	1477.9	2597.1	741.7	1618.5	1768.7	2861.3
Sj_Blaster_Grouper_32461_MAP_6	LINE	Novel	15960.6	10778.5	5182.1	3055.4	1793.4	2938.6	1151.3	1757.1	631.1	3027.4	1606.3
Sj_Blaster_Piler_47.0_MAP_14	LINE	Novel	15959.6	4351.9	11607.7	1552.6	3332	940.4	3100	537.2	2085.9	1321.7	3089.8
Sj_Blaster_Grouper_33417_MAP_7	LINE	Novel	15951.2	4926.1	11025.1	1662	3282.3	1174.7	2901.5	608.1	1826.8	1481.3	3014.5
Sj_Blaster_Grouper_24618_MAP_3	LINE	Novel	15943.4	11642.2	4301.2	3363.6	1543.9	3109.7	1004.8	2054.7	516	3114.2	1236.5
Sj_Blaster_Grouper_32407_MAP_4	LINE	Novel	15942.7	10510.8	5431.9	3081.5	1899.1	2827.2	1273	1695.7	709.9	2906.4	1549.9
Sj_Blaster_Grouper_23693_MAP_4	LINE	Novel	15933.3	4665.8	11267.5	1691.8	3213.6	1019.2	2943.2	623.9	2029	1330.9	3081.7
Sj_Blaster_Grouper_34488_MAP_3	LINE	Novel	15930.4	5251	10679.4	1707	3145	1282	2886.8	663	1718.3	1599	2929.3
Sj_Blaster_Grouper_32019_MAP_3	LINE	Novel	15929.7	10688	5241.7	3096.2	1639.3	2852.6	1296.4	1751.9	640.6	2987.3	1665.4
Sj_Blaster_Grouper_26579_MAP_3	LINE	Novel	15915.6	4583.1	11332.5	1543.9	3405.2	1023.7	3002.8	575.9	1899.3	1439.6	3025.2
Sj_Blaster_Grouper_28466_MAP_3	LINE	Novel	15913.1	10039.9	5873.2	3385.2	2202.5	2374	1340.3	1551	801.9	2729.7	1528.5
Sj_Blaster_Grouper_33010_MAP_11	LINE	Novel	15904.5	11072.7	4831.8	3234.7	1552.4	2946.3	1195.4	1768.7	593	3123	1491
Sj_Blaster_Grouper_24092_MAP_6	LINE	Novel	15904.3	4297.3	11607	1680.5	3270.5	869	3070.3	525.8	2063.8	1222	3202.4
Sj_Blaster_Grouper_34560_MAP_3	LINE	Novel	15894	10886.7	5007.3	3247.1	1600.7	2905.9	1231.3	1742.4	617.1	2991.3	1558.2
Sj_Blaster_Grouper_25952_MAP_3	LINE	Novel	15888.5	4064.7	11823.8	1341.8	3481.8	905.8	3177.3	564.8	1998.7	1252.3	3166
Sj_Blaster_Grouper_33031_MAP_3	LINE	Novel	15885.9	10606.4	5279.5	3065.6	1671.7	2844.3	1337.4	1717.1	640.2	2979.4	1630.2
Sj_Blaster_Grouper_33948_MAP_4	LINE	Novel	15883.3	7303.3	8580	3083	2936.2	1526.9	1872.4	990.6	1330.4	1702.8	2441
Sj_Blaster_Grouper_32953_MAP_5	LINE	Novel	15880.3	4988.9	10891.4	1678.7	3232.6	1214.5	2936.3	593.2	1749.6	1502.5	2972.9
Sj_Blaster_Grouper_33368_MAP_5	LINE	Novel	15876.4	5214.6	10661.8	1704.4	3153.7	1261.6	2871.8	647.5	1723.7	1601.1	2912.6
Sj_Blaster_Grouper_31473_MAP_5	LINE	Novel	15874.4	5205	10669.4	1880.2	3034.2	1127.5	2811.8	675	1889.2	1522.3	2934.2
Sj_Blaster_Grouper_32558_MAP_4	LINE	Novel	15873.5	5619.7	10253.8	1944	2999.9	1286.7	2827.5	674.4	1689.3	1714.6	2737.1
Sj_Blaster_Grouper_27902_MAP_3	LINE	Novel	15860.5	7889.5	7971	3481.7	3641.2	1584	1617.1	1172.1	1164	1651.7	1548.7
Sj_Blaster_Grouper_34306_MAP_9	LINE	Novel	15859.7	10912.9	4946.8	3226.5	1624.6	2945.4	1189.9	1756.3	589.4	2984.7	1542.9
Sj_Blaster_Grouper_26636_MAP_5	LINE	Novel	15852.4	4552.3	11300.1	1548.4	3072	1097.8	3120.9	546.6	1997.5	1359.5	3109.7
Sj_Blaster_Grouper_35012_MAP_4	LINE	Novel	15850.6	4835.6	11015	1652.2	3318.5	1114.3	2918.9	591.3	1764.6	1477.8	3013
Sj_Blaster_Grouper_34734_MAP_4	LINE	Novel	15847.5	6085.5	9762	2074.1	2755.2	1421.8	2627.3	842.2	1656	1747.4	2723.5
Sj_Blaster_Grouper_32471_MAP_12	LINE	Novel	15839.6	4997.5	10842.1	1652.7	3233.2	1207.5	2912.7	597.9	1733.1	1539.4	2963.1
Sj_Blaster_Grouper_32242_MAP_3	LINE	Novel	15834.4	4884.9	10949.5	1613.1	3147.4	1193.4	2946.3	618.7	1853	1459.7	3002.8
Sj_Blaster_Grouper_30809_MAP_3	LINE	Novel	15826.5	4498	11328.5	1576.3	3286.4	1010.4	3031.2	547.6	1930.5	1363.7	3080.4
Sj_Blaster_Grouper_32473_MAP_10	LINE	Novel	15825.6	11157.3	4668.3	3376.2	1564.9	2935.6	1097.2	1846.8	574.9	2998.7	1431.3
Sj_Blaster_Grouper_20899_MAP_3	LINE	Novel	15823.1	4470.4	11352.7	1524.7	3464.9	997.1	3033	549.2	1849.6	1399.4	3005.2
Sj_Blaster_Grouper_21258_MAP_7	LINE	Novel	15822.2	3796.9	12025.3	1342.5	3427.7	844.5	3332.3	466.8	2005.5	1143.1	3259.8
Sj_Blaster_Grouper_22342_MAP_4	LINE	Novel	15822	4032.3	11789.7	1287.2	3602.9	978.9	3115.1	480.5	1936.8	1285.7	3134.9
Sj_Blaster_Grouper_26900_MAP_3	LINE	Novel	15818.7	10422.6	5396.1	3110.8	1883.2	2807.7	1248.5	1680.9	670.1	2823.2	1594.3
Sj_Blaster_Grouper_28862_MAP_5	LINE	Novel	15799.7	11139.4	4660.3	3376.4	1543.5	2936.2	1118.6	1798.1	556.3	3028.7	1441.9
Sj_Blaster_Grouper_33951_MAP_8	LINE	Novel	15796.3	10470.4	5325.9	3095.4	1778.8	2799.2	1260.6	1675.5	645.5	2900.3	1641
Sj_Blaster_Grouper_26397_MAP_5	LINE	Novel	15795.3	6391	9404.3	2273.3	3163.6	1446.3	2247	830.6	1412.3	1840.8	2581.4
Sj_Blaster_Grouper_24572_MAP_3	LINE	Novel	15778.7	11032.6	4746.1	3123.1	1594.8	3055.6	1066.1	1848.2	605.5	3005.7	1479.7
Sj_Blaster_Grouper_33550_MAP_4	LINE	Novel	15777.9	5069.3	10708.6	1681.2	2910.6	1192.4	2986.8	632.7	1815.2	1563	2996
Sj_Blaster_Grouper_34708_MAP_3	LINE	Novel	15777	5018.9	10758.1	1653.6	3167.3	1172.6	2884.8	624.2	1730.5	1568.5	2975.5
Sj_Blaster_Grouper_27661_MAP_3	LINE	Novel	15776.2	10599	5177.2	3162	1648.8	2817.3	1228.8	1742	667.3	2877.7	1632.3
Sj_Blaster_Grouper_32595_MAP_3	LINE	Novel	15764.1	5918.5	9845.6	1836.2	2873.4	1515.7	2612.7	727.9	1609.8	1838.7	2749.7
Sj_Blaster_Grouper_34544_MAP_4	LINE	Novel	15761.9	10715.2	5046.7	3126.1	1653.1	2884.1	1245.5	1742.9	605.2	2962.1	1542.9
Sj_Blaster_Grouper_26404_MAP_6	LINE	Novel	15752.5	6470.5	9282	2183.3	2763.2	1534.4	2453.8	839.3	1526.2	1913.5	2538.8
Sj_Blaster_Grouper_27419_MAP_3	LINE	Novel	15735.3	11280.5	4454.8	3280.3	1488.9	3039.2	1017.8	1866.9	542.7	3094.1	1405.4
Sj_Blaster_Grouper_34210_MAP_3	LINE	Novel	15731.9	10669	5062.9	3186.6	1662.6	2873.9	1241.7	1714	607.8	2894.5	1550.8
Sj_Blaster_Grouper_34432_MAP_4	LINE	Novel	15715.9	10863	4852.9	3215.4	1588.7	2942.5	1174.8	1749.2	587.1	2955.9	1502.3
Sj_Blaster_Grouper_30848_MAP_3	LINE	Novel	15713.4	10156.2	5557.2	2958	2033.6	2676.9	1313.6	1623.4	639.3	2897.9	1570.7
Sj_Blaster_Grouper_24833_MAP_3	LINE	Novel	15709.7	4420.8	11288.9	1417.7	3251.2	1112.7	3003.4	556.8	1965	1333.6	3069.3
Sj_Blaster_Grouper_33449_MAP_3	LINE	Novel	15704.3	4739.1	10965.2	1587.5	3258.8	1115.4	2906.3	562.2	1769.4	1474	3030.7
Sj_Blaster_Grouper_34489_MAP_20	LINE	Novel	15694.1	5145.5	10548.6	1692.7	3095.1	1249.6	2841.6	628.2	1709.8	1575	2902.1
Sj_Blaster_Grouper_33785_MAP_8	LINE	Novel	15693.7	10466.9	5226.8	3129.8	1753.2	2808.6	1213.4	1684.9	598.3	2843.6	1661.9
Sj_Blaster_Grouper_34455_MAP_3	LINE	Novel	15689.8	10785.4	4904.4	3165.5	1597.9	2906.7	1210.8	1743.6	588.1	2969.6	1507.6
Sj_Blaster_Grouper_35040_MAP_5	LINE	Novel	15688.4	7923	7765.4	2926.6	2728.8	1716	1761.3	1071.9	1065.1	2208.5	2210.2
Sj_Blaster_Grouper_26938_MAP_3	LINE	Novel	15667.6	4594.8	11072.8	1606.5	3192.3	1013.4	3040.2	568.3	1843.4	1406.6	2996.9
Sj_Blaster_Grouper_29318_MAP_20	LINE	Novel	15664.7	4640.7	11024	1661.4	3167	1015.1	2885.2	594.6	1911	1369.6	3060.8
Sj_Blaster_Grouper_33587_MAP_17	LINE	Novel	15662	10566.6	5095.4	3123.2	1664.5	2809.5	1240.1	1720.4	630	2913.5	1560.8
Sj_Blaster_Grouper_26159_MAP_5	LINE	Novel	15660	5555.1	10104.9	1890.7	3008.5	1307	2701.8	731.5	1644.8	1625.9	2749.8
Sj_Blaster_Grouper_34797_MAP_6	LINE	Novel	15648.4	10083.7	5564.7	2841.1	1988.2	2673.5	1302.9	1674.5	690.2	2894.6	1583.4
Sj_Blaster_Grouper_32164_MAP_7	LINE	Novel	15643.3	10670.2	4973.1	3213.7	1821.1	2749.5	1111.2	1830.8	635.2	2876.2	1405.6
Sj_Blaster_Grouper_28066_MAP_4	LINE	Novel	15639.1	11137.1	4502	3344.8	1500.2	2972.8	1121.7	1765.3	517.4	3054.2	1362.7
Sj_Blaster_Grouper_30711_MAP_5	LINE	Novel	15638.8	5754	9884.8	2249.9	3107.7	1233.1	2396.1	759.1	1550.7	1511.9	2830.3
Sj_Blaster_Grouper_19944_MAP_3	LINE	Novel	15636.5	4573	11063.5	1465.4	3105.8	1059.2	3075.4	569.5	1847.9	1478.9	3034.4
Sj_Blaster_Grouper_33060_MAP_7	LINE	Novel	15634.6	10513.1	5121.5	3099.5	1655.9	2829.2	1251.5	1689.7	634.5	2894.7	1579.6
Sj_Blaster_Grouper_26692_MAP_9	LINE	Novel	15625.3	5212	10413.3	1952.7	2955.5	1172.2	2770.6	651.1	1782.9	1436	2904.3
Sj_Blaster_Grouper_24594_MAP_3	LINE	Novel	15625	10521.1	5103.9	2943.3	1750.1	2812.7	1118.5	1906.5	667	2858.6	1568.3
Sj_Blaster_Grouper_21734_MAP_4	LINE	Novel	15615.9	4582.5	11033.4	1526.4	3075.1	1031.9	3064	614.2	1882.1	1410	3012.2
Sj_Blaster_Grouper_29455_MAP_3	LINE	Novel	15614.6	4978.9	10635.7	1634.3	3190	1173.3	2808.1	571.8	1713.2	1599.5	2924.4
Sj_Blaster_Grouper_30276_MAP_5	LINE	Novel	15613.9	10767.5	4846.4	3158.8	1506.8	2890.2	1143.2	1828.9	677.2	2889.6	1519.2
Sj_Blaster_Grouper_34092_MAP_3	LINE	Novel	15612.7	10664.8	4947.9	3155.7	1632.1	2864.2	1207.2	1730.3	588	2914.6	1520.6
Sj_Blaster_Grouper_26396_MAP_3	LINE	Novel	15610.2	7223.5	8386.7	3340.9	3766.1	1459.5	1622	1063.8	1272.3	1359.3	1726.3
Sj_Blaster_Grouper_24782_MAP_6	LINE	Novel	15608.4	10202.9	5405.5	2923.9	1800.4	2784.8	1251.1	1714.6	696.1	2779.6	1657.9
Sj_Blaster_Grouper_32309_MAP_3	LINE	Novel	15604.6	5745.2	9859.4	1892.6	2846.3	1386.1	2679.6	749.5	1636.1	1717	2697.4
Sj_Blaster_Grouper_32133_MAP_3	LINE	Novel	15601.8	5093.8	10508	1717.6	3032.6	1185.2	2718.6	624.4	1746.4	1566.6	3010.4
Sj_Blaster_Grouper_34079_MAP_3	LINE	Novel	15589.5	10990.5	4599	3340.1	1463.2	2873.1	1106.6	1805.2	561.1	2972.1	1468.1
Sj_Blaster_Grouper_28507_MAP_11	LINE	Novel	15587.1	4641.3	10945.8	1446.8	3166.8	1135	2944.9	567.9	1772.9	1491.6	3061.2
Sj_Blaster_Grouper_31015_MAP_4	LINE	Novel	15578.7	10023.9	5554.8	2992	1813.7	2686.8	1303.6	1619	703.3	2726.1	1734.2
Sj_Blaster_Grouper_32460_MAP_20	LINE	Novel	15577.6	9893.2	5684.4	2724.8	2044.3	2647.5	1329.7	1605.4	670.3	2915.5	1640.1
Sj_Blaster_Grouper_26869_MAP_4	LINE	Novel	15574.7	4963.7	10611	1681.6	2965.1	1221.7	2864.9	586.9	1767.4	1473.5	3013.6
Sj_Blaster_Piler_116.0_MAP_20	LINE	Novel	15567.4	11312.9	4254.5	3250.5	1445	3082.7	956.2	1920.9	526.3	3058.8	1327
Sj_Blaster_Grouper_18448_MAP_18	LINE	Novel	15562.5	11213.2	4349.3	3118.2	1366.8	3131.2	1006.5	1934.5	563.7	3029.3	1412.3
Sj_Blaster_Grouper_28863_MAP_5	LINE	Novel	15560.3	4879.8	10680.5	1596.8	3234.3	1210.2	2833.2	587.7	1730.1	1485.1	2882.9
Sj_Blaster_Grouper_29694_MAP_3	LINE	Novel	15559.8	5318.9	10240.9	1938.4	3542.1	1221.3	2394.9	676.9	1505.7	1482.3	2798.2
Sj_Blaster_Grouper_33568_MAP_4	LINE	Novel	15553.8	5672.7	9881.1	1839.8	2925.1	1328.3	2672.9	695.6	1602	1809	2681.1
Sj_Blaster_Grouper_29038_MAP_3	LINE	Novel	15548.6	10966	4582.6	3503.4	1647.9	2840.9	1014.7	1697.1	632.1	2924.6	1287.9
Sj_Blaster_Grouper_31161_MAP_4	LINE	Novel	15544.7	11488.9	4055.8	3279.9	1467.4	3117.6	889.9	1925.8	479	3165.6	1219.5
Sj_Blaster_Grouper_33013_MAP_3	LINE	Novel	15542.2	10973.8	4568.4	3166.1	1571	2911.9	1061.3	1877.5	567.2	3018.3	1368.9
Sj_Blaster_Grouper_20667_MAP_20	LINE	Novel	15530.1	10847.7	4682.4	3225.6	1513.7	2909	1169.1	1739	557.3	2974.1	1442.3
Sj_Blaster_Grouper_33298_MAP_3	LINE	Novel	15522.8	9453.9	6068.9	3311.1	2296.6	2186.2	1361.9	1306	809.9	2650.6	1600.5
Sj_Blaster_Grouper_30413_MAP_3	LINE	Novel	15513.9	10446.4	5067.5	2908.6	1939.3	2814.8	1165.4	1750.2	623.5	2972.8	1339.3
Sj_Blaster_Grouper_33116_MAP_3	LINE	Novel	15512.2	10534.4	4977.8	3110.9	1629.4	2846.5	1214.1	1709.7	595.5	2867.3	1538.8
Sj_Blaster_Grouper_20589_MAP_3	LINE	Novel	15506.7	4400.9	11105.8	1480.3	3278.2	991.7	2960.5	537.9	1836	1391	3031.1
Sj_Blaster_Grouper_31621_MAP_5	LINE	Novel	15506.4	10719.8	4786.6	3113.5	1568	2892.3	1174.7	1745.2	571.3	2968.8	1472.6
Sj_Blaster_Grouper_26714_MAP_20	LINE	Novel	15505.1	7497.7	8007.4	3433.5	3558.6	1526.5	1569.5	1102.8	1207.7	1434.9	1671.6
Sj_Blaster_Grouper_32431_MAP_4	LINE	Novel	15490.6	4922.8	10567.8	1613.7	3105.1	1189.8	2826.5	601.4	1722.3	1517.9	2913.9
Sj_Blaster_Grouper_30416_MAP_20	LINE	Novel	15485.2	8285.4	7199.8	3736.4	3298.8	1556.6	1424.8	1245.5	1068.1	1746.9	1408.1
Sj_Blaster_Grouper_25186_MAP_20	LINE	Novel	15476.3	10897.4	4578.9	3158.7	1614.4	2847.6	1031	1910	588.9	2981.1	1344.6
Sj_Blaster_Grouper_32427_MAP_5	LINE	Novel	15471.8	5653.9	9817.9	1872	2805.9	1333.8	2698.1	765.1	1671.3	1683	2642.6
Sj_Blaster_Grouper_32405_MAP_3	LINE	Novel	15465.6	4794.8	10670.8	1604.7	3194	1149.7	2867.8	580.5	1701.3	1459.9	2907.7
Sj_Blaster_Grouper_33808_MAP_3	LINE	Novel	15462.9	4792.9	10670	1600.3	3154	1142.2	2838.7	570.1	1731.3	1480.3	2946
Sj_Blaster_Grouper_29881_MAP_8	LINE	Novel	15462.8	10503	4959.8	3058.6	1598.9	2828.1	1226.9	1713.3	621.4	2903	1512.6
Sj_Blaster_Grouper_27275_MAP_3	LINE	Novel	15459.5	4230.4	11229.1	1483	3232.1	953.1	3060.9	540	1875.9	1254.3	3060.2
Sj_Blaster_Grouper_34955_MAP_4	LINE	Novel	15457.6	10733.8	4723.8	3021	1698.5	2933.8	1131.8	1743.5	541.2	3035.5	1352.3
Sj_Blaster_Grouper_29983_MAP_3	LINE	Novel	15453.3	4841.5	10611.8	1638.1	3046.3	1196.8	2867.5	559.4	1753.7	1447.2	2944.3
Sj_Blaster_Grouper_23155_MAP_3	LINE	Novel	15436.5	4822.5	10614	1641.3	3090.5	1126.8	2805.7	596	1833	1458.4	2884.8
Sj_Blaster_Grouper_29973_MAP_4	LINE	Novel	15434.6	4918.9	10515.7	1529.2	3036.8	1258.1	2852.7	600.2	1723.2	1531.4	2903
Sj_Blaster_Grouper_32819_MAP_20	LINE	Novel	15430.4	9795.4	5635	2778.7	1982	2607.2	1370.2	1605.1	655.8	2804.4	1627
Sj_Blaster_Grouper_27983_MAP_3	LINE	Novel	15422.2	4632.5	10789.7	1633.3	2981	1072.2	2937.5	592.8	1917.5	1334.2	2953.7
Sj_Blaster_Recon_1_MAP_20	LINE	Novel	15411.2	10576.7	4834.5	2993.5	1607.6	2847.6	1123.5	1720.1	586.1	3015.5	1517.3
Sj_Blaster_Grouper_33999_MAP_7	LINE	Novel	15406.8	4447.5	10959.3	1501.3	3158.6	1072.3	2966.7	527.4	1774.7	1346.5	3059.3
Sj_Blaster_Grouper_31913_MAP_4	LINE	Novel	15406.6	4898	10508.6	1528.9	3071.7	1220.6	2827.2	611.9	1713.7	1536.6	2896
Sj_Blaster_Grouper_20683_MAP_6	LINE	Novel	15393.7	11111.1	4282.6	3218.3	1397.5	3018	996.3	1871.4	545.2	3003.4	1343.6
Sj_Blaster_Grouper_29021_MAP_3	LINE	Novel	15393.3	5255.7	10137.6	1881.6	2923.3	1184.8	2625	643	1774.9	1546.3	2814.4
Sj_Blaster_Grouper_33491_MAP_3	LINE	Novel	15389.5	7555.3	7834.2	2867.7	2692.7	1653.4	1695.6	1008.4	1087.5	2025.8	2358.4
Sj_Blaster_Grouper_30550_MAP_3	LINE	Novel	15388.4	5182.2	10206.2	1683.1	2936.1	1246.4	2755	635.5	1665.4	1617.2	2849.7
Sj_Blaster_Grouper_29496_MAP_3	LINE	Novel	15387.3	5511.8	9875.5	1920.6	2871.8	1326.6	2670.8	702.8	1635.4	1561.8	2697.5
Sj_Blaster_Grouper_32858_MAP_3	LINE	Novel	15386.8	4506.9	10879.9	1527.6	3133.4	1037.9	2902.5	544.2	1793.9	1397.2	3050.1
Sj_Blaster_Grouper_20504_MAP_3	LINE	Novel	15382.3	4470.5	10911.8	1559.5	3193.8	956.8	2974	579.6	1833.3	1374.6	2910.7
Sj_Blaster_Grouper_31062_MAP_3	LINE	Novel	15380	10155.5	5224.5	2808.2	1717.2	2773	1216	1711.8	647.4	2862.5	1643.9
Sj_Blaster_Grouper_34380_MAP_4	LINE	Novel	15370.3	8535.6	6834.7	2894	2693.4	1922.8	1601.9	1214.1	846.1	2504.7	1693.3
Sj_Blaster_Grouper_33731_MAP_16	LINE	Novel	15369.9	4917.1	10452.8	1621.3	3053.1	1194.1	2805.8	599.6	1705	1502.1	2888.9
Sj_Blaster_Grouper_32814_MAP_3	LINE	Novel	15358.6	11227.3	4131.3	3312.4	1418.8	2903.6	927.5	1956.2	549.3	3055.1	1235.7
Sj_Blaster_Grouper_32655_MAP_3	LINE	Novel	15354.1	7960.3	7393.8	3375	3232.3	1722	1482.1	1086.5	1016.5	1776.8	1662.9
Sj_Blaster_Grouper_23575_MAP_3	LINE	Novel	15347.4	4559.4	10788	1656.2	3059.9	998.2	2871.2	608.1	1942.6	1296.9	2914.3
Sj_Blaster_Grouper_34635_MAP_4	LINE	Novel	15346.6	6203.4	9143.2	1874.1	2678.7	1529.1	2422	925.8	1542.7	1874.4	2499.8
Sj_Blaster_Grouper_23857_MAP_4	LINE	Novel	15335.1	4910.6	10424.5	1800.9	2990.5	1110.6	2773.8	602.4	1783.8	1396.7	2876.4
Sj_Blaster_Grouper_31595_MAP_3	LINE	Novel	15320.8	10504.3	4816.5	3038.3	1687.3	2825.5	1122.3	1711.7	590.3	2928.8	1416.6
Sj_Blaster_Grouper_23832_MAP_8	LINE	Novel	15317.2	10612.9	4704.3	3203.3	1516.9	2810.2	1162.5	1720.5	575.1	2878.9	1449.8
Sj_Blaster_Grouper_23424_MAP_20	LINE	Novel	15313.1	4673.4	10639.7	1664.2	3058.4	1052.3	2736.9	597.7	1894.4	1359.2	2950
Sj_Blaster_Grouper_32971_MAP_3	LINE	Novel	15306.8	9986.5	5320.3	2787	1793.5	2709.3	1245.5	1666.3	661.2	2823.9	1620.1
Sj_Blaster_Grouper_33750_MAP_3	LINE	Novel	15304.2	10603.4	4700.8	3081.6	1550.4	2868.4	1130.7	1725.9	557.6	2927.5	1462.1
Sj_Blaster_Grouper_26564_MAP_3	LINE	Novel	15302.5	4343.7	10958.8	1474.1	3227.8	950.8	2969	557.8	1868.8	1361	2893.2
Sj_Blaster_Grouper_33941_MAP_7	LINE	Novel	15284.6	5034.1	10250.5	1779.4	2838.5	1121.9	2772.1	588.7	1717.8	1544.1	2922.1
Sj_Blaster_Grouper_32292_MAP_3	LINE	RTE-1_MD_1p	15280.5	4843.5	10437	1576.6	2983	1166	2820	603.5	1699.5	1497.4	2934.5
Sj_Blaster_Grouper_31465_MAP_6	LINE	RTE-1_MD_1p	15276.1	10288.7	4987.4	3034	1685.9	2749.3	1193.3	1678.4	612.7	2827	1495.5
Sj_Blaster_Grouper_30172_MAP_4	LINE	Novel	15271.8	4814.8	10457	1555.8	3065.3	1184.7	2816.5	606.3	1705.9	1468	2869.3
Sj_Blaster_Grouper_28754_MAP_3	LINE	Novel	15268.8	4418	10850.8	1578.8	3120.8	977	2980	597.7	1808.1	1264.5	2941.9
Sj_Blaster_Grouper_24103_MAP_20	LINE	Novel	15264.4	11336.1	3928.3	3268.6	1307.7	3000.6	925.4	1971.3	500.4	3095.6	1194.8
Sj_Blaster_Grouper_31426_MAP_3	LINE	Novel	15260.7	7128.5	8132.2	2814.8	2722.4	1637.2	1844	892.4	1120.9	1784.1	2444.9
Sj_Blaster_Grouper_33163_MAP_11	LINE	Novel	15260.7	10296.9	4963.8	3030.4	1634.1	2770.9	1211.4	1643.2	604.3	2852.4	1514
Sj_Blaster_Grouper_34612_MAP_3	LINE	Novel	15260.2	8577.2	6683	2873.6	2521.5	1918.4	1563.7	1196.1	890.2	2589.1	1707.6
Sj_Blaster_Grouper_21090_MAP_5	LINE	Novel	15255.9	3940.2	11315.7	1297.5	3388.5	901.7	3018	496.4	1891.5	1244.6	3017.7
Sj_Blaster_Grouper_30679_MAP_3	LINE	Novel	15246.7	3939.5	11307.2	1308.5	3366.3	915.3	2937.1	512.7	1982.2	1203	3021.6
Sj_Blaster_Grouper_27790_MAP_4	LINE	Novel	15246	4793.7	10452.3	1690.1	2957.9	1017.3	2793.2	613	1898.7	1473.3	2802.5
Sj_Blaster_Grouper_32072_MAP_5	LINE	Novel	15244.6	9071.1	6173.5	2648.3	2091.8	2432.5	1426.9	1496.3	773.1	2494	1881.7
Sj_Blaster_Grouper_29759_MAP_3	LINE	Novel	15224.7	4079.6	11145.1	1304.2	3148.4	1034.2	3043.8	492.4	1838.1	1248.8	3114.8
Sj_Blaster_Grouper_23466_MAP_3	LINE	Novel	15209.6	4999.4	10210.2	1655.5	2755	1171.2	2847.1	623.9	1758.2	1548.8	2849.9
Sj_Blaster_Grouper_22430_MAP_3	LINE	Novel	15200.6	4794.7	10405.9	1594.3	2979.8	1134.5	2806.1	579.2	1746.3	1486.7	2873.7
Sj_Blaster_Grouper_34911_MAP_3	LINE	Novel	15194.7	8502.9	6691.8	2855.1	2536.5	1998	1455.2	1280	887.2	2369.8	1812.9
Sj_Blaster_Grouper_34189_MAP_5	LINE	Novel	15194.5	4655.2	10539.3	1561.2	3070.1	1098	2847.8	566.1	1711	1429.9	2910.4
Sj_Blaster_Grouper_28650_MAP_8	LINE	Novel	15185.2	10420	4765.2	2887.5	1802.1	2795.1	1016.2	1835.7	602.7	2901.7	1344.2
Sj_Blaster_Grouper_29070_MAP_8	LINE	Novel	15184.2	4978	10206.2	1613.1	2846.3	1217.6	2820	634.2	1644.2	1513.1	2895.7
Sj_Blaster_Grouper_32256_MAP_5	LINE	Novel	15181.3	10103.4	5077.9	2991	1692.4	2667.5	1165.1	1664.9	690.4	2780	1530
Sj_Blaster_Grouper_31578_MAP_7	LINE	Novel	15177.1	4759.4	10417.7	1593.5	3033.1	1122.2	2779.9	577.4	1697.8	1466.3	2906.9
Sj_Blaster_Grouper_28620_MAP_20	LINE	Novel	15176.4	5854.8	9321.6	1949.2	2779.7	1330.7	2510	684.6	1493.2	1890.3	2538.7
Sj_Blaster_Grouper_27764_MAP_3	LINE	Novel	15175.4	5000.4	10175	1818.2	2806.6	1129.2	2748.6	609.4	1743.6	1443.6	2876.2
Sj_Blaster_Grouper_34348_MAP_3	LINE	RTE-1_MD_1p	15170.9	5569	9601.9	1968.5	2971.6	1288.5	2517	702.9	1604.5	1609.1	2508.8
Sj_Blaster_Grouper_20688_MAP_3	LINE	Novel	15168.1	10537.3	4630.8	3124.1	1506.2	2812.2	1073.3	1750.7	587.2	2850.3	1464.1
Sj_Blaster_Piler_675.0_MAP_4	LINE	Novel	15163.1	7965.9	7197.2	3713	3291.8	1507.2	1466.7	1129.4	1061.2	1616.3	1377.5
Sj_Blaster_Grouper_18699_MAP_3	LINE	Novel	15159.8	4633.3	10526.5	1523.6	3100.2	1140.4	2855.1	555.7	1702.6	1413.6	2868.6
Sj_Blaster_Grouper_25965_MAP_20	LINE	Novel	15153.7	9170.8	5982.9	3263	2252.6	2140.4	1354.2	1333.9	813.4	2433.5	1562.7
Sj_Blaster_Grouper_32287_MAP_4	LINE	Novel	15153.1	5912.6	9240.5	1934.1	2752.3	1382	2481	703.1	1492.9	1893.4	2514.3
Sj_Blaster_Grouper_29748_MAP_12	LINE	Novel	15152.2	10434.3	4717.9	3030.4	1555.4	2813.6	1133.4	1677.2	564.1	2913.1	1465
Sj_Blaster_Grouper_19904_MAP_4	LINE	Novel	15150.5	4550.7	10599.8	1565.2	3183.9	1015.1	2775.9	544.3	1722.4	1426.1	2917.6
Sj_Blaster_Grouper_27705_MAP_3	LINE	Novel	15145.7	7708.8	7436.9	3382	3465.7	1551.4	1506.4	1157.2	1030.6	1618.2	1434.2
Sj_Blaster_Grouper_22417_MAP_4	LINE	Novel	15145.1	11101	4044.1	3168.3	1424.5	2940.1	901	1978.3	538	3014.3	1180.6
Sj_Blaster_Grouper_33380_MAP_9	LINE	Novel	15141.9	10404.4	4737.5	2999	1520.6	2801.9	1116.8	1717	589	2886.5	1511.1
Sj_Blaster_Grouper_33989_MAP_5	LINE	Novel	15135.4	5107.1	10028.3	1649.9	2917.6	1212.2	2715.4	644	1648.7	1601	2746.6
Sj_Blaster_Grouper_33089_MAP_6	LINE	Novel	15135	4423	10712	1509.8	3075.7	1014.8	2904.8	542.8	1828	1355.6	2903.5
Sj_Blaster_Grouper_29088_MAP_3	LINE	Novel	15115.7	10481	4634.7	3071	1480.9	2760.6	1126.7	1861.6	582.1	2787.8	1445
Sj_Blaster_Grouper_26412_MAP_7	LINE	Novel	15115.2	4019.6	11095.6	1320.4	3225.1	978.4	2910.9	522.6	1949.6	1198.2	3010
Sj_Blaster_Grouper_28837_MAP_3	LINE	Novel	15106.4	5080.4	10026	1706.8	2986.8	1201	2611	598.9	1675	1573.7	2753.2
Sj_Blaster_Grouper_31030_MAP_3	LINE	Novel	15106.1	6182.3	8923.8	2261.8	2469.8	1429.5	2423.1	774.7	1474.8	1716.3	2556.1
Sj_Blaster_Grouper_27739_MAP_8	LINE	Novel	15105.7	7961.6	7144.1	3632.3	3280.3	1472.6	1446.8	1205.4	1048	1651.3	1369
Sj_Blaster_Grouper_26038_MAP_20	LINE	Novel	15101.4	9928.5	5172.9	2954	1823.3	2605.9	1193.7	1612.7	645.9	2755.9	1510
Sj_Blaster_Grouper_27233_MAP_20	LINE	Novel	15100	5482.2	9617.8	1849.7	2711.6	1306.7	2612.4	657.5	1588.7	1668.3	2705.1
Sj_Blaster_Grouper_32564_MAP_3	LINE	Novel	15099.5	9973.8	5125.7	2866.2	1705	2659	1249.2	1615.9	592.6	2832.7	1578.9
Sj_Blaster_Grouper_24291_MAP_20	LINE	Novel	15098.4	4258.2	10840.2	1624.9	3075.5	898.9	2842.8	530.8	1903.3	1203.6	3018.6
Sj_Blaster_Grouper_29610_MAP_3	LINE	Novel	15093.5	4887.2	10206.3	1550.2	3001.6	1178.7	2742.9	605.7	1681.2	1552.6	2780.6
Sj_Blaster_Grouper_32969_MAP_6	LINE	Novel	15090.3	5031.9	10058.4	1646.6	2915.1	1243.4	2744.3	607	1630.5	1534.9	2768.5
Sj_Blaster_Grouper_27527_MAP_10	LINE	Novel	15090.2	10332.7	4757.5	2930	1614.3	2761.2	1095.6	1755.5	593.8	2886	1453.8
Sj_Blaster_Grouper_34954_MAP_3	LINE	Novel	15089.7	5720.9	9368.8	2022.7	3131.1	1247.3	2306.7	768.8	1507.5	1682.1	2423.5
Sj_Blaster_Grouper_31283_MAP_6	LINE	Novel	15088.1	9679	5409.1	2726.4	1943.4	2626.6	1281.2	1605.6	651.9	2720.4	1532.6
Sj_Blaster_Grouper_30167_MAP_4	LINE	Novel	15087	4637.1	10449.9	1657.4	2988.4	1026.7	2840.3	553.6	1719.6	1399.4	2901.6
Sj_Blaster_Grouper_17863_MAP_5	LINE	Novel	15083.1	10764.6	4318.5	3193	1486	2867.6	953.8	1785.4	528.6	2918.6	1350.1
Sj_Blaster_Grouper_29652_MAP_3	LINE	Novel	15080.8	5676.2	9404.6	2221.5	3105.7	1174.8	2260.1	713.6	1427.5	1566.3	2611.3
Sj_Blaster_Grouper_32703_MAP_4	LINE	Novel	15079.5	10485.1	4594.4	3043.7	1535.6	2823.7	1092.1	1692	554.2	2925.7	1412.5
Sj_Blaster_Grouper_33692_MAP_3	LINE	Novel	15079	9256.2	5822.8	2710	1903.4	2539.4	1353.1	1507.3	685.1	2499.5	1881.2
Sj_Blaster_Grouper_32868_MAP_10	LINE	Novel	15078.9	5128.9	9950	1730	2927.3	1200	2680.4	613.3	1629.6	1585.6	2712.7
Sj_Blaster_Grouper_34019_MAP_3	LINE	Novel	15074.6	5580.3	9494.3	1811.2	2768.7	1333	2556.8	649.1	1549.9	1787	2618.9
Sj_Blaster_Grouper_22122_MAP_7	LINE	Novel	15073.8	3808.2	11265.6	1333.9	3016.6	858.4	3127	476.9	2076.3	1139	3045.7
Sj_Blaster_Grouper_30818_MAP_4	LINE	Novel	15062.2	4730.2	10332	1560.5	3046.1	1105.2	2769.3	596.2	1704.3	1468.3	2812.3
Sj_Blaster_Grouper_33820_MAP_4	LINE	Novel	15058.4	9609.7	5448.7	2841.8	1747	2579.4	1296.2	1576.1	709	2612.4	1696.5
Sj_Blaster_Grouper_25453_MAP_3	LINE	Novel	15056.9	10027.2	5029.7	2876.2	1810.9	2594.1	1089.8	1663.3	621.3	2893.6	1507.7
Sj_Blaster_Grouper_34363_MAP_3	LINE	Novel	15054.6	4208.5	10846.1	1377.5	3337.6	989.9	2820.8	565	1774.6	1276.1	2913.1
Sj_Blaster_Grouper_29691_MAP_9	LINE	Novel	15046	4920.8	10125.2	1636	2964.6	1152.8	2746.2	604.6	1697	1527.4	2717.4
Sj_Blaster_Grouper_33945_MAP_20	LINE	Novel	15041.6	5312.9	9728.7	1799.6	2753.2	1257.9	2645.3	618.5	1585.3	1636.9	2744.9
Sj_Blaster_Grouper_26082_MAP_3	LINE	Novel	15039.2	4674.4	10364.8	1575.6	2964.4	1074.4	2795.1	564.6	1742.2	1459.8	2863.1
Sj_Blaster_Grouper_31630_MAP_8	LINE	Novel	15037.9	4498.7	10539.2	1518.6	3063.6	1039	2856.7	527.4	1720.7	1413.7	2898.2
Sj_Blaster_Grouper_27271_MAP_3	LINE	Novel	15029.9	5292	9737.9	1958.5	2710.5	1178.6	2648.5	666.6	1644.1	1488.3	2734.8
Sj_Blaster_Grouper_23711_MAP_3	LINE	Novel	15023.9	4919.6	10104.3	1668.7	2983	1162.9	2646.1	613.8	1718	1474.2	2757.2
Sj_Blaster_Grouper_29400_MAP_3	LINE	Novel	15023.8	5112.2	9911.6	1831	2877.9	1178.2	2681.3	639.7	1637.7	1463.3	2714.7
Sj_Blaster_Grouper_33142_MAP_3	LINE	Novel	15021.9	4523.6	10498.3	1534.8	2990.1	1006.3	2847.8	566	1767.2	1416.5	2893.2
Sj_Blaster_Grouper_27672_MAP_3	LINE	Novel	15017.7	10573.6	4444.1	3038.6	1565.4	2859.3	1039.3	1725.9	541.3	2949.8	1298.1
Sj_Blaster_Grouper_28852_MAP_3	LINE	Novel	15015.4	9608.6	5406.8	2641.3	1861.9	2642.4	1309.6	1625.4	662.7	2699.5	1572.6
Sj_Blaster_Grouper_26990_MAP_8	LINE	Novel	15012.1	9799.7	5212.4	2660.5	1859	2688.6	1204.3	1668.6	630.4	2782	1518.7
Sj_Blaster_Grouper_34268_MAP_5	LINE	Novel	15003.1	10355.1	4648	2997.7	1540.5	2804.3	1125.7	1699.5	556.3	2853.6	1425.5
Sj_Blaster_Grouper_35079_MAP_3	LINE	Novel	15002.5	7557.2	7445.3	2913	2641	1638.9	1605.7	1023.3	997.2	1982	2201.4
Sj_Blaster_Grouper_17884_MAP_5	LINE	Novel	14994.8	4451.2	10543.6	1480.6	3104.7	1050.9	2857.2	537.8	1710.7	1381.9	2871
Sj_Blaster_Grouper_33360_MAP_3	LINE	RTE-1_MD_1p	14988.7	4724.8	10263.9	1545.3	3035	1145.3	2773.3	560.5	1670.5	1473.7	2785.1
Sj_Blaster_Grouper_26511_MAP_3	LINE	Novel	14987.6	3961.7	11025.9	1316.6	3366	876.9	2876.1	559.1	1861.5	1209.1	2922.3
Sj_Blaster_Grouper_24815_MAP_20	LINE	Novel	14979.5	10695.2	4284.3	3013.2	1463.3	2822.6	969.7	1903.9	550.5	2955.5	1300.8
Sj_Blaster_Grouper_33939_MAP_3	LINE	Novel	14979.1	9770.4	5208.7	2854.9	1891.4	2587.7	1263.9	1629.6	651.1	2698.2	1402.3
Sj_Blaster_Grouper_30272_MAP_13	LINE	Novel	14978.4	10890.5	4087.9	3265.4	1378.3	2906.9	930.3	1828	513.6	2890.2	1265.7
Sj_Blaster_Grouper_34957_MAP_3	LINE	Novel	14972.6	5429.7	9542.9	1915.2	2971.3	1201	2493.9	723.7	1556.2	1589.8	2521.5
Sj_Blaster_Grouper_20660_MAP_3	LINE	Novel	14967.5	10899.1	4068.4	3096.6	1307.9	3011.4	908.9	1861.1	531.4	2930	1320.2
Sj_Blaster_Grouper_34703_MAP_4	LINE	Novel	14965.3	9889.5	5075.8	2881.9	1700.6	2686.5	1213.7	1624.9	639.2	2696.2	1522.3
Sj_Blaster_Grouper_32397_MAP_4	LINE	Novel	14961.5	4551.5	10410	1469.4	3042.5	1112.8	2834.9	544.7	1690.1	1424.6	2842.5
Sj_Blaster_Grouper_31618_MAP_6	LINE	Novel	14951.4	9867.1	5084.3	2836.1	1600	2682.2	1261.1	1601.1	637.8	2747.7	1585.4
Sj_Blaster_Grouper_34004_MAP_3	LINE	Novel	14938	9656.7	5281.3	2763.2	1723.7	2630.1	1216.7	1601.2	656.5	2662.2	1684.4
Sj_Blaster_Piler_663.0_MAP_3	LINE	Novel	14928.3	10406.3	4522	3162.7	1530.5	2756.1	1071.5	1678.2	539.1	2809.3	1380.9
Sj_Blaster_Grouper_34232_MAP_10	LINE	Novel	14922.1	9792.6	5129.5	2829.8	1833.5	2551.8	1159.7	1718.6	625.3	2692.4	1511
Sj_Blaster_Grouper_19612_MAP_3	LINE	Novel	14920.2	4477.7	10442.5	1455.6	3108.1	1062.1	2827.2	550.6	1705.7	1409.4	2801.5
Sj_Blaster_Grouper_34618_MAP_4	LINE	Novel	14916	6417.1	8498.9	2526.9	3127.2	1403	1847.9	846	1268.1	1641.2	2255.7
Sj_Blaster_Piler_8.0_MAP_20	LINE	Novel	14915	10373.4	4541.6	3059.7	1489.7	2794.6	1121.3	1690	548.8	2829.1	1381.8
Sj_Blaster_Grouper_33603_MAP_6	LINE	Novel	14911.7	4682.3	10229.4	1541.5	2964.8	1136.9	2756.2	571.2	1675.4	1432.7	2833
Sj_Blaster_Grouper_18683_MAP_3	LINE	Novel	14905.2	10483.6	4421.6	3084.2	1509.3	2786.5	1003.9	1717.3	531.3	2895.6	1377.1
Sj_Blaster_Grouper_27102_MAP_13	LINE	Novel	14899.4	4538.1	10361.3	1582	2912	1022.3	2781.3	575.1	1853.8	1358.7	2814.2
Sj_Blaster_Grouper_33136_MAP_4	LINE	Novel	14894.9	10070.8	4824.1	2946.9	1579.9	2744.7	1180.3	1609.5	586.6	2769.7	1477.3
Sj_Blaster_Grouper_26153_MAP_5	LINE	Novel	14891.9	9857.7	5034.2	2909.5	1751.3	2592.5	1142.6	1691.5	667.4	2664.2	1472.9
Sj_Blaster_Grouper_31948_MAP_3	LINE	Novel	14868	9978.9	4889.1	2792.1	1813	2680.6	1140.6	1672	574.4	2834.2	1361.1
Sj_Blaster_Grouper_18959_MAP_7	LINE	Novel	14848.3	10394.1	4454.2	3006.9	1419.9	2802.1	1017.5	1784	586.1	2801.1	1430.7
Sj_Blaster_Grouper_33435_MAP_4	LINE	Novel	14845.3	4185.4	10659.9	1310.6	3140.9	1081.7	2859.5	535.5	1718.1	1257.6	2941.4
Sj_Blaster_Grouper_30156_MAP_4	LINE	Novel	14835.2	4958.8	9876.4	1531.5	2851.7	1220.4	2700.4	636.3	1631.6	1570.6	2692.7
Sj_Blaster_Grouper_29825_MAP_6	LINE	Novel	14812.8	10661	4151.8	3082.9	1394.3	2948.1	1041.2	1763.7	516.8	2866.3	1199.5
Sj_Blaster_Grouper_22048_MAP_20	LINE	Novel	14798.4	10261.5	4536.9	2963	1517.8	2782.6	1086.6	1687.6	540.5	2828.3	1392
Sj_Blaster_Grouper_34312_MAP_3	LINE	Novel	14798.1	4362.2	10435.9	1427.9	3118.8	992.7	2769.6	577.7	1770.5	1363.9	2777
Sj_Blaster_Grouper_34132_MAP_3	LINE	Novel	14794.6	9718.9	5075.7	2809.2	1724.6	2532.6	1222.8	1648.1	664.7	2729	1463.6
Sj_Blaster_Grouper_33605_MAP_20	LINE	Novel	14773.7	9938.6	4835.1	2872.5	1599.3	2701.6	1164.1	1610.9	581.2	2753.6	1490.5
Sj_Blaster_Grouper_32213_MAP_4	LINE	Novel	14772.8	7618.9	7153.9	3320	3242.8	1513.4	1469.7	1129.8	1023.6	1655.7	1417.8
Sj_Blaster_Grouper_26155_MAP_3	LINE	Novel	14768.4	7865	6903.4	3544.4	3165.6	1522.5	1394.3	1186.7	1040.4	1611.4	1303.1
Sj_Blaster_Grouper_34562_MAP_4	LINE	RTE-1_MD_1p	14759.6	4945.9	9813.7	1552	2861.2	1205.5	2651	620.7	1602.4	1567.7	2699.1
Sj_Blaster_Grouper_27020_MAP_3	LINE	Novel	14751.7	9971.9	4779.8	2715.6	1715.9	2645	1064.5	1835.6	636.2	2775.7	1363.2
Sj_Blaster_Grouper_30043_MAP_3	LINE	Novel	14748.8	10338.2	4410.6	3057.6	1573.2	2743.4	1009.2	1687.1	527.8	2850.1	1300.4
Sj_Blaster_Grouper_30658_MAP_20	LINE	Novel	14748.7	8118.3	6630.4	3649.9	3042.2	1531	1305.5	1224.4	956.1	1713	1326.6
Sj_Blaster_Grouper_33604_MAP_5	LINE	Novel	14746.7	10612.4	4134.3	3224.2	1322.3	2780.4	1049.2	1706.5	497.6	2901.3	1265.2
Sj_Blaster_Grouper_26549_MAP_20	LINE	Novel	14744.8	7182.9	7561.9	3307	3300.6	1438.1	1527	1074.7	1129.1	1363.1	1605.2
Sj_Blaster_Grouper_33915_MAP_4	LINE	Novel	14738.4	10094.5	4643.9	2891.3	1525	2719	1092.9	1649.6	576	2834.6	1450
Sj_Blaster_Grouper_34457_MAP_4	LINE	Novel	14737	5804.5	8932.5	2096.8	3041.7	1322.1	2242.2	697.8	1186.2	1687.8	2462.4
Sj_Blaster_Grouper_31561_MAP_6	LINE	Novel	14723.8	4414.8	10309	1492.2	3018.2	1073.7	2780.1	513.4	1668.4	1335.5	2842.3
Sj_Blaster_Grouper_25177_MAP_3	LINE	Novel	14721.9	10547.1	4174.8	3037.8	1427.3	2747.2	960.8	1897.3	531.8	2864.8	1254.9
Sj_Blaster_Grouper_28136_MAP_3	LINE	Novel	14711.8	4551.5	10160.3	1606.4	2878.9	1067.6	2673.2	561.7	1827.5	1315.8	2780.7
Sj_Blaster_Grouper_33236_MAP_5	LINE	Novel	14711.5	6282.2	8429.3	2792.3	3765	1291.4	1611	937	1250.9	1261.5	1802.4
Sj_Blaster_Grouper_20087_MAP_6	LINE	Novel	14711.4	9994.2	4717.2	2967.6	1602.2	2641.8	1073.5	1671.7	593	2713.1	1448.5
Sj_Blaster_Grouper_30432_MAP_3	LINE	Novel	14697.9	4919.7	9778.2	1697.9	2768.2	1135.2	2607.4	607.7	1735.8	1478.9	2666.8
Sj_Blaster_Grouper_29895_MAP_3	LINE	Novel	14689.9	4410.6	10279.3	1451.5	3025.5	1083.1	2778.1	550.8	1687.9	1325.2	2787.8
Sj_Blaster_Grouper_32055_MAP_3	LINE	Novel	14687.3	9413.6	5273.7	2744.4	1650.3	2501.2	1310.1	1560.8	631.6	2607.2	1681.7
Sj_Blaster_Grouper_25040_MAP_3	LINE	Novel	14685.4	4036	10649.4	1450.2	2975.2	924.9	2805.2	505.2	1908.9	1155.7	2960.1
Sj_Blaster_Grouper_34346_MAP_4	LINE	Novel	14678	10286.7	4391.3	2962.2	1526.1	2769.9	1001.9	1690.6	528.4	2864	1334.9
Sj_Blaster_Grouper_34965_MAP_4	LINE	Novel	14676.6	6721	7955.6	2471.3	2759.4	1457.4	1796.9	887.7	1057	1904.6	2342.3
Sj_Blaster_Grouper_27209_MAP_10	LINE	Novel	14672.8	4688.4	9984.4	1693.7	2812.2	1001.8	2604.5	619.8	1819.8	1373.1	2747.9
Sj_Blaster_Grouper_27596_MAP_7	LINE	Novel	14672.7	4624.7	10048	1736.3	2749.2	985.2	2641.3	599	1818.3	1304.2	2839.2
Sj_Blaster_Grouper_25353_MAP_3	LINE	Novel	14666.1	4433.5	10232.6	1469.2	2910.8	1110.6	2762.6	573.4	1804.4	1280.3	2754.8
Sj_Blaster_Grouper_29571_MAP_3	LINE	Novel	14664.4	10031.3	4633.1	2827.5	1595.9	2684.6	1038	1797.1	598.2	2722.1	1401
Sj_Blaster_Grouper_25190_MAP_9	LINE	Novel	14663.5	10491.1	4172.4	2952.9	1442.3	2764	931.3	1881.3	527.4	2892.9	1271.4
Sj_Blaster_Grouper_31810_MAP_3	LINE	Novel	14661.9	7269.4	7392.5	2839.4	2559	1685.2	1683.6	902.5	983.7	1842.3	2166.2
Sj_Blaster_Grouper_33623_MAP_3	LINE	Novel	14661.8	4934	9727.8	1726.3	2688.7	1153.7	2703.3	586.7	1621.2	1467.3	2714.6
Sj_Blaster_Grouper_18227_MAP_12	LINE	Novel	14660.1	4305.8	10354.3	1465	3120.5	1008.1	2733.8	515.4	1691.9	1317.3	2808.1
Sj_Blaster_Grouper_28418_MAP_3	LINE	Novel	14659.8	3683.9	10975.9	1211.7	3210.8	854.3	2979.6	440.5	1817.7	1177.4	2967.8
Sj_Blaster_Grouper_17201_MAP_3	LINE	RTE-1_MD_1p	14656.7	10128.7	4528	2971.9	1499.1	2735.9	1114.8	1642	536.9	2778.9	1377.2
Sj_Blaster_Grouper_31454_MAP_3	LINE	Novel	14653.6	3932.5	10721.1	1290.4	2977.4	907.4	2952.7	524.7	1846.5	1210	2944.5
Sj_Blaster_Grouper_28148_MAP_3	LINE	Novel	14630.6	8796.2	5834.4	3198.1	2086.2	2048.6	1345.1	1136.6	737	2412.9	1666.1
Sj_Blaster_Grouper_31753_MAP_3	LINE	Novel	14629.6	10622.3	4007.3	3049.9	1406.1	2851.1	923	1744.3	459.7	2977	1218.5
Sj_Blaster_Grouper_20681_MAP_5	LINE	Novel	14629.3	11118.5	3510.8	3072.6	1215.9	3101.7	765.5	1920.9	452.6	3023.3	1076.8
Sj_Blaster_Grouper_27164_MAP_3	LINE	Novel	14621.6	10290.8	4330.8	2926.6	1449.2	2714.9	994.2	1842.6	572.4	2806.7	1315
Sj_Blaster_Grouper_22449_MAP_3	LINE	Novel	14621.2	11012.3	3608.9	3058	1351.1	2966.8	750.3	2030.9	434.2	2956.6	1073.3
Sj_Blaster_Grouper_33495_MAP_3	LINE	RTE-1_MD_1p	14616.2	4441.7	10174.5	1469.5	2954.8	1058.8	2755.1	529.4	1667.2	1384	2797.4
Sj_Blaster_Grouper_30964_MAP_6	LINE	Novel	14604.8	10149.9	4454.9	2899.6	1517.5	2735.7	1021.1	1662.3	528.4	2852.3	1387.9
Sj_Blaster_Grouper_34039_MAP_3	LINE	Novel	14601.2	6436.4	8164.8	2416.7	2665.6	1377.3	1951	861.2	1247.4	1781.2	2300.8
Sj_Blaster_Grouper_28664_MAP_3	LINE	Novel	14599.2	5013.9	9585.3	1750.3	2766.6	1181.6	2569.7	572.9	1543.6	1509.1	2705.4
Sj_Blaster_Grouper_25599_MAP_3	LINE	Novel	14590.8	4864.3	9726.5	1530.3	2827.4	1175.5	2643	619.2	1607.9	1539.3	2648.2
Sj_Blaster_Grouper_32649_MAP_20	LINE	Novel	14588.6	4711.2	9877.4	1550.7	2899.7	1139.4	2633.5	575.5	1614.7	1445.6	2729.5
Sj_Blaster_Grouper_27097_MAP_4	LINE	Novel	14588.2	7376.9	7211.3	3228.4	3320.3	1490.2	1465.5	1115.9	1061.6	1542.4	1363.9
Sj_Blaster_Grouper_26253_MAP_6	LINE	Novel	14579.7	10223.3	4356.4	2875.5	1615	2751.4	951.3	1716.1	525.3	2880.3	1264.8
Sj_Blaster_Grouper_31046_MAP_3	LINE	Novel	14562.2	9738.6	4823.6	2773.8	1559.8	2656.8	1172.4	1614.4	597	2693.6	1494.4
Sj_Blaster_Grouper_33502_MAP_3	LINE	Novel	14555.7	4460.1	10095.6	1596.5	2836	976.1	2794.3	538.6	1679.3	1348.9	2786
Sj_Blaster_Grouper_20540_MAP_6	LINE	Novel	14547.9	4471.4	10076.5	1522.1	2972.7	1018.2	2654.8	540.8	1691.9	1390.3	2757.1
Sj_Blaster_Grouper_24747_MAP_3	LINE	Novel	14538.6	4361.4	10177.2	1489.6	2902.6	994	2755.2	507.6	1722.8	1370.2	2796.6
Sj_Blaster_Grouper_19997_MAP_12	LINE	Novel	14537.9	4058.6	10479.3	1340.4	2952.1	918.1	2844.3	526.2	1824.8	1273.9	2858.1
Sj_Blaster_Grouper_21402_MAP_5	LINE	Novel	14534.6	10043.4	4491.2	2954.3	1570.2	2758.4	983.3	1641	558	2689.7	1379.7
Sj_Blaster_Grouper_29608_MAP_10	LINE	Novel	14532.3	10182.1	4350.2	2713.1	1546.9	2884	937.1	1743.6	542.5	2841.4	1323.7
Sj_Blaster_Grouper_29146_MAP_4	LINE	Novel	14529.8	8928.1	5601.7	3249.2	2011	2027.3	1287.3	1328.8	753.4	2322.8	1550
Sj_Blaster_Grouper_28768_MAP_4	LINE	Novel	14526.2	6728.4	7797.8	3065.9	3641.4	1345.9	1453.1	976.4	1110.5	1340.2	1592.8
Sj_Blaster_Grouper_30788_MAP_4	LINE	Novel	14520.1	5482	9038.1	1859	3181.1	1274.8	2056.6	748.4	1376.2	1599.8	2424.2
Sj_Blaster_Grouper_21631_MAP_3	LINE	Novel	14518.7	9930.3	4588.4	2927.8	1608.5	2724.2	995.4	1630.7	576.2	2647.6	1408.3
Sj_Blaster_Grouper_32705_MAP_6	LINE	Novel	14516.1	3828.1	10688	1301.7	3212	851.3	2802.5	494.3	1849.6	1180.8	2823.9
Sj_Blaster_Grouper_33795_MAP_12	LINE	Novel	14499.5	4603.6	9895.9	1485.8	2885.4	1075.6	2649.3	582.5	1633.5	1459.7	2727.7
Sj_Blaster_Grouper_28028_MAP_7	LINE	Novel	14496.1	9482.5	5013.6	3142	1885.8	2266.1	1052.5	1473.1	663.9	2601.3	1411.4
Sj_Blaster_Grouper_30787_MAP_3	LINE	Novel	14495	5646.5	8848.5	1983.1	2512.4	1297.1	2396.1	705.8	1487.6	1660.5	2452.4
Sj_Blaster_Grouper_26976_MAP_3	LINE	Novel	14482	5874.4	8607.6	2143.1	3094.7	1306	1992.8	748	1167.8	1677.3	2352.3
Sj_Blaster_Grouper_28515_MAP_4	LINE	Novel	14480.8	5076.5	9404.3	1708.2	2621.1	1186.2	2539.4	611.7	1572.6	1570.4	2671.2
Sj_Blaster_Grouper_25354_MAP_3	LINE	Novel	14478.8	10011	4467.8	2769.9	1531	2751	1049.6	1763.2	548.6	2726.9	1338.6
Sj_Blaster_Grouper_30740_MAP_3	LINE	Novel	14474.1	4806.9	9667.2	1542.8	2841.9	1137.9	2629.1	601.5	1599.4	1524.7	2596.8
Sj_Blaster_Grouper_17996_MAP_3	LINE	Novel	14474	4502.5	9971.5	1489	2955	1085	2698.5	536.9	1654.6	1391.6	2663.4
Sj_Blaster_Grouper_35020_MAP_4	LINE	Novel	14465.7	6325.9	8139.8	2571.3	2765.1	1344.1	1831.7	849.5	1241.9	1561	2301.1
Sj_Blaster_Grouper_28540_MAP_3	LINE	Novel	14464.5	10441.4	4023.1	3006.5	1402.7	2830.5	948.2	1728	528.2	2876.4	1144
Sj_Blaster_Grouper_26236_MAP_7	LINE	Novel	14455.3	7974.4	6480.9	2755.1	2618.7	1735.6	1394.8	1218.8	867.3	2264.9	1600.1
Sj_Blaster_Grouper_24995_MAP_3	LINE	Novel	14447.4	10072.1	4375.3	2940.4	1512.5	2694	984.3	1661.7	517.4	2776	1361.1
Sj_Blaster_Grouper_32835_MAP_16	LINE	Novel	14445.8	5374.4	9071.4	1867	3321.2	1240	2172.8	668.8	1244.5	1598.6	2332.9
Sj_Blaster_Grouper_24149_MAP_3	LINE	Novel	14443.5	5217.1	9226.4	1788.3	2660.9	1197	2460.9	697.4	1591.8	1534.4	2512.8
Sj_Blaster_Grouper_33804_MAP_5	LINE	Novel	14442.9	9362.8	5080.1	2590.8	1753.3	2524.4	1202.5	1561.2	618.4	2686.4	1505.9
Sj_Blaster_Grouper_21300_MAP_6	LINE	Novel	14437.7	9842.6	4595.1	2879.7	1498.5	2631.6	1113.5	1648.5	558.8	2682.8	1424.3
Sj_Blaster_Grouper_21742_MAP_3	LINE	Novel	14434.5	4574.2	9860.3	1504.2	2801.6	1088.3	2656.1	561.6	1679.8	1420.1	2722.8
Sj_Blaster_Grouper_32052_MAP_6	LINE	Novel	14424.7	7604.6	6820.1	2468.6	2693.4	1742.8	1590.5	1033.1	816.6	2360.1	1719.6
Sj_Blaster_Grouper_26637_MAP_3	LINE	Novel	14418.6	5538.4	8880.2	1947.2	2880	1300.6	2176.3	746.2	1346.4	1544.4	2477.5
Sj_Blaster_Grouper_33828_MAP_3	LINE	Novel	14410.7	5686.4	8724.3	2247.4	2875.9	1196.7	2116.5	751.3	1347.6	1491	2384.3
Sj_Blaster_Grouper_34057_MAP_3	LINE	Novel	14410.7	4562.9	9847.8	1579.6	2690.3	1029.7	2698.8	527.5	1662.9	1426.1	2795.8
Sj_Blaster_Grouper_33772_MAP_3	LINE	Novel	14405	4849.7	9555.3	1474.8	2818.5	1219.7	2580.5	603.6	1555.6	1551.6	2600.7
Sj_Blaster_Grouper_30249_MAP_3	LINE	Novel	14394	4696.5	9697.5	1542.2	2893.6	1132.1	2616.3	567.2	1565.2	1455	2622.4
Sj_Blaster_Grouper_35019_MAP_6	LINE	Novel	14392.2	9297.3	5094.9	2780.8	1572.2	2406.1	1252.7	1495.2	662.4	2615.2	1607.6
Sj_Blaster_Grouper_28009_MAP_4	LINE	Novel	14391.6	10741.9	3649.7	3109.3	1203.7	2784.1	876	1900.7	467.1	2947.8	1102.9
Sj_Blaster_Grouper_23653_MAP_15	LINE	Novel	14386	4776.2	9609.8	1746	2725.7	1075.1	2549.7	600.7	1672	1354.4	2662.4
Sj_Blaster_Grouper_29816_MAP_20	LINE	Novel	14376.6	9249.3	5127.3	2734.2	1552.1	2505.6	1286.4	1530.8	633	2478.7	1655.8
Sj_Blaster_Grouper_34367_MAP_14	LINE	Novel	14376.1	6901.4	7474.7	2740.5	2441.8	1535.7	1755.5	867.8	1108	1757.4	2169.4
Sj_Blaster_Grouper_21530_MAP_3	LINE	Novel	14376	3989.1	10386.9	1291.8	3183.9	969.7	2794.7	490.6	1668.1	1237	2740.2
Sj_Blaster_Grouper_32983_MAP_4	LINE	Novel	14375.8	8994.2	5381.6	2479.2	1884.8	2512.7	1292.3	1468.5	618.7	2533.8	1585.8
Sj_Blaster_Grouper_20287_MAP_5	LINE	Novel	14369.4	11367.4	3002	3403	1073.7	3013.4	658.3	1877.9	357.6	3073.1	912.4
Sj_Blaster_Grouper_26937_MAP_3	LINE	Novel	14365.6	3803.2	10562.4	1318.1	3070.5	839.3	2907.6	501.1	1791.2	1144.7	2793.1
Sj_Blaster_Grouper_29114_MAP_3	LINE	Novel	14361	5015.1	9345.9	1757.2	3264.3	1110	2161.3	669.6	1426.2	1478.3	2494.1
Sj_Blaster_Grouper_34258_MAP_4	LINE	Novel	14359.7	9779.8	4579.9	2818.2	1491.8	2660.6	1127.2	1589.4	561.2	2711.6	1399.7
Sj_Blaster_Grouper_30690_MAP_3	LINE	Novel	14351.5	4458.4	9893.1	1405.2	3056.1	1150.3	2654.9	512.2	1530.7	1390.7	2651.4
Sj_Blaster_Grouper_28140_MAP_7	LINE	Novel	14349.7	7241.9	7107.8	3310.3	3123.4	1492.1	1428.3	1060.7	1056.9	1378.8	1499.2
Sj_Blaster_Grouper_23269_MAP_3	LINE	Novel	14349.5	4840.1	9509.4	1709.3	2735.1	1101.1	2537.2	576.1	1657.4	1453.6	2579.7
Sj_Blaster_Grouper_29634_MAP_3	LINE	Novel	14344.2	6771.9	7572.3	3135.4	3335	1332.5	1504.9	951.4	1135.8	1352.6	1596.6
Sj_Blaster_Grouper_34825_MAP_3	LINE	RTE-1_AGp	14341.1	10529.1	3812	3169.7	1338.3	2674.6	906.5	1782	457.3	2902.8	1109.9
Sj_Blaster_Grouper_30014_MAP_3	LINE	Novel	14333.6	9741.6	4592	2835.7	1504.2	2624.4	1117.3	1599.4	556.4	2682.1	1414.1
Sj_Blaster_Grouper_21759_MAP_3	LINE	Novel	14332	3535.5	10796.5	1164.7	3266.2	856.7	2895	421.5	1788.2	1092.6	2847.1
Sj_Blaster_Grouper_27364_MAP_3	LINE	Novel	14327.1	5454.3	8872.8	1823.9	3129.5	1308.1	2060.5	725.1	1370.3	1597.2	2312.5
Sj_Blaster_Grouper_31704_MAP_20	LINE	Novel	14319.3	5215.4	9103.9	1730.3	2466.1	1246.6	2470.3	613.8	1527.6	1624.7	2639.9
Sj_Blaster_Grouper_32082_MAP_5	LINE	Novel	14319.1	9646.6	4672.5	2796	1549.5	2603.3	1106.6	1604	562.3	2643.3	1454.1
Sj_Blaster_Grouper_33295_MAP_3	LINE	Novel	14316.1	9062.9	5253.2	3037.1	1879.4	2134.5	1175.5	1394.3	740.6	2497	1457.7
Sj_Blaster_Grouper_29171_MAP_4	LINE	Novel	14315.2	4715.7	9599.5	1586.2	2746.8	1096.2	2609.9	602	1587.3	1431.3	2655.5
Sj_Blaster_Grouper_34764_MAP_20	LINE	Novel	14314.6	10213.2	4101.4	3027.6	1377.2	2622.8	1000.8	1749.8	527.6	2813	1195.8
Sj_Blaster_Grouper_30980_MAP_3	LINE	Novel	14311.4	5202.3	9109.1	1902.2	3138.9	1192.9	2130.8	727.8	1383.3	1379.4	2456.1
Sj_Blaster_Grouper_32943_MAP_4	LINE	Novel	14310.5	4323	9987.5	1450.4	2940.2	982	2660.5	535.9	1654.7	1354.7	2732.1
Sj_Blaster_Grouper_32726_MAP_4	LINE	Novel	14270.9	6033.2	8237.7	2378	2870.3	1315.6	1761.9	850.3	1259.4	1489.3	2346.1
Sj_Blaster_Grouper_33667_MAP_5	LINE	Novel	14246.7	9495.9	4750.8	2755.2	1568.5	2572.8	1136.2	1571.1	565.8	2596.8	1480.3
Sj_Blaster_Grouper_22829_MAP_5	LINE	Novel	14245.9	4634	9611.9	1444.8	2887.3	1180.7	2578	565.2	1518	1443.3	2628.6
Sj_Blaster_Grouper_32041_MAP_3	LINE	Novel	14245	7896.1	6348.9	2676.5	2375.8	1785	1448.6	1127.8	856.6	2306.8	1667.9
Sj_Blaster_Grouper_25215_MAP_3	LINE	Novel	14239.8	4394	9845.8	1478.4	2835.5	1032.8	2645.4	508.8	1674.8	1374	2690.1
Sj_Blaster_Grouper_33369_MAP_6	LINE	Novel	14221.3	8968.2	5253.1	2446.2	1694.4	2436.8	1300.5	1491.5	646.4	2593.7	1611.8
Sj_Blaster_Recon_5630_MAP_8	LINE	Novel	14216	4719.1	9496.9	1569	2741.9	1164.6	2564.4	584.1	1577.5	1401.4	2613.1
Sj_Blaster_Grouper_31510_MAP_3	LINE	Novel	14203.9	4213.3	9990.6	1421.6	2832.5	964.5	2714.5	498.6	1651.4	1328.6	2792.2
Sj_Blaster_Grouper_20680_MAP_6	LINE	Novel	14200	10193.4	4006.6	2830.7	1427.8	2861.9	840.8	1751.7	520.3	2749.1	1217.7
Sj_Blaster_Piler_304.0_MAP_3	LINE	Novel	14196	4475.2	9720.8	1489	2758.6	1032.8	2663.9	561.3	1622.3	1392.1	2676
Sj_Blaster_Grouper_34099_MAP_9	LINE	Novel	14191.4	4305.9	9885.5	1403.8	2852.4	1016.7	2670.7	530.5	1651.8	1354.9	2710.6
Sj_Blaster_Grouper_22603_MAP_20	LINE	Novel	14174.9	6352.2	7822.7	2929	3523.9	1242.6	1499.4	904	1195.9	1276.6	1603.5
Sj_Blaster_Grouper_33635_MAP_3	LINE	Novel	14174.7	4684.5	9490.2	1544.3	2671.4	1066.9	2588.2	730.6	1627.7	1342.7	2602.9
Sj_Blaster_Grouper_28069_MAP_3	LINE	Novel	14170.5	8613.8	5556.7	2827.3	2114.4	2067.5	1268.2	1335.2	757.7	2383.8	1416.4
Sj_Blaster_Grouper_25291_MAP_3	LINE	Novel	14163.4	9538.9	4624.5	2714.4	1687.9	2545.2	1044.9	1648.4	569.2	2630.9	1322.5
Sj_Blaster_Grouper_25987_MAP_7	LINE	Novel	14162.5	6428.7	7733.8	3002	3599.9	1295.2	1462.2	934.9	1110.5	1196.6	1561.2
Sj_Blaster_Grouper_28778_MAP_3	LINE	Novel	14153.3	8964.7	5188.6	3238.2	1775.3	2005.4	1228.3	1330.4	678.1	2390.7	1506.9
Sj_Blaster_Grouper_34281_MAP_3	LINE	Novel	14147.1	9161.3	4985.8	2721.5	1720.3	2431	1287.7	1518.7	624.4	2490.1	1353.4
Sj_Blaster_Grouper_31462_MAP_7	LINE	Novel	14145.2	9419.2	4726	2756	1503	2544.9	1202.8	1536.4	561.2	2581.9	1459
Sj_Blaster_Grouper_18446_MAP_7	LINE	Novel	14139.7	9639.8	4499.9	2782.6	1426.1	2625.5	1077.2	1590.8	563.3	2640.9	1433.3
Sj_Blaster_Grouper_34022_MAP_3	LINE	Novel	14128.2	9604.7	4523.5	2575.1	1658.7	2622.8	971.3	1639.8	515.4	2767	1378.1
Sj_Blaster_Grouper_28479_MAP_3	LINE	Novel	14125.5	6267	7858.5	2921.1	3615.4	1250.2	1477.2	852.8	1129.3	1242.9	1636.6
Sj_Blaster_Grouper_31962_MAP_4	LINE	Novel	14122.3	9851	4271.3	2915.8	1463.7	2677.1	992.1	1616.9	510.8	2641.2	1304.7
Sj_Blaster_Grouper_27070_MAP_4	LINE	Novel	14113.6	5049.6	9064	1709.5	3134.6	1186	2120.2	714.6	1396.9	1439.5	2412.3
Sj_Blaster_Grouper_24637_MAP_3	LINE	Novel	14113.2	9779.2	4334	2814	1469.1	2607.5	986.3	1683.4	531.5	2674.3	1347.1
Sj_Blaster_Grouper_24349_MAP_5	LINE	Novel	14106.5	10124	3982.5	2824	1407.8	2773.1	881.7	1755.6	512.4	2771.3	1180.6
Sj_Blaster_Grouper_25191_MAP_10	LINE	Novel	14106.2	10316.9	3789.3	2998.8	1360.4	2703.9	838.4	1777.2	472	2837	1118.5
Sj_Blaster_Grouper_32695_MAP_3	LINE	Novel	14091.5	10127.6	3963.9	2921.4	1371	2790.5	979	1707.4	554.3	2708.3	1059.6
Sj_Blaster_Grouper_29451_MAP_3	LINE	Novel	14091.3	9659.7	4431.6	2681.7	1495.2	2621.4	1021.2	1608	544.1	2748.6	1371.1
Sj_Blaster_Grouper_33933_MAP_3	LINE	Novel	14089.8	4751.1	9338.7	1534.1	2616.2	1119.5	2560.1	599.4	1578.4	1498.1	2584
Sj_Blaster_Grouper_32393_MAP_4	LINE	Novel	14089.7	4919.9	9169.8	1503.4	2700.2	1234.4	2550	605.1	1500.6	1577	2419
Sj_Blaster_Grouper_34245_MAP_4	LINE	Novel	14084.7	7804	6280.7	2629.9	2473.7	1750.1	1463.3	1077.3	818.4	2346.7	1525.3
Sj_Blaster_Grouper_32358_MAP_4	LINE	Novel	14078.4	9680.3	4398.1	2766.4	1428.2	2637.3	1084.7	1608.9	517.8	2667.7	1367.4
Sj_Blaster_Grouper_34498_MAP_3	LINE	Novel	14069.1	4895.7	9173.4	1668.6	2757	1227.9	2513.7	613.5	1601.3	1385.7	2301.4
Sj_Blaster_Grouper_28228_MAP_3	LINE	Novel	14068.8	9805.1	4263.7	2829.7	1489.8	2582	968.7	1692.1	551.5	2701.3	1253.7
Sj_Blaster_Grouper_32348_MAP_4	LINE	Novel	14067.4	9636	4431.4	2632.9	1541.5	2634.4	1007.4	1648.3	525.3	2720.4	1357.2
Sj_Blaster_Grouper_27554_MAP_4	LINE	Novel	14060.2	8808.1	5252.1	2862	1868.4	2270.5	1177.9	1279.5	693.4	2396.1	1512.4
Sj_Blaster_Grouper_29907_MAP_3	LINE	Novel	14057.2	9277.3	4779.9	2701.2	1509	2442.2	1170.7	1587.8	597.7	2546.1	1502.5
Sj_Blaster_Grouper_28798_MAP_3	LINE	Novel	14048.7	5523.3	8525.4	2268.4	2935.4	1220.2	2015.5	707.9	1296.9	1326.8	2277.6
Sj_Blaster_Grouper_30132_MAP_4	LINE	Novel	14040.7	5152.6	8888.1	2091.5	2837.6	1098	2134.5	692	1430.5	1271.1	2485.5
Sj_Blaster_Grouper_21602_MAP_3	LINE	Novel	14030.2	3788.3	10241.9	1246	3021.3	893.9	2745.4	450.7	1710.8	1197.7	2764.4
Sj_Blaster_Grouper_34691_MAP_14	LINE	Novel	14020.8	7713.3	6307.5	3384.9	2835.3	1544.5	1336	1164.1	925.9	1619.8	1210.3
Sj_Blaster_Grouper_24779_MAP_20	LINE	Novel	14010	6233	7777	2888.3	3500.9	1218.3	1505.6	893.8	1194.5	1232.6	1576
Sj_Blaster_Grouper_28801_MAP_3	LINE	Novel	14004.7	7250.4	6754.3	3134.2	3153.1	1479.1	1386.4	1085.9	935.6	1551.2	1279.2
Sj_Blaster_Grouper_20086_MAP_6	LINE	Novel	13999.6	9606.1	4393.5	2856.2	1525.9	2531.1	980	1611.6	520.9	2607.2	1366.7
Sj_Blaster_Grouper_32662_MAP_3	LINE	Novel	13998.6	4794.2	9204.4	1523.4	2533.3	1119.9	2542.2	577.2	1583.3	1573.7	2545.6
Sj_Blaster_Grouper_19975_MAP_3	LINE	Novel	13994.5	3655.8	10338.7	1226.8	2935	827.8	2836.8	462.1	1788.8	1139.1	2778.1
Sj_Blaster_Grouper_33580_MAP_4	LINE	Novel	13991.9	9649.3	4342.6	2786.4	1462.8	2618.6	1005.9	1589.3	517.1	2655	1356.8
Sj_Blaster_Grouper_33278_MAP_3	LINE	Novel	13991.2	4031	9960.2	1291.4	2926.3	1020.8	2676.1	552.2	1639.5	1166.6	2718.3
Sj_Blaster_Grouper_34678_MAP_10	LINE	Novel	13988.5	7702.8	6285.7	3378.5	2826.8	1543.1	1331.3	1162.8	923.4	1618.4	1204.2
Sj_Blaster_Grouper_34611_MAP_5	LINE	Novel	13986.8	7607.1	6379.7	2627	2513.1	1678.9	1468.3	1045.7	843.6	2255.5	1554.7
Sj_Blaster_Grouper_33107_MAP_9	LINE	Novel	13981.1	9351.5	4629.6	2734.8	1468.9	2517.8	1129.2	1550.3	578.6	2548.6	1452.9
Sj_Blaster_Grouper_28503_MAP_3	LINE	Novel	13975.9	6606.9	7369	3087.3	3310.9	1322.9	1401.5	966.7	1110.9	1230	1545.7
Sj_Blaster_Grouper_28586_MAP_6	LINE	Novel	13964.3	4671.8	9292.5	1642.4	2515.8	1079.8	2552.2	580.2	1583.7	1369.4	2640.8
Sj_Blaster_Grouper_28382_MAP_4	LINE	Novel	13963.4	3606.7	10356.7	1306.7	2964	764.3	2676.4	489.1	1876	1046.6	2840.3
Sj_Blaster_Grouper_30046_MAP_4	LINE	Novel	13948.9	10167.3	3781.6	2952.3	1305.8	2695.9	809.2	1759.8	489.6	2759.3	1177
Sj_Blaster_Grouper_25604_MAP_9	LINE	Novel	13947.3	6847.5	7099.8	3070.6	3276.9	1362.4	1453.5	1027.8	1051.6	1386.7	1317.8
Sj_Blaster_Grouper_19766_MAP_5	LINE	Novel	13940.4	4072.9	9867.5	1291.3	2713.7	919.5	2745.5	537.3	1709.7	1324.8	2698.6
Sj_Blaster_Grouper_30103_MAP_3	LINE	Novel	13940.1	9492.7	4447.4	2761.5	1484.9	2547.7	1006.3	1592.6	564.9	2590.9	1391.3
Sj_Blaster_Grouper_26866_MAP_3	LINE	Novel	13939	4373.1	9565.9	1540.4	2629.9	1052	2622.1	502.8	1582.7	1277.9	2731.2
Sj_Blaster_Grouper_33487_MAP_6	LINE	Novel	13925.6	4273.8	9651.8	1467.8	2658	985.6	2623.3	499.5	1644.2	1320.9	2726.3
Sj_Blaster_Grouper_33810_MAP_3	LINE	Novel	13913.3	4568.4	9344.9	1554	2725.6	1074.4	2513.4	541.6	1527.2	1398.4	2578.7
Sj_Blaster_Grouper_31691_MAP_7	LINE	Novel	13895.3	9276.6	4618.7	2613.4	1549.3	2501.3	1114.4	1543.2	525.7	2618.7	1429.3
Sj_Blaster_Grouper_19316_MAP_4	LINE	Novel	13882.5	4492.3	9390.2	1479.3	2767.1	1033.2	2527.2	550.9	1540.1	1428.9	2555.8
Sj_Blaster_Grouper_16214_MAP_3	LINE	Novel	13876.6	4363.1	9513.5	1198.4	2722.9	1170.1	2602.1	555.3	1546.3	1439.3	2642.2
Sj_Blaster_Grouper_30221_MAP_6	LINE	Novel	13874.4	7688.5	6185.9	3439.7	2886.2	1454.3	1216.3	1180.2	899.3	1614.3	1184.1
Sj_Blaster_Grouper_34372_MAP_10	LINE	Novel	13872.8	4119.1	9753.7	1404.3	2658.3	964.4	2683.3	490.5	1660.7	1259.9	2751.4
Sj_Blaster_Grouper_34072_MAP_3	LINE	Novel	13865.2	9636	4229.2	2728.9	1526.3	2588.7	942.3	1622.7	524.8	2695.7	1235.8
Sj_Blaster_Grouper_28566_MAP_8	LINE	Novel	13854.5	5402	8452.5	1936.1	2909.7	1193.6	2044.8	703.9	1314.2	1568.4	2183.8
Sj_Blaster_Grouper_31511_MAP_8	LINE	Novel	13852.5	9528.6	4323.9	2772.9	1432.1	2607.8	1029.8	1566.7	517.9	2581.2	1344.1
Sj_Blaster_Grouper_30274_MAP_3	LINE	Novel	13847.6	10562.5	3285.1	3175.5	1067.3	2822.7	788.8	1764.8	429.3	2799.5	999.7
Sj_Blaster_Grouper_30923_MAP_4	LINE	Novel	13842	4883.2	8958.8	1651.3	2559.6	1183	2390	584.3	1477.9	1464.6	2531.3
Sj_Blaster_Grouper_30333_MAP_10	LINE	Novel	13839.8	7512	6327.8	3410.3	2904.9	1388.7	1242.5	1148.2	917	1564.8	1263.4
Sj_Blaster_Piler_31.0_MAP_20	LINE	Novel	13830.6	6161.7	7668.9	2316.3	2543.1	1382.9	1714.9	814.2	1045	1648.3	2365.9
Sj_Blaster_Grouper_24605_MAP_6	LINE	Novel	13823.2	4180	9643.2	1535.9	2613.7	913.8	2597.6	543.6	1756.1	1186.7	2675.8
Sj_Blaster_Grouper_34827_MAP_3	LINE	Novel	13816.3	9755.7	4060.6	2977.1	1334.5	2569.3	963.2	1576.2	543.5	2633.1	1219.4
Sj_Blaster_Grouper_34796_MAP_9	LINE	Novel	13806.4	9313.3	4493.1	2776.7	1602.2	2437.7	1023.1	1537.3	514.9	2561.6	1352.9
Sj_Blaster_Grouper_32775_MAP_3	LINE	Novel	13802.3	3899.9	9902.4	1372	2829.3	886.4	2696.4	450.6	1637.9	1190.9	2738.8
Sj_Blaster_Grouper_34998_MAP_3	LINE	Novel	13795.8	8876.2	4919.6	2548.7	1714.9	2377	1069.7	1525.6	756	2424.9	1379
Sj_Blaster_Grouper_33737_MAP_10	LINE	Novel	13789.3	8841.1	4948.2	2643	1534.4	2364.4	1269.2	1438.1	625.5	2395.6	1519.1
Sj_Blaster_Grouper_25692_MAP_8	LINE	Novel	13789.2	6507.5	7281.7	3049.2	3270	1304	1384	963.3	1108.5	1191	1519.2
Sj_Blaster_Grouper_32410_MAP_3	LINE	Novel	13779.8	8570.9	5208.9	2698.8	2051.9	2040.3	1148.5	1400.6	710.6	2431.2	1297.9
Sj_Blaster_Grouper_31983_MAP_5	LINE	RTE-1_MD_1p	13772.6	4401.3	9371.3	1626.5	2646	1005.4	2549.5	540.3	1633.6	1229.1	2542.2
Sj_Blaster_Grouper_33376_MAP_3	LINE	Novel	13771.8	3911.1	9860.7	1379.3	2884.6	870.6	2647.7	441.9	1625.2	1219.3	2703.2
Sj_Blaster_Grouper_28316_MAP_3	LINE	Novel	13762.2	7030.7	6731.5	3098.4	3068.7	1381.7	1382.7	1053.1	970.6	1497.5	1309.5
Sj_Blaster_Grouper_34226_MAP_5	LINE	Novel	13749.5	3736.9	10012.6	1172.5	2760.7	908.4	2698.4	502.2	1810.7	1153.8	2742.8
Sj_Blaster_Grouper_28756_MAP_4	LINE	Novel	13747.8	4277.7	9470.1	1382.3	2749.1	1076.1	2589.4	539.7	1548.8	1279.6	2582.8
Sj_Blaster_Grouper_27784_MAP_4	LINE	Novel	13745.8	9064.1	4681.7	2926.3	1816.7	2215.2	1021.1	1493	640.6	2429.6	1203.3
Sj_Blaster_Grouper_32987_MAP_4	LINE	Novel	13726.3	7405.1	6321.2	2561.3	2381.4	1662.1	1392.5	996.7	815.3	2185	1732
Sj_Blaster_Grouper_19136_MAP_3	LINE	Novel	13725.5	10096.9	3628.6	2717	1208.6	2834.2	819.9	1783.5	478.6	2762.2	1121.5
Sj_Blaster_Grouper_21992_MAP_5	LINE	Novel	13722.9	9258	4464.9	2706	1594.8	2544.4	961.5	1516.3	558.4	2491.3	1350.2
Sj_Blaster_Grouper_29716_MAP_4	LINE	Novel	13722	4916.6	8805.4	1517.2	2525.3	1272.7	2412.9	583.6	1449.4	1543.1	2417.8
Sj_Blaster_Grouper_25529_MAP_3	LINE	Novel	13715.4	4616.3	9099.1	1552.1	2574.5	1094.7	2402.4	574.3	1647.1	1395.2	2475.1
Sj_Blaster_Grouper_28250_MAP_3	LINE	Novel	13714.7	9557.7	4157	2686.4	1447	2663.6	924.8	1602.8	523	2604.9	1262.2
Sj_Blaster_Grouper_30838_MAP_3	LINE	Novel	13710.4	10124.4	3586	2939	1191.7	2744.2	853.3	1688.9	443.2	2752.3	1097.8
Sj_Blaster_Grouper_29481_MAP_4	LINE	Novel	13704.5	8754.5	4950	2895.9	1951.4	2157.5	1021.4	1361.9	671	2339.2	1306.2
Sj_Blaster_Grouper_32336_MAP_5	LINE	Novel	13703.4	9150.9	4552.5	2716.1	1533.4	2478.6	1101.2	1505.7	541.9	2450.5	1376
Sj_Blaster_Grouper_30835_MAP_5	LINE	Novel	13701	4694.3	9006.7	1727.3	3225.4	1069.3	2024.8	624.8	1361.9	1272.9	2394.6
Sj_Blaster_Grouper_32749_MAP_4	LINE	Novel	13697.2	5340.3	8356.9	1684.7	2310.9	1306.2	2337.2	641.3	1399.2	1708.1	2309.6
Sj_Blaster_Grouper_30954_MAP_3	LINE	Novel	13695.3	6047	7648.3	2305.7	2612.2	1441.2	1681.4	792.3	1047.1	1507.8	2307.6
Sj_Blaster_Grouper_24775_MAP_4	LINE	Novel	13682.9	9539	4143.9	2805	1412.7	2568.4	926.4	1602.2	510	2563.4	1294.8
Sj_Blaster_Grouper_32326_MAP_3	LINE	Novel	13666.2	8615.3	5050.9	2336	1672.6	2361.5	1185.7	1445.2	601.7	2472.6	1590.9
Sj_Blaster_Grouper_33952_MAP_4	LINE	Novel	13665.7	4662.4	9003.3	1557.6	2672.7	1101.8	2378	553.1	1476.6	1449.9	2476
Sj_Blaster_Grouper_24509_MAP_3	LINE	Novel	13665	3496.4	10168.6	1331.4	2826.8	731.6	2718.4	412.3	1804.7	1021.1	2818.7
Sj_Blaster_Grouper_27509_MAP_3	LINE	Novel	13657.1	7282.5	6374.6	3360.6	2940.1	1363.9	1280.6	1044.8	932.4	1513.2	1221.5
Sj_Blaster_Grouper_27909_MAP_11	LINE	Novel	13652.4	8713.1	4939.3	3029.2	1956	1979.4	1036	1339.4	663	2365.1	1284.3
Sj_Blaster_Grouper_20016_MAP_3	LINE	Novel	13647.5	3621.4	10026.1	1218.2	2735.3	792.3	2775.3	461.6	1770.5	1149.3	2745
Sj_Blaster_Grouper_34107_MAP_5	LINE	Novel	13634.1	4204.7	9429.4	1434.1	2736.7	935.8	2530.3	519.6	1574.4	1315.2	2588
Sj_Blaster_Grouper_30822_MAP_3	LINE	Novel	13624.9	4195.2	9429.7	1358.2	2743.4	1005.4	2555.2	519.3	1591.8	1312.3	2539.3
Sj_Blaster_Grouper_29499_MAP_6	LINE	Novel	13623.7	5132.9	8490.8	2003.8	2939.5	1151.6	1920.3	699.5	1298.6	1278	2332.4
Sj_Blaster_Grouper_28510_MAP_4	LINE	Novel	13619.5	4201.4	9418.1	1330.4	2736.5	1038.3	2570.3	541.5	1540.5	1291.2	2570.8
Sj_Blaster_Grouper_31545_MAP_4	LINE	Novel	13614.6	9354.9	4259.7	2603.2	1503.7	2555.6	998.9	1567.7	513.5	2628.4	1243.6
Sj_Blaster_Grouper_30710_MAP_4	LINE	Novel	13613.9	5288.7	8325.2	2071.1	2769.6	1116	1901.9	726.9	1288.2	1374.7	2365.5
Sj_Blaster_Grouper_30241_MAP_11	LINE	Novel	13602.8	7857.6	5745.2	2522.2	2076.3	1764.6	1311.5	1072.3	746	2498.5	1611.4
Sj_Blaster_Grouper_19608_MAP_3	LINE	Novel	13594.5	4156.7	9437.8	1409.3	2625.6	910.6	2583.2	513.9	1627.8	1322.9	2601.2
Sj_Blaster_Grouper_28131_MAP_3	LINE	Novel	13593.8	9376.3	4217.5	3186.6	1576	2234.7	934.3	1450.2	558.4	2504.8	1148.8
Sj_Blaster_Grouper_22622_MAP_6	LINE	Novel	13579.6	9393.5	4186.1	2869.6	1368.7	2531.2	984	1526.4	524.8	2466.3	1308.6
Sj_Blaster_Grouper_33793_MAP_20	LINE	Novel	13570.8	8810.3	4760.5	2440.2	1606.5	2376.3	1131.3	1464.7	587.7	2529.1	1435
Sj_Blaster_Grouper_34924_MAP_8	LINE	Novel	13568	5165.3	8402.7	2070.4	2826.2	1075	1881.4	737.6	1437.4	1282.3	2257.7
Sj_Blaster_Grouper_33565_MAP_5	LINE	Novel	13566.8	8685.4	4881.4	2502.9	1598.6	2344	1204.6	1400.2	592.9	2438.3	1485.3
Sj_Blaster_Grouper_19721_MAP_3	LINE	Novel	13560.8	9356.4	4204.4	2624.8	1442.7	2523.4	915.7	1636.1	518.4	2572.1	1327.6
Sj_Blaster_Grouper_29359_MAP_3	LINE	Novel	13553.1	8169.2	5383.9	2778.7	1902.4	1922.7	1285.3	1207.6	724.4	2260.2	1471.8
Sj_Blaster_Grouper_27769_MAP_20	LINE	Novel	13549.9	6299.1	7250.8	2890.9	3397.5	1237.6	1354.8	918.1	1018.1	1252.5	1480.4
Sj_Blaster_Grouper_34525_MAP_3	LINE	Novel	13534	9806.3	3727.7	2863.1	1194	2639.2	956.1	1622.4	490.3	2681.6	1087.3
Sj_Blaster_Grouper_32926_MAP_4	LINE	Novel	13523.2	4197.7	9325.5	1406.3	2741.1	954.3	2481.2	519.3	1557.4	1317.8	2545.8
Sj_Blaster_Grouper_27075_MAP_20	LINE	Novel	13522.4	9299.4	4223	2481.5	1469.3	2555.2	962.4	1614	491.5	2648.7	1299.8
Sj_Blaster_Grouper_22382_MAP_20	LINE	Novel	13513.6	3963.4	9550.2	1416.8	2695.8	884.7	2638.9	486.5	1609.3	1175.4	2606.2
Sj_Blaster_Grouper_33715_MAP_6	LINE	Novel	13508.2	4810.8	8697.4	1594.6	2448.4	1131.8	2329.1	585.6	1470	1498.8	2449.9
Sj_Blaster_Grouper_31261_MAP_3	LINE	Novel	13507.3	9175	4332.3	2554.5	1417.7	2524.9	1009.9	1574.8	535	2520.8	1369.7
Sj_Blaster_Grouper_31794_MAP_3	LINE	Novel	13494.9	4664.5	8830.4	1467.1	2495.9	1138.7	2367.8	575.5	1496.7	1483.2	2470
Sj_Blaster_Grouper_23889_MAP_3	LINE	Novel	13478.7	9764.4	3714.3	2588.5	1316.7	2756.9	808.8	1728.5	488.6	2690.5	1100.2
Sj_Blaster_Grouper_29651_MAP_3	LINE	Novel	13469.9	3932.4	9537.5	1369.3	2630.1	895.2	2636.3	467.1	1615.6	1200.8	2655.5
Sj_Blaster_Grouper_30821_MAP_5	LINE	Novel	13467.7	4040.4	9427.3	1352.3	2773.3	937.1	2541.8	497.1	1576.7	1253.9	2535.5
Sj_Blaster_Grouper_32402_MAP_3	LINE	Novel	13462.6	4737.6	8725	1547	2459.2	1156.5	2367.2	574.1	1463.1	1460	2435.5
Sj_Blaster_Grouper_29960_MAP_20	LINE	Novel	13458.7	7657.4	5801.3	2574.9	2201.7	1700.4	1404.7	1032.7	737.1	2349.4	1457.8
Sj_Blaster_Grouper_21140_MAP_3	LINE	Novel	13455	4096.5	9358.5	1258.4	2643.7	1035.6	2651.4	528.4	1597.7	1274.1	2465.7
Sj_Blaster_Grouper_29025_MAP_8	LINE	Novel	13449.7	5479.2	7970.5	1972.4	2838.4	1275	1724.4	729.2	1170.8	1502.6	2236.9
Sj_Blaster_Grouper_31263_MAP_3	LINE	Novel	13447.4	9265.6	4181.8	2465.2	1449.2	2556.1	957.5	1612.9	490.5	2631.4	1284.6
Sj_Blaster_Grouper_34335_MAP_10	LINE	Novel	13447.2	4710.1	8737.1	1529.2	2497.4	1162.1	2377.2	575	1441.5	1443.8	2421
Sj_Blaster_Grouper_27252_MAP_20	LINE	Novel	13443.9	9072	4371.9	2989.7	1720.3	2203.1	933.7	1407.4	584.2	2471.8	1133.7
Sj_Blaster_Grouper_33725_MAP_5	LINE	Novel	13442.4	4387.2	9055.2	1397.2	2730.4	1109.1	2365.4	540.5	1473.8	1340.4	2485.6
Sj_Blaster_Grouper_27970_MAP_4	LINE	Novel	13434.1	9526.6	3907.5	2686.4	1341.2	2612.5	893.7	1591.5	464.9	2636.2	1207.7
Sj_Blaster_Grouper_18050_MAP_3	LINE	Novel	13428.1	9459.9	3968.2	2677.8	1328.3	2573.4	918.8	1584.3	490.1	2624.4	1231
Sj_Blaster_Grouper_29936_MAP_3	LINE	Novel	13426.9	9060.9	4366	2516.8	1502.6	2463.1	1054.4	1562.8	536.8	2518.2	1272.2
Sj_Blaster_Grouper_33174_MAP_3	LINE	Novel	13416.2	3750.2	9666	1304.8	2691.2	834.8	2616.7	463.6	1621	1147	2737.1
Sj_Blaster_Grouper_30979_MAP_3	LINE	Novel	13412.9	4652.3	8760.6	1720.5	2826.8	1032.4	2203.3	648.2	1321.2	1251.2	2409.3
Sj_Blaster_Grouper_34737_MAP_5	LINE	Novel	13406.6	6197.7	7208.9	2655.2	2528.6	1294.8	1529.7	869.4	1172	1378.3	1978.6
Sj_Blaster_Grouper_28651_MAP_4	LINE	Novel	13406.5	4237.3	9169.2	1510.8	2441.1	962.8	2514.5	517.3	1572.4	1246.4	2641.2
Sj_Blaster_Grouper_27758_MAP_5	LINE	Novel	13405	3929.3	9475.7	1380.7	2571.8	887.5	2592.3	449.5	1627.7	1211.6	2683.9
Sj_Blaster_Grouper_34896_MAP_5	LINE	Novel	13393.1	4896.5	8496.6	1942	2939.8	1040.3	1896.7	682.1	1368.6	1232.1	2291.5
Sj_Blaster_Grouper_28506_MAP_3	LINE	Novel	13392.8	3842	9550.8	1244.5	2878.7	930.2	2526.4	508.3	1556.1	1159	2589.6
Sj_Blaster_Grouper_26086_MAP_3	LINE	Novel	13392.5	4503.2	8889.3	1505.7	2600.2	1063.5	2359.8	529.9	1483.4	1404.1	2445.9
Sj_Blaster_Grouper_28895_MAP_3	LINE	Novel	13384.1	4730	8654.1	1797.1	2870.6	972.9	2006.2	695.1	1408.3	1264.9	2369
Sj_Blaster_Grouper_32046_MAP_4	LINE	Novel	13379.1	4791.1	8588	1552.1	2349.5	1152.5	2346.7	589.4	1451.9	1497.1	2439.9
Sj_Blaster_Grouper_35027_MAP_3	LINE	RTE-1_MD_1p	13374.2	5570	7804.2	1782	2867.6	1392.7	1830.3	707.4	997.5	1687.9	2108.8
Sj_Blaster_Grouper_20245_MAP_4	LINE	Novel	13370.4	4395.1	8975.3	1424.6	2553.1	990.6	2410.7	557.3	1567.5	1422.6	2444
Sj_Blaster_Grouper_31629_MAP_20	LINE	Novel	13368.9	4280.4	9088.5	1450.6	2608.6	974.5	2487.2	500	1515.8	1355.3	2476.9
Sj_Blaster_Grouper_34636_MAP_3	LINE	Novel	13368.8	7347.8	6021	3261.2	2716.1	1454.9	1282.4	1122.7	891.2	1509	1131.3
Sj_Blaster_Grouper_27801_MAP_5	LINE	Novel	13367.6	4065.8	9301.8	1441.3	2499	917.1	2562.4	474.3	1593.5	1233.1	2646.9
Sj_Blaster_Grouper_34759_MAP_4	LINE	Novel	13339.8	8268.3	5071.5	2185.7	1786.8	2312.9	1222.1	1425.8	638.3	2343.9	1424.3
Sj_Blaster_Grouper_33594_MAP_3	LINE	Novel	13335.6	9379.2	3956.4	2555	1406.1	2589.1	885.5	1595.1	452.5	2640	1212.3
Sj_Blaster_Grouper_31939_MAP_4	LINE	Novel	13334.8	7674.3	5660.5	2403.3	2242.6	1839.1	1261.2	1178.8	751.1	2253.1	1405.6
Sj_Blaster_Grouper_31059_MAP_9	LINE	Novel	13330.9	8679.1	4651.8	2358.4	1505.1	2352.6	1162.9	1459.9	566.7	2508.2	1417.1
Sj_Blaster_Grouper_26991_MAP_4	LINE	Novel	13325.4	4438.6	8886.8	1650	3043.1	972.5	2072.8	576.1	1384.1	1240	2386.8
Sj_Blaster_Grouper_34555_MAP_5	LINE	Novel	13321.9	7700.3	5621.6	2593.3	2222.6	1753.3	1359.3	1081	719.3	2272.7	1320.4
Sj_Blaster_Grouper_26012_MAP_3	LINE	Novel	13317.2	5804.5	7512.7	2705.3	3416.2	1120.4	1429.5	801.9	1144	1176.9	1523
Sj_Blaster_Grouper_29690_MAP_3	LINE	Novel	13306.1	4106	9200.1	1378.9	2614.8	921.8	2479	497.2	1569	1308.1	2537.3
Sj_Blaster_Grouper_28211_MAP_20	LINE	Novel	13301.7	6445.8	6855.9	2933	3100.5	1286	1342	945.6	950	1281.2	1463.4
Sj_Blaster_Grouper_34193_MAP_3	LINE	Novel	13296.6	9055.4	4241.2	2535.6	1559.1	2465.9	963.9	1584	507	2469.9	1211.2
Sj_Blaster_Grouper_28231_MAP_7	LINE	Novel	13289.8	8728.7	4561.1	2942.1	1797.2	2058.3	962	1405	610.1	2323.3	1191.8
Sj_Blaster_Grouper_31065_MAP_3	LINE	Novel	13288	5681.4	7606.6	2196.7	2574.4	1308.2	1723.1	707.8	1095.7	1468.7	2213.4
Sj_Blaster_Grouper_27239_MAP_4	LINE	Novel	13286.2	4584	8702.2	1532	2508.7	1058.1	2334.6	614.1	1483.2	1379.8	2375.7
Sj_Blaster_Grouper_26872_MAP_3	LINE	Novel	13286	4872.4	8413.6	1801.9	2788.1	1103.5	1980.3	680.3	1351.8	1286.7	2293.4
Sj_Blaster_Grouper_34619_MAP_5	LINE	Novel	13276.8	5291.9	7984.9	1836.9	2595.9	1159	1962.9	725.3	1278.8	1570.7	2147.3
Sj_Blaster_Grouper_20574_MAP_3	LINE	Novel	13264.1	9559.6	3704.5	2675.5	1315.2	2648.8	804.4	1647.9	466.7	2587.4	1118.2
Sj_Blaster_Grouper_33388_MAP_3	LINE	Novel	13263	8947.9	4315.1	2427.1	1374.2	2409.1	1035.9	1526.7	538.3	2585	1366.7
Sj_Blaster_Grouper_32310_MAP_5	LINE	Novel	13259.1	9583.8	3675.3	2608.3	1365.4	2644.7	811.9	1637.4	417.8	2693.4	1080.2
Sj_Blaster_Grouper_34112_MAP_3	LINE	Novel	13254.1	4081.3	9172.8	1369.3	2600.2	915	2475.7	495.2	1566.1	1301.8	2530.8
Sj_Blaster_Grouper_30663_MAP_5	LINE	Novel	13253.1	7151.5	6101.6	3340.4	2795.1	1294.4	1198.2	1028.9	883.9	1487.8	1224.4
Sj_Blaster_Grouper_34581_MAP_6	LINE	Novel	13251.7	7238	6013.7	2382.1	2247.6	1636.7	1448.4	974.5	781.2	2244.7	1536.5
Sj_Blaster_Grouper_26784_MAP_4	LINE	Novel	13235	7751.3	5483.7	2741.3	2036.8	1875.9	1266	1035.2	686.2	2098.9	1494.7
Sj_Blaster_Grouper_27335_MAP_3	LINE	Novel	13234.2	10408.2	2826	2987.1	983.6	2713.9	634.7	1865.2	343.3	2842	864.4
Sj_Blaster_Grouper_34492_MAP_4	LINE	Novel	13226.8	7200.4	6026.4	2477.7	2378.7	1641	1471	1020.9	740.5	2060.8	1436.2
Sj_Blaster_Grouper_22117_MAP_4	LINE	Novel	13213.6	3915.3	9298.3	1366.7	2556.5	887.2	2593.4	486.5	1582.8	1174.9	2565.6
Sj_Blaster_Grouper_26053_MAP_7	LINE	Novel	13209.1	8661.5	4547.6	2414.3	1580	2372.5	1045.9	1505.9	595.6	2368.8	1326.1
Sj_Blaster_Grouper_16230_MAP_3	LINE	Novel	13204.9	4024.2	9180.7	1364.6	2594.6	902	2504.4	487.1	1560.7	1270.5	2521
Sj_Blaster_Grouper_23188_MAP_3	LINE	Novel	13194.9	5714.6	7480.3	1867.2	2710.4	1355.7	1752.6	740.3	981.5	1751.4	2035.8
Sj_Blaster_Grouper_34134_MAP_4	LINE	Novel	13173.3	8003.7	5169.6	2300.4	1810.2	2177.1	1255.5	1370.5	624.6	2155.7	1479.3
Sj_Blaster_Grouper_23579_MAP_3	LINE	Novel	13164.6	9221.5	3943.1	2719.8	1343.3	2457.7	841.9	1578.8	493.5	2465.2	1264.4
Sj_Blaster_Grouper_32328_MAP_3	LINE	Novel	13157.8	8748.5	4409.3	2354.1	1529.6	2399	1009.5	1486.4	509.9	2509	1360.3
Sj_Blaster_Grouper_29102_MAP_3	LINE	Novel	13151.7	4025.3	9126.4	1375.3	2681	907.4	2447.7	476.7	1521.1	1265.9	2476.6
Sj_Blaster_Grouper_17864_MAP_10	LINE	Novel	13149.6	4586.4	8563.2	1511.8	2463.3	1116.8	2307.6	533.5	1425.8	1424.3	2366.5
Sj_Blaster_Grouper_28122_MAP_5	LINE	Novel	13145.4	8850.1	4295.3	3160.9	1508.6	2033.7	998	1329.6	586.3	2325.9	1202.4
Sj_Blaster_Grouper_35089_MAP_17	LINE	Novel	13140.2	7336.2	5804	2424.5	2193.1	1641.5	1316.7	972.2	745.8	2298	1548.4
Sj_Blaster_Grouper_19703_MAP_3	LINE	Novel	13140	9074.5	4065.5	2613.7	1393.1	2439.8	879.4	1570.6	502.2	2450.4	1290.8
Sj_Blaster_Grouper_17452_MAP_3	LINE	Novel	13131.3	8783.1	4348.2	2550.1	1385.7	2367.2	1038.6	1478.5	537.7	2387.3	1386.2
Sj_Blaster_Grouper_33803_MAP_3	LINE	Novel	13129.8	5124	8005.8	1670.6	2206.3	1245.6	2194.6	650.2	1403.8	1557.6	2201.1
Sj_Blaster_Grouper_26628_MAP_3	LINE	Novel	13104	9926.9	3177.1	2966.5	1141	2593.8	672.1	1727.1	434.9	2639.5	929.1
Sj_Blaster_Grouper_24495_MAP_20	LINE	Novel	13103.8	7011.5	6092.3	3136	2825.6	1343.7	1219.8	1069.9	913.9	1461.9	1133
Sj_Blaster_Grouper_20992_MAP_4	LINE	Novel	13099	4792.7	8306.3	1512.8	2313.3	1172.9	2249.6	612	1433	1495	2310.4
Sj_Blaster_Grouper_33484_MAP_3	LINE	Novel	13098.8	3499.3	9599.5	1265.8	2439	754.5	2706.7	422.2	1807.8	1056.8	2646
Sj_Blaster_Grouper_31697_MAP_3	LINE	Novel	13093.8	7984.9	5108.9	2699.7	1997.8	1773.7	1101.8	1297.9	714.6	2213.6	1294.7
Sj_Blaster_Grouper_29736_MAP_5	LINE	Novel	13091.8	7170.7	5921.1	3248.3	2761	1337.4	1174.9	1115.6	867.5	1469.4	1117.7
Sj_Blaster_Grouper_20075_MAP_3	LINE	Novel	13079.5	3152.3	9927.2	1074.3	2643.2	696.3	2795.1	379.6	1754.9	1002.1	2734
Sj_Blaster_Grouper_25869_MAP_3	LINE	Novel	13070.6	3784	9286.6	1425.5	2631	891.1	2480.6	503.4	1604.6	964	2570.4
Sj_Blaster_Grouper_31202_MAP_9	LINE	Novel	13060.6	4998.1	8062.5	2113.7	2622.8	1003.2	1898	693.9	1321.5	1187.3	2220.2
Sj_Blaster_Piler_124.0_MAP_9	LINE	Novel	13054.8	9009.1	4045.7	2551.7	1330.9	2472.4	927.9	1527.1	526.7	2457.9	1260.2
Sj_Blaster_Grouper_32717_MAP_20	LINE	Novel	13048.8	6834.4	6214.4	3105.3	2906.2	1292	1258.2	1049	927.7	1388.1	1122.3
Sj_Blaster_Grouper_30676_MAP_3	LINE	Novel	13046.8	4145.9	8900.9	1537.3	2509.5	894.2	2335.8	510.4	1625.6	1204	2430
Sj_Blaster_Grouper_26422_MAP_3	LINE	Novel	13038.9	8391.5	4647.4	2340.8	1435	2295.2	1164.4	1418.4	574.5	2337.1	1473.5
Sj_Blaster_Grouper_21730_MAP_20	LINE	Novel	13032.5	3560.4	9472.1	1159.3	2673.5	875.4	2485.8	437.6	1669.4	1088.1	2643.4
Sj_Blaster_Grouper_33573_MAP_5	LINE	Novel	13022	5289.4	7732.6	1938.7	2563.1	1159.1	1705.4	706	1064.9	1485.6	2399.2
Sj_Blaster_Grouper_30776_MAP_3	LINE	Novel	13010.8	4187.4	8823.4	1543.6	3100.5	913	2061.8	574.4	1313.4	1156.4	2347.7
Sj_Blaster_Grouper_35086_MAP_5	LINE	RTE-1_MD_1p	13008.5	7538.8	5469.7	2455	2139.5	1715.8	1210.8	1023.4	679.6	2344.6	1439.8
Sj_Blaster_Grouper_32209_MAP_3	LINE	Novel	12994.3	4098.4	8895.9	1399.9	2572.8	952.3	2414.6	512.9	1508.4	1233.3	2400.1
Sj_Blaster_Grouper_35090_MAP_3	LINE	Novel	12990.2	6960.5	6029.7	2332.4	2339.2	1607.5	1339.5	940.4	775.7	2080.2	1575.3
Sj_Blaster_Grouper_27746_MAP_3	LINE	Novel	12984.6	4628.7	8355.9	1908.6	2918.5	944.2	1846.8	643.4	1297.4	1132.5	2293.2
Sj_Blaster_Grouper_22034_MAP_20	LINE	Novel	12984.6	9510.8	3473.8	2559.3	1373.1	2541.5	712.7	1722.2	419.5	2687.8	968.5
Sj_Blaster_Grouper_33319_MAP_3	LINE	RTE-1_MD_1p	12983.2	8467.2	4516	2378.5	1503.5	2305.2	1047	1438.5	549.5	2345	1416
Sj_Blaster_Grouper_25257_MAP_3	LINE	Novel	12982.1	8612.8	4369.3	2360	1649.7	2351.7	1029.8	1475.2	513.9	2425.9	1175.9
Sj_Blaster_Grouper_23397_MAP_5	LINE	Novel	12980.9	4425.4	8555.5	1437.7	2401.2	1102.7	2338.7	522.5	1445.7	1362.5	2369.9
Sj_Blaster_Grouper_30739_MAP_3	LINE	Novel	12960.3	4211.7	8748.6	1351	2448.8	958.3	2379.1	544.1	1510.3	1358.3	2410.4
Sj_Blaster_Grouper_26577_MAP_3	LINE	Novel	12958.6	8178	4780.6	2851.9	1673.3	1877.9	1127.1	1272.5	651.5	2175.7	1328.7
Sj_Blaster_Grouper_29985_MAP_6	LINE	Novel	12940.4	4351.3	8589.1	1677	2950.7	955.7	1993.8	562.1	1309.2	1156.5	2335.4
Sj_Blaster_Grouper_34751_MAP_3	LINE	Novel	12931.6	4337	8594.6	1551.7	2598.5	1016.3	2268.3	554.1	1441.7	1214.9	2286.1
Sj_Blaster_Grouper_16041_MAP_3	LINE	Novel	12927.2	3841.6	9085.6	1295.9	2586.9	863.2	2481.8	475.7	1530	1206.8	2486.9
Sj_Blaster_Grouper_24335_MAP_9	LINE	Novel	12924.2	5469	7455.2	2592.1	3494.2	1077.9	1383	749.4	1089.2	1049.6	1488.8
Sj_Blaster_Grouper_25455_MAP_3	LINE	Novel	12915.3	3095.3	9820	1032.1	2841.5	659.1	2673.7	383.9	1674.3	1020.2	2630.5
Sj_Blaster_Grouper_31322_MAP_12	LINE	Novel	12909	4714.2	8194.8	1493.8	2296	1146.8	2226.6	596.8	1381.8	1476.8	2290.4
Sj_Blaster_Grouper_34496_MAP_3	LINE	Novel	12907.8	8280.8	4627	2268.4	1527.9	2260.3	1099.5	1404.7	546.9	2347.4	1452.7
Sj_Blaster_Grouper_28818_MAP_6	LINE	Novel	12890.2	8564.6	4325.6	2920.3	1600.1	2012.9	945.9	1310	584.9	2321.4	1194.7
Sj_Blaster_Grouper_17327_MAP_5	LINE	Novel	12877.6	4371.5	8506.1	1483.5	2445.9	1018.3	2290	505.7	1420.4	1364	2349.8
Sj_Blaster_Grouper_31402_MAP_3	LINE	Novel	12874.7	3795.4	9079.3	1311.2	2548.7	868.7	2501.8	459.1	1552.3	1156.4	2476.5
Sj_Blaster_Grouper_28823_MAP_3	LINE	Novel	12874.2	4783	8091.2	1999.7	2682.7	947.2	1852.9	638	1311.6	1198.1	2244
Sj_Blaster_Grouper_27741_MAP_4	LINE	Novel	12867.2	7018.5	5848.7	3300.9	2690.1	1280.3	1169.9	1004.1	854.8	1433.2	1133.9
Sj_Blaster_Grouper_20491_MAP_7	LINE	Novel	12862.6	9493	3369.6	2631.4	1146	2637	748.4	1655.9	416.5	2568.7	1058.7
Sj_Blaster_Piler_474.0_MAP_4	LINE	Novel	12860.8	3537.7	9323.1	1103.7	2705.2	859.7	2535.6	464.5	1560.3	1109.8	2522
Sj_Blaster_Grouper_34659_MAP_3	LINE	Novel	12857.3	5642	7215.3	2290.6	2431.5	1246.7	1644.1	727.9	984.9	1376.8	2154.8
Sj_Blaster_Grouper_21828_MAP_3	LINE	Novel	12852.5	9033.2	3819.3	2507.4	1367.6	2522.6	844.2	1515.8	470.2	2487.4	1137.3
Sj_Blaster_Grouper_33822_MAP_5	LINE	Novel	12849.4	3889.1	8960.3	1415.3	2524.6	889.8	2394.7	437	1593	1147	2448
Sj_Blaster_Grouper_34418_MAP_3	LINE	Novel	12844.7	6953.8	5890.9	2314	2325.1	1521.4	1371.9	929	750.2	2189.4	1443.7
Sj_Blaster_Grouper_30044_MAP_7	LINE	Novel	12831.1	4525.3	8305.8	1776.8	2659.1	967.9	2007.3	662.1	1346	1118.5	2293.4
Sj_Blaster_Grouper_33890_MAP_4	LINE	Novel	12819.2	7535.8	5283.4	2749.4	1839.5	1706.1	1308.1	985.4	678.1	2094.9	1457.7
Sj_Blaster_Grouper_31838_MAP_3	LINE	Novel	12816.7	9633.5	3183.2	2610.2	1137.1	2655.8	723.4	1643.3	341.7	2724.2	981
Sj_Blaster_Grouper_26270_MAP_20	LINE	Novel	12814.7	7125.7	5689	3308.3	2641.7	1284.9	1084.4	1092.3	806.9	1440.2	1156
Sj_Blaster_Grouper_33237_MAP_15	LINE	Novel	12807	7065.3	5741.7	3304.2	2681.3	1295.6	1149.9	1017.6	780.2	1447.9	1130.3
Sj_Blaster_Grouper_25461_MAP_4	LINE	Novel	12803.2	3783.9	9019.3	1344	2393.8	842.9	2501.3	431.5	1556.1	1165.5	2568.1
Sj_Blaster_Grouper_28154_MAP_4	LINE	Novel	12801.7	5308.2	7493.5	2126.5	2462	1183.2	1818.6	721.1	1209.3	1277.4	2003.6
Sj_Blaster_Grouper_34970_MAP_3	LINE	Novel	12801.3	6241.9	6559.4	2310.4	2273.4	1405	1519.8	806	840.2	1720.5	1926
Sj_Blaster_Grouper_32591_MAP_3	LINE	Novel	12800.2	4359.4	8440.8	1421.2	2394.3	1089.6	2276.6	518	1438.1	1330.6	2331.8
Sj_Blaster_Grouper_33994_MAP_3	LINE	Novel	12799.3	5041	7758.3	1891.9	2618.5	1092.1	1846.3	658.6	1170.7	1398.4	2122.8
Sj_Blaster_Grouper_34690_MAP_20	LINE	Novel	12796.3	6845.5	5950.8	3076.4	2677	1302	1213.8	1028.5	881.8	1438.6	1178.2
Sj_Blaster_Grouper_34507_MAP_4	LINE	Novel	12789.2	7461.5	5327.7	2994.8	2078.8	1755.6	1183.8	992.4	735.5	1718.7	1329.6
Sj_Blaster_Grouper_29469_MAP_7	LINE	Novel	12788.7	4213.8	8574.9	1311.2	2518.4	1068.5	2369.2	492.1	1405.9	1342	2281.4
Sj_Blaster_Grouper_27353_MAP_3	LINE	Novel	12778.9	8987.5	3791.4	2730.7	1272.4	2327	861.8	1532.6	494.2	2397.2	1163
Sj_Blaster_Grouper_25038_MAP_3	LINE	Novel	12778.1	3353.7	9424.4	996.6	2764.9	880.1	2549.3	392.3	1535.5	1084.7	2574.7
Sj_Blaster_Grouper_31951_MAP_3	LINE	Novel	12766.1	7358.3	5407.8	2607.5	1811.6	1783.4	1329.7	930.4	674.7	2037	1591.8
Sj_Blaster_Piler_667.0_MAP_5	LINE	Novel	12764.8	6033.7	6731.1	2837.1	2987.2	1183.7	1322.5	840.3	1015.1	1172.6	1406.3
Sj_Blaster_Grouper_33967_MAP_5	LINE	Novel	12762.3	3266	9496.3	960.7	2792.2	850.6	2564.4	407.6	1592.6	1047.1	2547.1
Sj_Blaster_Grouper_25627_MAP_7	LINE	Novel	12761.4	8631.2	4130.2	2924.8	1557.8	2092	903.3	1315.8	570.5	2298.6	1098.6
Sj_Blaster_Grouper_33041_MAP_12	LINE	Novel	12749.9	4301.9	8448	1409.5	2269.8	995.7	2356.5	517.8	1472.7	1378.9	2349
Sj_Blaster_Grouper_27183_MAP_3	LINE	Novel	12749.3	3610.2	9139.1	1207.5	2478.4	855	2523.7	449.2	1580.1	1098.5	2556.9
Sj_Blaster_Grouper_26144_MAP_3	LINE	Novel	12744.9	6531.6	6213.3	2854	2882.5	1287.3	1281.5	1008.4	906.4	1381.9	1142.9
Sj_Blaster_Grouper_33321_MAP_8	LINE	Novel	12740.7	4443	8297.7	1292.8	2347.7	1162.5	2253.3	556.4	1376	1431.3	2320.7
Sj_Blaster_Grouper_19785_MAP_3	LINE	Novel	12740.3	2943.2	9797.1	1010.2	2862.8	635.1	2650.6	348.7	1674.2	949.2	2609.5
Sj_Blaster_Grouper_32086_MAP_3	LINE	Novel	12738.5	4812.6	7925.9	1710.7	2219.7	1111.5	2157.5	606.5	1363.8	1383.9	2184.9
Sj_Blaster_Grouper_27179_MAP_3	LINE	Novel	12737.4	8611.2	4126.2	2416.4	1403.4	2385.2	982.6	1439.9	541.9	2369.7	1198.3
Sj_Blaster_Grouper_22772_MAP_3	LINE	Novel	12728.7	8682.6	4046.1	2405.4	1370.8	2344.5	977.1	1561.8	492.8	2370.9	1205.4
Sj_Blaster_Grouper_21975_MAP_10	LINE	Novel	12713.3	9032	3681.3	2438.1	1324.3	2416.6	813.3	1662.3	482.4	2515	1061.3
Sj_Blaster_Grouper_33780_MAP_3	LINE	Novel	12703.8	3448.9	9254.9	1083.7	2641.9	822.4	2450.2	453.9	1588.5	1088.9	2574.3
Sj_Blaster_Grouper_17377_MAP_3	LINE	Novel	12688.5	8417.1	4271.4	2427.4	1461.4	2269.2	955.4	1409	505.7	2311.5	1348.9
Sj_Blaster_Grouper_33955_MAP_3	LINE	Novel	12666.5	7199.1	5467.4	3079.9	2456.6	1418.5	1196	975	720.8	1725.7	1094
Sj_Blaster_Grouper_28118_MAP_3	LINE	Novel	12664.6	8729.1	3935.5	3147.7	1386.6	1980	904	1311.5	510.1	2289.9	1134.8
Sj_Blaster_Grouper_25786_MAP_4	LINE	Novel	12662.4	5594.9	7067.5	2643.6	3308.4	1117.1	1307.2	762.4	1024.5	1071.8	1427.4
Sj_Blaster_Grouper_21829_MAP_11	LINE	Novel	12637.3	3738.1	8899.2	1339.5	2401.1	823.9	2507.5	460.1	1528.2	1114.6	2462.4
Sj_Blaster_Grouper_22388_MAP_4	LINE	Novel	12622.9	9015	3607.9	2561	1189.6	2467.7	883.2	1595.8	450.4	2390.5	1084.7
Sj_Blaster_Grouper_21557_MAP_20	LINE	Novel	12621.6	8848	3773.6	2370.3	1301.7	2374.8	838.5	1636.7	496.2	2466.2	1137.2
Sj_Blaster_Grouper_28108_MAP_3	LINE	Novel	12611	8837.2	3773.8	3012.8	1238.7	2068.8	858.3	1401.5	543.5	2354.1	1133.3
Sj_Blaster_Grouper_34278_MAP_3	LINE	Novel	12608.5	4364.2	8244.3	1635.2	2758.5	901.7	1872.6	646.6	1367	1180.7	2246.2
Sj_Blaster_Grouper_26650_MAP_7	LINE	Novel	12603.6	3962.6	8641	1280.7	2418.9	968.5	2380.7	483.7	1460	1229.7	2381.4
Sj_Blaster_Grouper_19251_MAP_3	LINE	Novel	12573.9	3566.7	9007.2	1152.2	2658.1	860.3	2412.3	426.1	1509.9	1128.1	2426.9
Sj_Blaster_Grouper_24625_MAP_20	LINE	Novel	12567.3	6807	5760.3	3195	2748.1	1247.9	1137.3	992.3	794.8	1371.8	1080.1
Sj_Blaster_Grouper_30823_MAP_4	LINE	Novel	12560.9	3977.9	8583	1295.2	2443.3	915.1	2340	546.8	1452.5	1220.8	2347.2
Sj_Blaster_Grouper_32371_MAP_5	LINE	Novel	12559.1	6271.4	6287.7	2459.6	2059.3	1475.3	1486.3	751.1	820.1	1585.4	1922
Sj_Blaster_Grouper_33455_MAP_3	LINE	Novel	12557.8	8482.4	4075.4	2307.8	1563.6	2359	911.4	1430.6	446.8	2385	1153.6
Sj_Blaster_Grouper_27067_MAP_20	LINE	Novel	12556.4	6354.1	6202.3	2734.6	2834	1283.4	1260.8	960.6	915.8	1375.5	1191.7
Sj_Blaster_Grouper_29122_MAP_3	LINE	Novel	12551.7	9288.4	3263.3	2772.9	1098.8	2485.5	841.9	1497	386	2533	936.6
Sj_Blaster_Grouper_22448_MAP_3	LINE	Novel	12548.7	9147	3401.7	2576.2	1279.9	2434.3	730.7	1683.2	387.2	2453.3	1003.9
Sj_Blaster_Grouper_28329_MAP_20	LINE	Novel	12546	5793.2	6752.8	2570.3	3052.7	1185.9	1289.4	850.4	960.8	1186.6	1449.9
Sj_Blaster_Grouper_33242_MAP_3	LINE	Novel	12526.9	3378.5	9148.4	1142.8	2515.9	801.6	2567.6	448.1	1551.2	986	2513.7
Sj_Blaster_Grouper_16425_MAP_6	LINE	Novel	12523.4	8461.8	4061.6	2439.3	1272	2293.9	1006.6	1391.3	491.8	2337.3	1291.2
Sj_Blaster_Grouper_32356_MAP_3	LINE	Novel	12522.3	8384.4	4137.9	2307	1393.6	2305.3	959.8	1420.3	488.6	2351.8	1295.9
Sj_Blaster_Grouper_30446_MAP_20	LINE	Novel	12503.5	8456.4	4047.1	2381.8	1188.7	2292.9	1051.3	1403.4	507	2378.3	1300.1
Sj_Blaster_Grouper_21002_MAP_20	LINE	Novel	12491.8	8812.1	3679.7	2366.7	1321.6	2489.9	801.7	1532.3	453.8	2423.2	1102.6
Sj_Blaster_Grouper_28249_MAP_6	LINE	Novel	12487.9	7990.8	4497.1	2235.6	1467.4	2226.4	1135.7	1350.3	573.7	2178.5	1320.3
Sj_Blaster_Grouper_27014_MAP_4	LINE	Novel	12484	8447.8	4036.2	2230.8	1375	2375.2	949.2	1486.3	502.4	2355.5	1209.6
Sj_Blaster_Grouper_20453_MAP_3	LINE	Novel	12480.5	4169.7	8310.8	1421	2384.7	969.9	2260.5	497	1393.7	1281.8	2271.9
Sj_Blaster_Grouper_29647_MAP_9	LINE	Novel	12475.2	4544.9	7930.3	1498.6	2168.1	1081.7	2175.4	545.8	1366.9	1418.8	2219.9
Sj_Blaster_Grouper_34967_MAP_3	LINE	Novel	12474.2	5187.7	7286.5	1763.6	2650.1	1354.2	1681	624.3	950.1	1445.6	2005.3
Sj_Blaster_Grouper_31783_MAP_3	LINE	Novel	12469.8	4304.1	8165.7	1736.6	2842.8	926.5	1818.3	610.9	1298.2	1030.1	2206.4
Sj_Blaster_Grouper_25988_MAP_3	LINE	Novel	12468.9	6071.1	6397.8	2820.5	2811.2	1248.5	1255.6	881.1	980.4	1121	1350.6
Sj_Blaster_Grouper_29945_MAP_3	LINE	Novel	12463.4	9327.6	3135.8	2681.9	1083.6	2545.7	701.7	1564.6	351.2	2535.4	999.3
Sj_Blaster_Grouper_26041_MAP_3	LINE	Novel	12455.5	3500.5	8955	1132.1	2448.5	882.5	2433.5	414.9	1604.4	1071	2468.6
Sj_Blaster_Grouper_32464_MAP_5	LINE	Novel	12441.8	5260	7181.8	1858.9	2539	1283.6	1639.7	702	950.5	1415.5	2052.6
Sj_Blaster_Grouper_27732_MAP_9	LINE	Novel	12441.3	4761.5	7679.8	1934.1	2676.6	963.1	1708.6	668.6	1192.7	1195.7	2101.9
Sj_Blaster_Grouper_30453_MAP_3	LINE	Novel	12439.8	6940.6	5499.2	2406.6	1761.4	1692.5	1372.7	891.8	702.6	1949.7	1662.5
Sj_Blaster_Grouper_29437_MAP_12	LINE	Novel	12438.9	6085.6	6353.3	2800.9	2882.1	1211.6	1250.9	891.1	887.2	1182	1333.1
Sj_Blaster_Grouper_32247_MAP_3	LINE	RTE-1_MD_1p	12437.8	8317.3	4120.5	2284.8	1323.7	2313.1	1005.3	1413.3	488.9	2306.1	1302.6
Sj_Blaster_Grouper_18612_MAP_8	LINE	Novel	12435.2	4081.7	8353.5	1394.9	2427.7	946.3	2221.8	480	1397	1260.5	2307
Sj_Blaster_Grouper_26569_MAP_6	LINE	Novel	12433	7420.7	5012.3	2561.6	1830	1771.1	1096.3	1000.7	643.7	2087.3	1442.3
Sj_Blaster_Grouper_22569_MAP_3	LINE	Novel	12419.5	9067.9	3351.6	2459.7	1079.7	2426.2	785.5	1700.5	445.6	2481.5	1040.8
Sj_Blaster_Grouper_24080_MAP_12	LINE	Novel	12419	9076.6	3342.4	2537.5	1226.4	2384.4	714.7	1655.5	402	2499.2	999.3
Sj_Blaster_Grouper_18463_MAP_3	LINE	Novel	12412.3	8230.7	4181.6	2268.4	1344.1	2257.8	995.1	1399.1	499	2305.4	1343.4
Sj_Blaster_Grouper_19906_MAP_4	LINE	Novel	12390.3	3710.3	8680	1227.5	2497.2	892.9	2327.5	440.4	1447.4	1149.5	2407.9
Sj_Blaster_Grouper_23661_MAP_3	LINE	Novel	12389.6	6845.8	5543.8	3080.3	2632.2	1266.9	1082.8	1074	783.6	1424.6	1045.2
Sj_Blaster_Piler_839.0_MAP_3	LINE	Novel	12384.4	3570.6	8813.8	1248.7	2538.4	817	2425.3	414.8	1479.1	1090.1	2371
Sj_Blaster_Grouper_34391_MAP_3	LINE	Novel	12382.9	3926.9	8456	1041.1	2179.1	1001.6	2343.2	534.8	1541.8	1349.4	2391.9
Sj_Blaster_Grouper_24485_MAP_3	LINE	Novel	12378.7	7952.3	4426.4	2627.7	1681.4	1913.9	921	1252.9	629.1	2157.8	1194.9
Sj_Blaster_Grouper_27260_MAP_6	LINE	Novel	12369.4	4841.2	7528.2	1827.2	2643.8	1119.4	1701.7	625.5	1047.8	1269.1	2134.9
Sj_Blaster_Grouper_26151_MAP_4	LINE	Novel	12361.5	6371.7	5989.8	2843.7	2786.6	1261	1189.6	965.2	851.4	1301.8	1162.2
Sj_Blaster_Grouper_34772_MAP_3	LINE	Novel	12323.7	8657.4	3666.3	2507.3	1197.7	2253.1	911	1443.7	462	2453.3	1095.6
Sj_Blaster_Grouper_14653_MAP_4	LINE	Novel	12319.2	9053.9	3265.3	2633.4	1151.9	2443.7	693.7	1565.8	390.7	2411	1029
Sj_Blaster_Grouper_26830_MAP_5	LINE	Novel	12314.8	7000.8	5314	2555.1	2209.2	1536.8	1132	977.9	714.8	1931	1258
Sj_Blaster_Grouper_33420_MAP_20	LINE	Novel	12311	7078.7	5232.3	2329.2	1942.8	1598.9	1214.8	949.3	671.6	2201.3	1403.1
Sj_Blaster_Grouper_34595_MAP_3	LINE	Novel	12310	4045.1	8264.9	1613.3	2840.7	877.2	1964.3	563.9	1314.8	990.7	2145.1
Sj_Blaster_Grouper_31548_MAP_3	LINE	Novel	12293.8	6914.6	5379.2	2327.5	2045.8	1585.2	1243	990.1	705.2	2011.8	1385.2
Sj_Blaster_Piler_243.0_MAP_3	LINE	Novel	12290.2	8912	3378.2	2500.9	1197.2	2457.1	728.8	1514.6	396.7	2439.4	1055.5
Sj_Blaster_Grouper_28132_MAP_4	LINE	Novel	12289.8	5455	6834.8	2576.2	3081.5	1053.4	1277.4	770.3	1065.3	1055.1	1410.6
Sj_Blaster_Grouper_33286_MAP_3	LINE	Novel	12282	6464.7	5817.3	2112.2	2169.1	1437	1277.3	870	795.2	2045.5	1575.7
Sj_Blaster_Grouper_32273_MAP_5	LINE	Novel	12275.9	3421.4	8854.5	1131.3	2416.5	801.6	2456.1	425.4	1531.7	1063.1	2450.2
Sj_Blaster_Grouper_33719_MAP_3	LINE	Novel	12272.1	4298.4	7973.7	1466.5	2740.7	931.3	2046.5	562.1	1148	1338.5	2038.5
Sj_Blaster_Grouper_25728_MAP_16	LINE	Novel	12265.9	6184.8	6081.1	2699.9	2800.9	1265.7	1234.9	936.9	904.3	1282.3	1141
Sj_Blaster_Grouper_27066_MAP_3	LINE	Novel	12265	5039.4	7225.6	1807.9	2512.1	1158.4	1637.6	659.4	1096.5	1413.7	1979.4
Sj_Blaster_Grouper_29462_MAP_6	LINE	Novel	12257.6	6668.2	5589.4	2163.1	2065.8	1501.4	1320.8	902.1	719	2101.6	1483.8
Sj_Blaster_Grouper_27059_MAP_4	LINE	Novel	12255.5	4817.3	7438.2	1823.4	2679.5	1112.6	1650	633.4	1087	1247.9	2021.7
Sj_Blaster_Grouper_26855_MAP_3	LINE	Novel	12251.1	7098	5153.1	2340.7	2128.4	1620.2	1112	1104.7	709.3	2032.4	1203.4
Sj_Blaster_Grouper_24945_MAP_4	LINE	Novel	12245.5	6426.2	5819.3	2868.8	2678.5	1284.9	1175	968	830	1304.5	1135.8
Sj_Blaster_Grouper_19402_MAP_5	LINE	Novel	12235	4246.3	7988.7	1377.9	2270.4	995.4	2156.1	528.3	1362.4	1344.7	2199.8
Sj_Blaster_Grouper_30234_MAP_4	LINE	Novel	12229.2	6340.7	5888.5	2166.6	2385	1426.3	1342.9	864.3	750.3	1883.5	1410.3
Sj_Blaster_Grouper_21296_MAP_7	LINE	Novel	12228.6	3759.1	8469.5	1366.8	2309.7	816.7	2363.6	447.5	1473.5	1128.1	2322.7
Sj_Blaster_Grouper_24566_MAP_3	LINE	Novel	12228.4	8826.7	3401.7	2426.1	1196.4	2324	769.7	1630.7	422	2445.9	1013.6
Sj_Blaster_Grouper_34683_MAP_3	LINE	RTE-1_MD_1p	12227.9	7064.3	5163.6	2386	1857.4	1764.1	1185	931.4	620.8	1982.8	1500.4
Sj_Blaster_Grouper_33894_MAP_4	LINE	Novel	12223.7	6307.9	5915.8	2072.7	2314.2	1485.7	1416.8	814.5	685.6	1935	1499.2
Sj_Blaster_Grouper_31809_MAP_5	LINE	Novel	12222.9	6827.9	5395	2340.6	2053.4	1508.4	1161	986.1	747	1992.8	1433.6
Sj_Blaster_Grouper_33296_MAP_3	LINE	Novel	12221.4	7363.8	4857.6	2478.2	1605.2	1837.6	1161.5	1088.3	641	1959.7	1449.9
Sj_Blaster_Grouper_22600_MAP_3	LINE	Novel	12206.1	8998.1	3208	2508.4	1181.8	2376.6	686.5	1644.8	389.2	2468.3	950.5
Sj_Blaster_Grouper_31641_MAP_3	LINE	Novel	12203.4	9452.9	2750.5	2699.8	900	2587.5	683	1586.3	331.7	2579.3	835.8
Sj_Blaster_Grouper_31693_MAP_6	LINE	Novel	12202.5	8269.7	3932.8	2218.8	1298.3	2311.9	892.7	1444.8	446.4	2294.2	1295.4
Sj_Blaster_Grouper_34425_MAP_5	LINE	Novel	12201.6	4222.8	7978.8	1388.9	2176.8	1022.4	2197.1	494.9	1377.7	1316.6	2227.2
Sj_Blaster_Grouper_23460_MAP_3	LINE	Novel	12198	4188.6	8009.4	1348.5	2094.7	1016.4	2266	526.6	1399.8	1297.1	2248.9
Sj_Blaster_Grouper_25114_MAP_3	LINE	Novel	12196.6	7851.6	4345	2185.3	1408.6	2137.3	1014.8	1353.1	540.7	2175.9	1380.9
Sj_Blaster_Grouper_33235_MAP_5	LINE	Novel	12194.6	3706.1	8488.5	1235.5	2351.4	925.7	2326.3	426.5	1402.3	1118.4	2408.5
Sj_Blaster_Grouper_33866_MAP_4	LINE	Novel	12189.3	3613.6	8575.7	1219.4	2416.2	817.4	2300.5	461.6	1512.9	1115.2	2346.1
Sj_Blaster_Grouper_23026_MAP_3	LINE	Novel	12181.2	8949.3	3231.9	2563.6	1088	2465.8	798.1	1521.9	393.4	2398	952.4
Sj_Blaster_Grouper_29726_MAP_3	LINE	Novel	12178.8	6891.6	5287.2	2384.5	2030.2	1597	1119.8	998.5	740	1911.6	1397.2
Sj_Blaster_Grouper_28020_MAP_3	LINE	Novel	12177.4	9225.1	2952.3	2685.6	987.9	2458.2	705.7	1574.5	390.3	2506.8	868.4
Sj_Blaster_Grouper_24868_MAP_3	LINE	Novel	12173.7	3514.4	8659.3	1256.5	2252.7	783.5	2372.6	424.3	1659	1050.1	2375
Sj_Blaster_Grouper_25000_MAP_6	LINE	Novel	12166.3	6317.9	5848.4	2819.7	2724.2	1264.7	1172.1	955.8	825.5	1277.7	1126.6
Sj_Blaster_Grouper_29028_MAP_20	LINE	Novel	12162.6	6500.4	5662.2	2884.2	2546.8	1261.3	1186.5	999.6	845.1	1355.3	1083.8
Sj_Blaster_Grouper_27893_MAP_3	LINE	Novel	12145.3	6488	5657.3	3083.5	2681.7	1174.8	1100.6	930.9	767.6	1298.8	1107.4
Sj_Blaster_Grouper_33574_MAP_3	LINE	Novel	12144.7	5743.2	6401.5	2216.2	2181.8	1256.4	1381.6	761.3	855.2	1509.3	1982.9
Sj_Blaster_Grouper_21903_MAP_3	LINE	Novel	12144.7	4816.4	7328.3	1627.4	2458.7	1067.7	1851.5	611.6	1047.1	1509.7	1971
Sj_Blaster_Grouper_20525_MAP_14	LINE	Novel	12142.8	2915	9227.8	973.4	2717.8	719.8	2472.5	340.3	1557.8	881.5	2479.7
Sj_Blaster_Grouper_21838_MAP_5	LINE	Novel	12142.4	8447	3695.4	2365.8	1132.5	2220.6	937.2	1487.8	471.2	2372.8	1154.5
Sj_Blaster_Grouper_27327_MAP_5	LINE	Novel	12139.1	6622.5	5516.6	3127.6	2568.2	1229.9	1078.8	947.2	811.7	1317.8	1057.9
Sj_Blaster_Grouper_23048_MAP_20	LINE	Novel	12123.8	6486.7	5637.1	2914.1	2574.7	1247.1	1175.8	1006.3	837.1	1319.2	1049.5
Sj_Blaster_Grouper_33014_MAP_3	LINE	Novel	12120.5	5642.8	6477.7	2022.4	2003.6	1232.8	1615.2	792.9	1076.6	1594.7	1782.3
Sj_Blaster_Grouper_25689_MAP_20	LINE	Novel	12115.5	5698	6417.5	2663.7	2870.1	1155.1	1192.4	857.4	989.1	1021.8	1365.9
Sj_Blaster_Grouper_23212_MAP_3	LINE	Novel	12114.6	9016.7	3097.9	2573.1	971.1	2473.2	794.7	1516.3	372.3	2454.1	959.8
Sj_Blaster_Grouper_31677_MAP_3	LINE	Novel	12114.3	8418.8	3695.5	2210.7	1123.8	2266.2	913	1511.4	457.5	2430.5	1201.2
Sj_Blaster_Grouper_34969_MAP_5	LINE	Novel	12109.9	4745.9	7364	1634.6	2644.3	1236.9	1716.7	573.2	982.6	1301.2	2020.4
Sj_Blaster_Grouper_33645_MAP_3	LINE	Novel	12096.8	4969.1	7127.7	1737.7	2437.2	1171.7	1734.5	594.3	927.8	1465.4	2028.2
Sj_Blaster_Grouper_26245_MAP_4	LINE	Novel	12093.8	4711.4	7382.4	1849.7	2413.3	1026.2	1723.7	650.3	1172.3	1185.2	2073.1
Sj_Blaster_Grouper_30567_MAP_3	LINE	Novel	12087.6	2982.9	9104.7	843.4	2616.4	746.1	2450.8	393.1	1561.4	1000.3	2476.1
Sj_Blaster_Grouper_28851_MAP_3	LINE	Novel	12085.4	7973.7	4111.7	2895.3	1509	1752.6	925.6	1177	537	2148.8	1140.1
Sj_Blaster_Grouper_25550_MAP_4	LINE	Novel	12074.8	5513.7	6561.1	2560.9	2903	1125	1248.3	807.1	1010	1020.7	1399.8
Sj_Blaster_Grouper_34692_MAP_3	LINE	Novel	12062.8	5928.5	6134.3	2712.2	2305.9	1217.8	1391.2	724.8	880.1	1273.7	1557.1
Sj_Blaster_Grouper_17549_MAP_4	LINE	Novel	12061.1	8657.1	3404	2465.2	1182.8	2374.3	740.3	1469.7	417	2347.9	1063.9
Sj_Blaster_Grouper_31877_MAP_7	LINE	Novel	12060.2	8749.9	3310.3	2405	1114.6	2419.2	764.2	1506.7	392.5	2419	1039
Sj_Blaster_Grouper_27270_MAP_3	LINE	Novel	12055.9	3303.3	8752.6	1102.3	2509.2	796.2	2363.8	397.5	1494.5	1007.3	2385.1
Sj_Blaster_Grouper_34716_MAP_4	LINE	Novel	12052.4	5485.4	6567	2135.1	2227.2	1269.6	1475.9	746.9	919.8	1333.8	1944.1
Sj_Blaster_Grouper_20092_MAP_3	LINE	Novel	12052.4	4006.8	8045.6	1260.6	2309.5	1002.4	2227.1	513.3	1365	1230.5	2144
Sj_Blaster_Grouper_30091_MAP_4	LINE	Novel	12047.3	6949.9	5097.4	2337.4	1881.8	1508.4	1082.9	985.7	719.4	2118.4	1413.3
Sj_Blaster_Grouper_26622_MAP_6	LINE	Novel	12047.1	9030.2	3016.9	2654.5	1022	2386.8	692.4	1528.8	367.4	2460.1	935.1
Sj_Blaster_Grouper_19939_MAP_4	LINE	Novel	12044.2	3672.2	8372	1250.4	2281.7	903.1	2357.6	455.8	1425.6	1062.9	2307.1
Sj_Blaster_Grouper_21974_MAP_7	LINE	Novel	12042.3	8823.3	3219	2383.9	1158.3	2354.3	704.3	1632	416.3	2453.1	940.1
Sj_Blaster_Grouper_26917_MAP_3	LINE	Novel	12030.8	6033.4	5997.4	2644.8	2767.3	1199.6	1232.3	917.7	879.5	1271.3	1118.3
Sj_Blaster_Grouper_27386_MAP_3	LINE	Novel	12029.7	8406.1	3623.6	2744.9	1366.9	2070.4	821.4	1322.5	480.7	2268.3	954.6
Sj_Blaster_Grouper_25078_MAP_3	LINE	Novel	12023.4	8059.8	3963.6	2351.5	1363.5	2161.7	906.8	1366.8	473.1	2179.8	1220.2
Sj_Blaster_Grouper_19615_MAP_3	LINE	Novel	12023.2	8509.8	3513.4	2334	1116.4	2409.6	811.7	1508.4	470.8	2257.8	1114.5
Sj_Blaster_Grouper_32264_MAP_6	LINE	Novel	12017.1	7860.6	4156.5	2630.7	1788.1	1894.3	841.9	1294.1	583.5	2041.5	943
Sj_Blaster_Grouper_27064_MAP_4	LINE	Novel	12016.8	4888.7	7128.1	1677.7	2511.4	1186	1587.5	633.1	1063.7	1391.9	1965.5
Sj_Blaster_Piler_273.0_MAP_6	LINE	Novel	11993	7904.6	4088.4	2613.7	1633.3	1926.8	801.9	1247.1	550.3	2117	1102.9
Sj_Blaster_Grouper_34211_MAP_3	LINE	Novel	11992.9	4903.4	7089.5	1698.9	2373.7	1109.9	1802.1	629.8	1038.2	1464.8	1875.5
Sj_Blaster_Grouper_27326_MAP_9	LINE	Novel	11975.3	6433.9	5541.4	2919	2474.6	1227.3	1138.7	928.2	815.9	1359.4	1112.2
Sj_Blaster_Grouper_35016_MAP_3	LINE	Novel	11971.6	6704.6	5267	2311.6	1794.2	1540.2	1166.6	930.5	744	1922.3	1562.2
Sj_Blaster_Grouper_30357_MAP_4	LINE	Novel	11970.3	8574.9	3395.4	2403.1	1164.7	2346.4	762.3	1491.4	400.7	2334	1067.7
Sj_Blaster_Grouper_33641_MAP_4	LINE	Novel	11964.2	3465	8499.2	1018.9	2453.4	948.3	2344.8	422.6	1385.7	1075.2	2315.3
Sj_Blaster_Grouper_21826_MAP_5	LINE	Novel	11959.4	8449.9	3509.5	2272.7	1264.5	2394.1	767	1453.7	433.3	2329.4	1044.7
Sj_Blaster_Grouper_25903_MAP_5	LINE	Novel	11957.3	5859.1	6098.2	2727.7	2759.1	1143.2	1135.9	819.8	948.7	1168.4	1254.5
[truncated: 7,723 more rows]
