# Supplementary material for: Profiles of Small Non-Coding RNAs in Schistosoma japonicum during Development
Source: PLoS Negl Trop Dis. 2011 Aug 2;5(8):e1256. doi: 10.1371/journal.pntd.0001256 (PMC3149011; doi:10.1371/journal.pntd.0001256)
Supplement: Table S12 — Expression level of siRNAs derived from SINE in cercariae, lung-stage schistosomula, male and female adult worms. (XLS) [file pntd.0001256.s012.xls]

## Sheet: TE_SINE_TPM
Table S12. Expression level of SINE-derived siRNAs
Name	Type	Annotation	Total Expression			SjC Expression		SjL Expression		SjM Expression		SjF Expression
			Total	Sense	Antisense	Sense	Antisense	Sense	Antisense	Sense	Antisense	Sense	Antisense
Sj_Blaster_Grouper_11_MAP_20	SINE	T2	2109.9	1205.8	904.1	551.8	414.3	223.8	163.4	142.3	120	287.9	206.4
Sj_Blaster_Grouper_18301_MAP_4	SINE	T2	1566.8	751.1	815.7	335	396.2	145.9	128.8	88	113.3	182.2	177.4
Sj_Blaster_Grouper_23062_MAP_3	SINE	T2	1477.8	745.1	732.7	333.1	341.9	137.1	132.5	92	99.2	182.9	159.1
Sj_Blaster_Grouper_1312_MAP_17	SINE	Novel	974	610.5	363.5	284.5	163.7	107.9	68.9	70.7	46.9	147.4	84
Sj_Blaster_Grouper_1879_MAP_3	SINE	Novel	972.8	534.1	438.7	236.5	196.6	114.1	84	61.9	56.8	121.6	101.3
Sj_Blaster_Piler_413.33_MAP_5	SINE	Novel	887	429.8	457.2	191.7	190.1	80.6	104.6	57.2	54.7	100.3	107.8
Sj_Blaster_Grouper_10803_MAP_3	SINE	Novel	820.6	452.9	367.7	220.2	146.5	74.7	82.4	58.8	44.2	99.2	94.6
Sj_Blaster_Grouper_278_MAP_4	SINE	Novel	801.6	413	388.6	181	184	83.3	70.6	49.1	48.9	99.6	85.1
Sj_Blaster_Grouper_1339_MAP_4	SINE	Novel	789.7	325.5	464.2	150	214.4	58.5	88.7	42.6	54.1	74.4	107
Sj_Blaster_Grouper_728_MAP_3	SINE	Novel	771.7	453	318.7	211.4	147	84.9	56.7	52.7	41.8	104	73.2
Sj_Blaster_Grouper_1851_MAP_5	SINE	Novel	769.1	346.3	422.8	159.4	179.8	63.3	87.1	44.2	50.4	79.4	105.5
Sj_Blaster_Grouper_759_MAP_11	SINE	Novel	756.8	335.6	421.2	153.1	182.4	62.2	85.2	43.6	50.5	76.7	103.1
Sj_Blaster_Grouper_161_MAP_6	SINE	Novel	730	322.3	407.7	148.9	177.6	58.2	82.2	42	48.8	73.2	99.1
Sj_Blaster_Grouper_509_MAP_8	SINE	Novel	727.7	321.9	405.8	148.6	177	58.1	81.5	42	48.6	73.2	98.7
Sj_Blaster_Piler_82.33_MAP_13	SINE	Novel	688.3	344.8	343.5	162.7	133	59.9	76.8	44.1	43	78.1	90.7
Sj_Blaster_Recon_428_MAP_4	SINE	T2	551.5	296.1	255.4	130.4	127.8	53.1	40.8	35.1	32.8	77.5	54
Sj_Blaster_Grouper_29419_MAP_3	SINE	T2	332.5	182.2	150.3	82	70.3	35.6	27.7	24.1	19	40.5	33.3
Sj_Blaster_Grouper_1448_MAP_3	SINE	Novel	308.6	154.2	154.4	63.9	59.3	31.3	37.2	20.6	20.9	38.4	37
Sj_Blaster_Grouper_651_MAP_5	SINE	Novel	301.3	132.6	168.7	63.1	73.7	24.2	32.6	17.6	24	27.7	38.4
Sj_Blaster_Grouper_10911_MAP_3	SINE	T2	289.2	74.6	214.6	23.3	99.8	22	30.4	7.6	33.6	21.7	50.8
Sj_Blaster_Grouper_903_MAP_5	SINE	Novel	265.2	69.6	195.6	20.8	90.2	21.5	27.9	7.1	31.3	20.2	46.2
Sj_Blaster_Grouper_1579_MAP_3	SINE	Novel	260	131.9	128.1	60	54	25.4	25.8	17.9	17.2	28.6	31.1
Sj_Blaster_Grouper_251_MAP_3	SINE	Novel	244.9	118.4	126.5	55.2	55	22	24.6	15.8	16.7	25.4	30.2
Sj_Blaster_Grouper_298_MAP_3	SINE	Novel	242.3	117.6	124.7	54.9	53.5	21.9	24.5	15.8	16.7	25	30
Sj_Blaster_Grouper_4135_MAP_5	SINE	Novel	238.6	190.7	47.9	161.9	25.8	11.8	7.9	3.6	4.8	13.4	9.4
Sj_Blaster_Grouper_1947_MAP_4	SINE	Novel	228.7	115.7	113	54.7	51.3	21.3	19.7	15.2	14.4	24.5	27.6
Sj_Blaster_Grouper_1895_MAP_4	SINE	Novel	213	169.8	43.2	81.1	14.1	23.9	12.4	26.7	4.4	38.1	12.3
Sj_Blaster_Grouper_384_MAP_3	SINE	Novel	212.4	170	42.4	81.8	13.9	23.8	12.4	26.5	4.2	37.9	11.9
Sj_Blaster_Grouper_15059_MAP_4	SINE	T2	209.9	151.1	58.8	66.3	23.9	23.5	13.4	18.3	7.2	43	14.3
Sj_Blaster_Grouper_7722_MAP_3	SINE	Novel	209.7	150.9	58.8	66.3	23.9	23.5	13.4	18.2	7.2	42.9	14.3
Sj_Blaster_Grouper_4564_MAP_7	SINE	Novel	208.8	151.1	57.7	66.3	23.5	23.5	13.3	18.3	6.7	43	14.2
Sj_Blaster_Grouper_387_MAP_5	SINE	Novel	203.1	160.4	42.7	80.4	14	21.5	12.3	24.1	4.4	34.4	12
Sj_Blaster_Grouper_62_MAP_3	SINE	Novel	203.1	42.7	160.4	14	80.4	12.3	21.5	4.4	24.1	12	34.4
Sj_Blaster_Grouper_332_MAP_3	SINE	Novel	203.1	42.7	160.4	14	80.4	12.3	21.5	4.4	24.1	12	34.4
Sj_Blaster_Grouper_194_MAP_3	SINE	Novel	203.1	42.7	160.4	14	80.4	12.3	21.5	4.4	24.1	12	34.4
Sj_Blaster_Grouper_5882_MAP_3	SINE	Novel	191.1	102.3	88.8	46	35.6	20.7	15.4	14.2	12.6	21.4	25.2
Sj_Blaster_Recon_1942_MAP_3	SINE	T2	191.1	102.3	88.8	46	35.6	20.7	15.4	14.2	12.6	21.4	25.2
Sj_Blaster_Recon_17578_MAP_4	SINE	T2	167.7	57	110.7	23.2	52.4	14.1	22.3	6.9	16.1	12.8	19.9
Sj_Blaster_Grouper_35_MAP_4	SINE	Novel	153.1	16.5	136.6	7.3	72.5	3.3	17.6	1.8	19.6	4.1	26.9
Sj_Blaster_Recon_2241_MAP_3	SINE	Novel	130.7	123.6	7.1	25.5	2.1	28.3	2.1	22.1	1.6	47.7	1.3
Sj_Blaster_Grouper_3189_MAP_3	SINE	Novel	102.7	63.1	39.6	25	21.5	21.1	10.5	6.7	2.2	10.3	5.4
Sj_Blaster_Grouper_11609_MAP_3	SINE	Novel	44.9	25.9	19	11.1	9.4	7.1	3.6	3.9	3.1	3.8	2.9
Sj_Blaster_Grouper_20954_MAP_3	SINE	T2	37.4	8.8	28.6	3.5	13.8	1.6	4.5	1	3.1	2.7	7.2
Sj_Blaster_Grouper_63_MAP_3	SINE	Novel	30.9	6.4	24.5	2.4	12.4	0.8	3.8	1.3	2.6	1.9	5.7
Sj_Blaster_Grouper_1081_MAP_12	SINE	Novel	30.7	4.9	25.8	2.3	14	0.6	4	0.4	2.3	1.6	5.5
Sj_Blaster_Recon_5379_MAP_3	SINE	T2	28.2	20.4	7.8	10.9	3.4	3.3	1	1.7	1.5	4.5	1.9
Sj_Blaster_Grouper_670_MAP_4	SINE	Novel	27.5	5	22.5	2.2	11.8	0.8	3.3	0.5	2.1	1.5	5.3
Sj_Blaster_Grouper_226_MAP_3	SINE	Novel	26.9	4.6	22.3	2.1	11.8	0.6	3.3	0.4	2.1	1.5	5.1
Sj_Blaster_Recon_5710_MAP_3	SINE	T2	26.2	3.7	22.5	1.9	17.3	0.6	2.4	0.5	1.2	0.7	1.6
Sj_Blaster_Recon_6115_MAP_3	SINE	T2	22.2	18.8	3.4	8.7	1	4.8	0.6	1.8	0.6	3.5	1.2
Sj_Blaster_Piler_574.198_MAP_4	SINE	T2	19.9	6.2	13.7	3.9	8.6	0.8	2	0.5	2.2	1	0.9
Sj_Blaster_Grouper_1793_MAP_3	SINE	Novel	8.3	1.7	6.6	0.6	2.8	0.6	0.8	0.5	1.4	0	1.6
Sj_Blaster_Recon_15939_MAP_4	SINE	Novel	7.6	2	5.6	0.5	3.3	0.2	0.9	1	0.4	0.3	1
Sj_Blaster_Recon_3978_MAP_3	SINE	T2	6.5	6	0.5	3.2	0	0.6	0.1	0.9	0.1	1.3	0.3
Sj_Blaster_Recon_11619_MAP_3	SINE	Novel	6.2	1.1	5.1	0.5	2.5	0.1	1.4	0	0.6	0.5	0.6
Sj_Blaster_Grouper_3352_MAP_3	SINE	T2	4.9	0.2	4.7	0.1	3.1	0	0.3	0.1	0.6	0	0.7
Sj_Blaster_Recon_15535_MAP_3	SINE	Novel	1.6	0.1	1.5	0	0.3	0	0.2	0	0.6	0.1	0.4
Sj_Blaster_Recon_13919_MAP_3	SINE	Novel	1	0.1	0.9	0	0.1	0	0.6	0.1	0	0	0.2
Sj_Blaster_Grouper_4412_MAP_3	SINE	Novel	1	0.8	0.2	0.5	0.2	0.1	0	0	0	0.2	0
Sj_Blaster_Grouper_3308_MAP_3	SINE	Novel	0.6	0.4	0.2	0.2	0	0.1	0.1	0	0.1	0.1	0
Sj_Blaster_Grouper_1614_MAP_3	SINE	Novel	0.5	0.3	0.2	0.1	0.1	0.1	0.1	0	0	0.1	0
Sj_Blaster_Recon_16484_MAP_3	SINE	Novel	0.4	0.2	0.2	0	0	0.1	0.1	0	0.1	0.1	0
Sj_Blaster_Recon_17268_MAP_3	SINE	Novel	0.3	0	0.3	0	0.2	0	0	0	0	0	0.1
Sj_Blaster_Recon_17424_MAP_4	SINE	Novel	0.2	0.1	0.1	0	0.1	0	0	0	0	0.1	0
Sj_Blaster_Grouper_540_MAP_7	SINE	Novel	0.2	0	0	0	0	0	0	0	0	0	0
Sj_Blaster_Recon_3571_MAP_3	SINE	Novel	0.1	0	0	0	0	0	0	0	0	0	0
Sj_Blaster_Recon_17099_MAP_3	SINE	Novel	0.1	0	0.1	0	0	0	0.1	0	0	0	0
