# Supplementary material for: Profiles of Small Non-Coding RNAs in Schistosoma japonicum during Development
Source: PLoS Negl Trop Dis. 2011 Aug 2;5(8):e1256. doi: 10.1371/journal.pntd.0001256 (PMC3149011; doi:10.1371/journal.pntd.0001256)
Supplement: Table S14 — Expression level of siRNAs derived from MITE in cercariae, lung-stage schistosomula, male and female adult worms. (XLS) [file pntd.0001256.s014.xls]

## Sheet: TE_MITE_TPM
Table S14. Expression level of MITE-derived siRNAs
Name	Type	Annotation	Total Expression			SjC Expression		SjL Expression		SjM Expression		SjF Expression
			Total	Sense	Antisense	Sense	Antisense	Sense	Antisense	Sense	Antisense	Sense	Antisense
Sj_Blaster_Grouper_1934_MAP_4	MITE	Novel	72274.2	1.6	72272.6	1.2	5835	0.2	15893.2	0	20808.7	0.2	29735.7
Sj_Blaster_Piler_783.81_MAP_4	MITE	Novel	8.1	5.1	3	1	1	1.7	0.8	0.2	0.3	2.2	0.9
Sj_Blaster_Piler_791.77_MAP_3	MITE	Novel	0.1	0	0.1	0	0	0	0.1	0	0	0	0
Sj_Blaster_Recon_131_MAP_3	MITE	Novel	0.1	0	0.1	0	0	0	0.1	0	0	0	0
Sj_Blaster_Grouper_1827_MAP_3	MITE	Novel	0.1	0	0.1	0	0	0	0.1	0	0	0	0
