# Supplementary material for: Profiles of Small Non-Coding RNAs in Schistosoma japonicum during Development
Source: PLoS Negl Trop Dis. 2011 Aug 2;5(8):e1256. doi: 10.1371/journal.pntd.0001256 (PMC3149011; doi:10.1371/journal.pntd.0001256)
Supplement: Table S15 — Reads number of NAT-derived siRNAs sequenced from cercariae, lung-stage schistosomula, male and female adult worm libraries. (XLS) [file pntd.0001256.s015.xls]

## Sheet: NAT_siRNA_Class
Table S15. Reads number of NAT-derived siRNAs.
NAT	Type	Total										Sense										AntiSense										Sense Reads	AntiSense Reads
		Total		SjC		SjL		SjM		SjF		Total		SjC		SjL		SjM		SjF		Total		SjC		SjL		SjM		SjF
		# of Unique	Total Counts	# of Unique	Total Counts	# of Unique	Total Counts	# of Unique	Total Counts	# of Unique	Total Counts	# of Unique	Total Counts	# of Unique	Total Counts	# of Unique	Total Counts	# of Unique	Total Counts	# of Unique	Total Counts	# of Unique	Total Counts	# of Unique	Total Counts	# of Unique	Total Counts	# of Unique	Total Counts	# of Unique	Total Counts
CNUS0000101637.1_1384_1731-CNUS0000107896.1_1151_804	Trans-NAT	1613	85682	1197	52093	867	13319	704	7445	921	12825	740	58116	558	37604	403	8770	328	4442	425	7300	873	27566	639	14489	464	4549	376	3003	496	5525	Total_Unique_176|Total_Unique_679|Total_Unique_983|Total_Unique_2955|Total_Unique_3080|Total_Unique_5702|Total_Unique_6158|Total_Unique_7002|Total_Unique_9763|Total_Unique_10136|Total_Unique_10551|Total_Unique_11087|Total_Unique_11881|Total_Unique_14899|Total_Unique_16559|Total_Unique_17017|Total_Unique_17700|Total_Unique_17909|Total_Unique_18238|Total_Unique_18551|Total_Unique_20927|Total_Unique…	Total_Unique_2942|Total_Unique_3948|Total_Unique_7324|Total_Unique_9170|Total_Unique_9533|Total_Unique_10819|Total_Unique_12730|Total_Unique_13139|Total_Unique_14466|Total_Unique_14493|Total_Unique_14784|Total_Unique_15412|Total_Unique_16571|Total_Unique_16669|Total_Unique_17317|Total_Unique_17543|Total_Unique_18568|Total_Unique_20370|Total_Unique_21427|Total_Unique_21497|Total_Unique_23766|Total…
CNUS0000101637.1_1384_1731-CNUS0000107977.1_740_393	Trans-NAT	1560	84460	1163	51590	838	13041	681	7270	892	12559	740	58116	558	37604	403	8770	328	4442	425	7300	820	26344	605	13986	435	4271	353	2828	467	5259	Total_Unique_176|Total_Unique_679|Total_Unique_983|Total_Unique_2955|Total_Unique_3080|Total_Unique_5702|Total_Unique_6158|Total_Unique_7002|Total_Unique_9763|Total_Unique_10136|Total_Unique_10551|Total_Unique_11087|Total_Unique_11881|Total_Unique_14899|Total_Unique_16559|Total_Unique_17017|Total_Unique_17700|Total_Unique_17909|Total_Unique_18238|Total_Unique_18551|Total_Unique_20927|Total_Unique…	Total_Unique_2942|Total_Unique_3948|Total_Unique_7324|Total_Unique_9170|Total_Unique_9533|Total_Unique_10819|Total_Unique_13139|Total_Unique_14466|Total_Unique_14493|Total_Unique_14784|Total_Unique_15412|Total_Unique_16571|Total_Unique_16669|Total_Unique_17317|Total_Unique_17543|Total_Unique_18568|Total_Unique_20370|Total_Unique_21427|Total_Unique_21497|Total_Unique_23766|Total_Unique_24138|Total…
CNUS0000101637.1_1384_1731-CNUS0000107918.1_740_393	Trans-NAT	1460	84019	1087	51387	780	12819	653	7268	852	12545	740	58116	558	37604	403	8770	328	4442	425	7300	720	25903	529	13783	377	4049	325	2826	427	5245	Total_Unique_176|Total_Unique_679|Total_Unique_983|Total_Unique_2955|Total_Unique_3080|Total_Unique_5702|Total_Unique_6158|Total_Unique_7002|Total_Unique_9763|Total_Unique_10136|Total_Unique_10551|Total_Unique_11087|Total_Unique_11881|Total_Unique_14899|Total_Unique_16559|Total_Unique_17017|Total_Unique_17700|Total_Unique_17909|Total_Unique_18238|Total_Unique_18551|Total_Unique_20927|Total_Unique…	Total_Unique_2942|Total_Unique_3948|Total_Unique_7324|Total_Unique_9170|Total_Unique_9533|Total_Unique_10819|Total_Unique_13139|Total_Unique_14466|Total_Unique_14493|Total_Unique_14784|Total_Unique_15412|Total_Unique_16571|Total_Unique_16669|Total_Unique_17317|Total_Unique_17543|Total_Unique_18568|Total_Unique_20370|Total_Unique_20980|Total_Unique_21427|Total_Unique_21497|Total_Unique_23766|Total…
CNUS0000101637.1_1384_1731-CNUS0000107967.1_1151_804	Trans-NAT	1440	79802	1063	49610	764	12306	608	6712	795	11174	740	58116	558	37604	403	8770	328	4442	425	7300	700	21686	505	12006	361	3536	280	2270	370	3874	Total_Unique_176|Total_Unique_679|Total_Unique_983|Total_Unique_2955|Total_Unique_3080|Total_Unique_5702|Total_Unique_6158|Total_Unique_7002|Total_Unique_9763|Total_Unique_10136|Total_Unique_10551|Total_Unique_11087|Total_Unique_11881|Total_Unique_14899|Total_Unique_16559|Total_Unique_17017|Total_Unique_17700|Total_Unique_17909|Total_Unique_18238|Total_Unique_18551|Total_Unique_20927|Total_Unique…	Total_Unique_2942|Total_Unique_3948|Total_Unique_9170|Total_Unique_9533|Total_Unique_10819|Total_Unique_12730|Total_Unique_14493|Total_Unique_14784|Total_Unique_16571|Total_Unique_16669|Total_Unique_17317|Total_Unique_17543|Total_Unique_18568|Total_Unique_20370|Total_Unique_20980|Total_Unique_21427|Total_Unique_21497|Total_Unique_24138|Total_Unique_26845|Total_Unique_26914|Total_Unique_29690|Tota…
CNUS0000101637.1_1384_1731-CNUS0000101906.1_1286_939	Trans-NAT	1510	78984	1109	49254	776	12018	639	6575	850	11137	740	58116	558	37604	403	8770	328	4442	425	7300	770	20868	551	11650	373	3248	311	2133	425	3837	Total_Unique_176|Total_Unique_679|Total_Unique_983|Total_Unique_2955|Total_Unique_3080|Total_Unique_5702|Total_Unique_6158|Total_Unique_7002|Total_Unique_9763|Total_Unique_10136|Total_Unique_10551|Total_Unique_11087|Total_Unique_11881|Total_Unique_14899|Total_Unique_16559|Total_Unique_17017|Total_Unique_17700|Total_Unique_17909|Total_Unique_18238|Total_Unique_18551|Total_Unique_20927|Total_Unique…	Total_Unique_2942|Total_Unique_3948|Total_Unique_9170|Total_Unique_9533|Total_Unique_12730|Total_Unique_14493|Total_Unique_14784|Total_Unique_16571|Total_Unique_16669|Total_Unique_17543|Total_Unique_18568|Total_Unique_20370|Total_Unique_20980|Total_Unique_21427|Total_Unique_21497|Total_Unique_26845|Total_Unique_29690|Total_Unique_30884|Total_Unique_31404|Total_Unique_31564|Total_Unique_35618|Tota…
CNUS0000101637.1_1384_1731-CNUS0000107980.1_983_636	Trans-NAT	1510	78984	1109	49254	776	12018	639	6575	850	11137	740	58116	558	37604	403	8770	328	4442	425	7300	770	20868	551	11650	373	3248	311	2133	425	3837	Total_Unique_176|Total_Unique_679|Total_Unique_983|Total_Unique_2955|Total_Unique_3080|Total_Unique_5702|Total_Unique_6158|Total_Unique_7002|Total_Unique_9763|Total_Unique_10136|Total_Unique_10551|Total_Unique_11087|Total_Unique_11881|Total_Unique_14899|Total_Unique_16559|Total_Unique_17017|Total_Unique_17700|Total_Unique_17909|Total_Unique_18238|Total_Unique_18551|Total_Unique_20927|Total_Unique…	Total_Unique_2942|Total_Unique_3948|Total_Unique_9170|Total_Unique_9533|Total_Unique_12730|Total_Unique_14493|Total_Unique_14784|Total_Unique_16571|Total_Unique_16669|Total_Unique_17543|Total_Unique_18568|Total_Unique_20370|Total_Unique_20980|Total_Unique_21427|Total_Unique_21497|Total_Unique_26845|Total_Unique_29690|Total_Unique_30884|Total_Unique_31404|Total_Unique_31564|Total_Unique_35618|Tota…
CNUS0000101637.1_1384_1731-CNUS0000107842.1_1100_753	Trans-NAT	1086	71495	816	44925	614	11063	493	5863	624	9644	740	58116	558	37604	403	8770	328	4442	425	7300	346	13379	258	7321	211	2293	165	1421	199	2344	Total_Unique_176|Total_Unique_679|Total_Unique_983|Total_Unique_2955|Total_Unique_3080|Total_Unique_5702|Total_Unique_6158|Total_Unique_7002|Total_Unique_9763|Total_Unique_10136|Total_Unique_10551|Total_Unique_11087|Total_Unique_11881|Total_Unique_14899|Total_Unique_16559|Total_Unique_17017|Total_Unique_17700|Total_Unique_17909|Total_Unique_18238|Total_Unique_18551|Total_Unique_20927|Total_Unique…	Total_Unique_2942|Total_Unique_3948|Total_Unique_9170|Total_Unique_12730|Total_Unique_14493|Total_Unique_14784|Total_Unique_16669|Total_Unique_17543|Total_Unique_18568|Total_Unique_21427|Total_Unique_27370|Total_Unique_29059|Total_Unique_29690|Total_Unique_30884|Total_Unique_31564|Total_Unique_39539|Total_Unique_39655|Total_Unique_39847|Total_Unique_46842|Total_Unique_49249|Total_Unique_49668|Tot…
CNUS0000101637.1_1399_1731-CNUS0000108049.1_1070_738	Trans-NAT	1231	67450	900	42651	646	10498	523	5319	694	8982	691	51457	517	34417	368	7699	297	3567	384	5774	540	15993	383	8234	278	2799	226	1752	310	3208	Total_Unique_176|Total_Unique_679|Total_Unique_983|Total_Unique_3080|Total_Unique_5702|Total_Unique_10551|Total_Unique_11087|Total_Unique_11881|Total_Unique_14899|Total_Unique_17017|Total_Unique_17700|Total_Unique_17909|Total_Unique_18238|Total_Unique_18551|Total_Unique_20927|Total_Unique_22775|Total_Unique_23349|Total_Unique_23817|Total_Unique_24489|Total_Unique_24881|Total_Unique_25975|Total_Un…	Total_Unique_2942|Total_Unique_3948|Total_Unique_9170|Total_Unique_9533|Total_Unique_12730|Total_Unique_14493|Total_Unique_14784|Total_Unique_16669|Total_Unique_18568|Total_Unique_20980|Total_Unique_21427|Total_Unique_26845|Total_Unique_29690|Total_Unique_30884|Total_Unique_31404|Total_Unique_31564|Total_Unique_35618|Total_Unique_38520|Total_Unique_39539|Total_Unique_39655|Total_Unique_40800|Tota…
CNUS0000101637.1_1604_1730-CNUS0000107845.1_931_805	Trans-NAT	272	44622	227	31480	138	6051	132	2766	149	4325	272	44622	227	31480	138	6051	132	2766	149	4325	0	0	0	0	0	0	0	0	0	0	Total_Unique_176|Total_Unique_679|Total_Unique_983|Total_Unique_3080|Total_Unique_5702|Total_Unique_10551|Total_Unique_11881|Total_Unique_14899|Total_Unique_17017|Total_Unique_17909|Total_Unique_18238|Total_Unique_18551|Total_Unique_22775|Total_Unique_24489|Total_Unique_24881|Total_Unique_25975|Total_Unique_28310|Total_Unique_28911|Total_Unique_29591|Total_Unique_29785|Total_Unique_30245|Total_Un…
CNUS0000101637.1_1384_1561-CNUS0000107854.1_1043_866	Trans-NAT	567	19310	401	8705	311	3695	229	2483	308	4427	328	11094	233	5074	179	2229	130	1409	183	2382	239	8216	168	3631	132	1466	99	1074	125	2045	Total_Unique_2955|Total_Unique_6158|Total_Unique_7002|Total_Unique_9763|Total_Unique_10136|Total_Unique_11087|Total_Unique_16559|Total_Unique_17700|Total_Unique_23349|Total_Unique_23817|Total_Unique_32932|Total_Unique_34784|Total_Unique_39255|Total_Unique_42371|Total_Unique_43253|Total_Unique_55827|Total_Unique_60579|Total_Unique_61976|Total_Unique_64552|Total_Unique_74762|Total_Unique_83273|Tota…	Total_Unique_7324|Total_Unique_10819|Total_Unique_13139|Total_Unique_14466|Total_Unique_15412|Total_Unique_17317|Total_Unique_23766|Total_Unique_24138|Total_Unique_26914|Total_Unique_27370|Total_Unique_29059|Total_Unique_29221|Total_Unique_29548|Total_Unique_31404|Total_Unique_33787|Total_Unique_39551|Total_Unique_40618|Total_Unique_44616|Total_Unique_46952|Total_Unique_49962|Total_Unique_65903|T…
CNUS0000107908.1_399_710-CNUS0000107995.1_1479_1167	Trans-NAT	1010	16346	678	7906	442	2249	352	1334	637	4857	470	8446	275	3130	222	1273	167	657	348	3386	540	7900	403	4776	220	976	185	677	289	1471	Total_Unique_9291|Total_Unique_16619|Total_Unique_18177|Total_Unique_20508|Total_Unique_23860|Total_Unique_24758|Total_Unique_24809|Total_Unique_27667|Total_Unique_27772|Total_Unique_31974|Total_Unique_36663|Total_Unique_40231|Total_Unique_47648|Total_Unique_52103|Total_Unique_68328|Total_Unique_68678|Total_Unique_68826|Total_Unique_71558|Total_Unique_71975|Total_Unique_72605|Total_Unique_75607|T…	Total_Unique_14603|Total_Unique_23037|Total_Unique_24377|Total_Unique_24584|Total_Unique_30706|Total_Unique_39204|Total_Unique_44112|Total_Unique_44686|Total_Unique_46980|Total_Unique_50261|Total_Unique_52061|Total_Unique_52358|Total_Unique_58243|Total_Unique_59490|Total_Unique_59953|Total_Unique_63704|Total_Unique_63842|Total_Unique_66562|Total_Unique_70096|Total_Unique_70804|Total_Unique_76488|…
CNUS0000103514.1_406_706-CNUS0000107995.1_1472_1172	Trans-NAT	1042	15525	663	7344	450	2111	348	1257	664	4813	532	8640	281	2956	253	1337	184	703	401	3644	510	6885	382	4388	197	774	164	554	263	1169	Total_Unique_9291|Total_Unique_16619|Total_Unique_18177|Total_Unique_20508|Total_Unique_23860|Total_Unique_24758|Total_Unique_24809|Total_Unique_27667|Total_Unique_29633|Total_Unique_31974|Total_Unique_36663|Total_Unique_40231|Total_Unique_42446|Total_Unique_45743|Total_Unique_52103|Total_Unique_53045|Total_Unique_57806|Total_Unique_68328|Total_Unique_68678|Total_Unique_68826|Total_Unique_71975|T…	Total_Unique_14603|Total_Unique_24377|Total_Unique_24584|Total_Unique_30706|Total_Unique_39204|Total_Unique_44112|Total_Unique_44686|Total_Unique_46980|Total_Unique_52061|Total_Unique_52358|Total_Unique_58243|Total_Unique_59490|Total_Unique_59953|Total_Unique_63704|Total_Unique_63842|Total_Unique_66562|Total_Unique_70096|Total_Unique_70804|Total_Unique_76488|Total_Unique_76714|Total_Unique_77584|…
CNUS0000107818.1_446_537-CNUS0000098850.1_1450_1359	Trans-NAT	410	15375	271	5703	197	1839	193	1436	282	6397	217	4123	144	1483	102	609	98	471	146	1560	193	11252	127	4220	95	1230	95	965	136	4837	Total_Unique_8089|Total_Unique_16089|Total_Unique_24695|Total_Unique_29894|Total_Unique_45078|Total_Unique_51524|Total_Unique_68535|Total_Unique_69673|Total_Unique_72186|Total_Unique_84757|Total_Unique_88285|Total_Unique_99584|Total_Unique_110483|Total_Unique_111890|Total_Unique_116084|Total_Unique_118434|Total_Unique_125938|Total_Unique_140747|Total_Unique_144001|Total_Unique_150336|Total_Unique…	Total_Unique_3703|Total_Unique_5093|Total_Unique_5354|Total_Unique_6861|Total_Unique_7287|Total_Unique_7862|Total_Unique_15439|Total_Unique_21164|Total_Unique_21992|Total_Unique_24079|Total_Unique_25270|Total_Unique_25827|Total_Unique_27712|Total_Unique_28477|Total_Unique_33399|Total_Unique_44615|Total_Unique_45737|Total_Unique_47069|Total_Unique_74945|Total_Unique_82182|Total_Unique_85631|Total_…
CNUS0000101637.1_1384_1561-CNUS0000107895.1_869_692	Trans-NAT	640	14994	455	7089	331	2825	246	1836	350	3244	328	11094	233	5074	179	2229	130	1409	183	2382	312	3900	222	2015	152	596	116	427	167	862	Total_Unique_2955|Total_Unique_6158|Total_Unique_7002|Total_Unique_9763|Total_Unique_10136|Total_Unique_11087|Total_Unique_16559|Total_Unique_17700|Total_Unique_23349|Total_Unique_23817|Total_Unique_32932|Total_Unique_34784|Total_Unique_39255|Total_Unique_42371|Total_Unique_43253|Total_Unique_55827|Total_Unique_60579|Total_Unique_61976|Total_Unique_64552|Total_Unique_74762|Total_Unique_83273|Tota…	Total_Unique_20980|Total_Unique_31404|Total_Unique_38520|Total_Unique_39458|Total_Unique_44335|Total_Unique_49668|Total_Unique_65903|Total_Unique_65981|Total_Unique_68044|Total_Unique_73655|Total_Unique_88647|Total_Unique_95407|Total_Unique_95814|Total_Unique_109211|Total_Unique_113360|Total_Unique_114915|Total_Unique_121477|Total_Unique_123247|Total_Unique_124590|Total_Unique_130862|Total_Unique…
CNUS0000107995.1_1167_1479-CNUS0000108040.1_666_354	Trans-NAT	810	12977	544	6435	365	1771	277	1002	488	3769	540	7900	403	4776	220	976	185	677	289	1471	270	5077	141	1659	145	795	92	325	199	2298	Total_Unique_14603|Total_Unique_23037|Total_Unique_24377|Total_Unique_24584|Total_Unique_30706|Total_Unique_39204|Total_Unique_44112|Total_Unique_44686|Total_Unique_46980|Total_Unique_50261|Total_Unique_52061|Total_Unique_52358|Total_Unique_58243|Total_Unique_59490|Total_Unique_59953|Total_Unique_63704|Total_Unique_63842|Total_Unique_66562|Total_Unique_70096|Total_Unique_70804|Total_Unique_76488|…	Total_Unique_9291|Total_Unique_16619|Total_Unique_18177|Total_Unique_23860|Total_Unique_24758|Total_Unique_24809|Total_Unique_27772|Total_Unique_52103|Total_Unique_68678|Total_Unique_68826|Total_Unique_71558|Total_Unique_71975|Total_Unique_72605|Total_Unique_80149|Total_Unique_91311|Total_Unique_96351|Total_Unique_113540|Total_Unique_118832|Total_Unique_121541|Total_Unique_121871|Total_Unique_123…
CNUS0000107884.1_225_537-CNUS0000107995.1_1479_1167	Trans-NAT	686	12624	500	7308	302	1633	254	1169	390	2514	146	4724	97	2532	82	657	69	492	101	1043	540	7900	403	4776	220	976	185	677	289	1471	Total_Unique_7600|Total_Unique_14599|Total_Unique_18016|Total_Unique_23274|Total_Unique_23753|Total_Unique_38315|Total_Unique_39634|Total_Unique_52080|Total_Unique_53962|Total_Unique_57978|Total_Unique_63688|Total_Unique_71193|Total_Unique_72896|Total_Unique_74764|Total_Unique_74860|Total_Unique_75607|Total_Unique_83866|Total_Unique_91903|Total_Unique_94195|Total_Unique_105350|Total_Unique_109078…	Total_Unique_14603|Total_Unique_23037|Total_Unique_24377|Total_Unique_24584|Total_Unique_30706|Total_Unique_39204|Total_Unique_44112|Total_Unique_44686|Total_Unique_46980|Total_Unique_50261|Total_Unique_52061|Total_Unique_52358|Total_Unique_58243|Total_Unique_59490|Total_Unique_59953|Total_Unique_63704|Total_Unique_63842|Total_Unique_66562|Total_Unique_70096|Total_Unique_70804|Total_Unique_76488|…
CNUS0000107853.1_463_542-CNUS0000098850.1_1436_1357	Trans-NAT	276	9587	170	2427	129	1250	132	987	184	4923	124	644	71	150	47	96	50	102	74	296	152	8943	99	2277	82	1154	82	885	110	4627	Total_Unique_108657|Total_Unique_124401|Total_Unique_127807|Total_Unique_160243|Total_Unique_199202|Total_Unique_232420|Total_Unique_244988|Total_Unique_311448|Total_Unique_318571|Total_Unique_318705|Total_Unique_350135|Total_Unique_375475|Total_Unique_389303|Total_Unique_391661|Total_Unique_428444|Total_Unique_524276|Total_Unique_558090|Total_Unique_564635|Total_Unique_566171|Total_Unique_574811…	Total_Unique_5093|Total_Unique_5354|Total_Unique_6861|Total_Unique_7287|Total_Unique_7862|Total_Unique_15439|Total_Unique_21164|Total_Unique_21992|Total_Unique_25827|Total_Unique_27712|Total_Unique_28477|Total_Unique_33399|Total_Unique_44615|Total_Unique_45737|Total_Unique_47069|Total_Unique_74945|Total_Unique_82182|Total_Unique_85631|Total_Unique_89259|Total_Unique_95139|Total_Unique_99147|Total…
CNUS0000107798.1_211_289-CNUS0000098850.1_1436_1358	Trans-NAT	182	9186	118	2327	98	1188	100	948	132	4723	30	243	19	50	16	34	18	63	22	96	152	8943	99	2277	82	1154	82	885	110	4627	Total_Unique_105546|Total_Unique_123938|Total_Unique_318571|Total_Unique_377028|Total_Unique_380698|Total_Unique_386887|Total_Unique_404940|Total_Unique_474661|Total_Unique_628375|Total_Unique_635023|Total_Unique_662228|Total_Unique_663904|Total_Unique_731641|Total_Unique_774406|Total_Unique_775919|Total_Unique_867101|Total_Unique_916155|Total_Unique_1090632|Total_Unique_1192974|Total_Unique_1616…	Total_Unique_5093|Total_Unique_5354|Total_Unique_6861|Total_Unique_7287|Total_Unique_7862|Total_Unique_15439|Total_Unique_21164|Total_Unique_21992|Total_Unique_25827|Total_Unique_27712|Total_Unique_28477|Total_Unique_33399|Total_Unique_44615|Total_Unique_45737|Total_Unique_47069|Total_Unique_74945|Total_Unique_82182|Total_Unique_85631|Total_Unique_89259|Total_Unique_95139|Total_Unique_99147|Total…
CNUS0000098658.1_42_276-CNUS0000099040.1_612_378	Trans-NAT	528	8329	403	5714	253	1161	97	242	230	1212	148	2333	121	1355	72	393	23	61	62	524	380	5996	282	4359	181	768	74	181	168	688	Total_Unique_20332|Total_Unique_33484|Total_Unique_33550|Total_Unique_36960|Total_Unique_41176|Total_Unique_68946|Total_Unique_93611|Total_Unique_98085|Total_Unique_106812|Total_Unique_107748|Total_Unique_110125|Total_Unique_119844|Total_Unique_120311|Total_Unique_125369|Total_Unique_150508|Total_Unique_156544|Total_Unique_160100|Total_Unique_171650|Total_Unique_178130|Total_Unique_180949|Total_U…	Total_Unique_8414|Total_Unique_17628|Total_Unique_23594|Total_Unique_29769|Total_Unique_32373|Total_Unique_32939|Total_Unique_33788|Total_Unique_36275|Total_Unique_41332|Total_Unique_52880|Total_Unique_55369|Total_Unique_58980|Total_Unique_65495|Total_Unique_67820|Total_Unique_72883|Total_Unique_76265|Total_Unique_81274|Total_Unique_84447|Total_Unique_87725|Total_Unique_89263|Total_Unique_89414|T…
CNUS0000095764.1_990_1116-CNUS0000107908.1_525_399	Trans-NAT	373	8142	230	2805	171	1376	120	622	273	3339	180	3633	95	603	89	712	57	266	133	2052	193	4509	135	2202	82	664	63	356	140	1287	Total_Unique_9730|Total_Unique_17592|Total_Unique_20727|Total_Unique_32089|Total_Unique_47647|Total_Unique_54971|Total_Unique_56462|Total_Unique_58226|Total_Unique_68617|Total_Unique_71599|Total_Unique_79391|Total_Unique_87473|Total_Unique_96938|Total_Unique_112589|Total_Unique_130939|Total_Unique_132115|Total_Unique_141926|Total_Unique_141935|Total_Unique_145289|Total_Unique_146517|Total_Unique_…	Total_Unique_9291|Total_Unique_16619|Total_Unique_20508|Total_Unique_27667|Total_Unique_27772|Total_Unique_31974|Total_Unique_36663|Total_Unique_40231|Total_Unique_47648|Total_Unique_68328|Total_Unique_71558|Total_Unique_72605|Total_Unique_76195|Total_Unique_79207|Total_Unique_80149|Total_Unique_110396|Total_Unique_113593|Total_Unique_116176|Total_Unique_132771|Total_Unique_134817|Total_Unique_13…
CNUS0000107867.1_387_594-CNUS0000107995.1_1479_1272	Trans-NAT	497	7486	343	4442	203	946	157	511	292	1587	159	2682	99	1478	68	377	48	123	110	704	338	4804	244	2964	135	569	109	388	182	883	Total_Unique_9291|Total_Unique_16619|Total_Unique_27772|Total_Unique_68328|Total_Unique_72605|Total_Unique_80149|Total_Unique_91579|Total_Unique_94654|Total_Unique_113593|Total_Unique_117303|Total_Unique_134817|Total_Unique_137393|Total_Unique_141936|Total_Unique_180199|Total_Unique_181980|Total_Unique_191774|Total_Unique_195415|Total_Unique_215011|Total_Unique_225207|Total_Unique_300461|Total_Un…	Total_Unique_14603|Total_Unique_23037|Total_Unique_44686|Total_Unique_50261|Total_Unique_52061|Total_Unique_52358|Total_Unique_59490|Total_Unique_59953|Total_Unique_63842|Total_Unique_66562|Total_Unique_70096|Total_Unique_76488|Total_Unique_76714|Total_Unique_77584|Total_Unique_78848|Total_Unique_80275|Total_Unique_86567|Total_Unique_87222|Total_Unique_91079|Total_Unique_92125|Total_Unique_95310|…
CNUS0000098658.1_42_276-CNUS0000099038.1_612_378	Trans-NAT	513	7385	397	4747	234	1064	84	173	248	1401	148	2333	121	1355	72	393	23	61	62	524	365	5052	276	3392	162	671	61	112	186	877	Total_Unique_20332|Total_Unique_33484|Total_Unique_33550|Total_Unique_36960|Total_Unique_41176|Total_Unique_68946|Total_Unique_93611|Total_Unique_98085|Total_Unique_106812|Total_Unique_107748|Total_Unique_110125|Total_Unique_119844|Total_Unique_120311|Total_Unique_125369|Total_Unique_150508|Total_Unique_156544|Total_Unique_160100|Total_Unique_171650|Total_Unique_178130|Total_Unique_180949|Total_U…	Total_Unique_16238|Total_Unique_23710|Total_Unique_29647|Total_Unique_32373|Total_Unique_38953|Total_Unique_39129|Total_Unique_41332|Total_Unique_47572|Total_Unique_52880|Total_Unique_55369|Total_Unique_58980|Total_Unique_60421|Total_Unique_74461|Total_Unique_84041|Total_Unique_84183|Total_Unique_87725|Total_Unique_88412|Total_Unique_93452|Total_Unique_94552|Total_Unique_96696|Total_Unique_98946|…
CNUS0000107763.1_129_363-CNUS0000098658.1_276_42	Trans-NAT	483	7068	363	4916	220	891	84	202	205	1059	335	4735	242	3561	148	498	61	141	143	535	148	2333	121	1355	72	393	23	61	62	524	Total_Unique_8414|Total_Unique_17628|Total_Unique_23594|Total_Unique_29769|Total_Unique_32939|Total_Unique_33788|Total_Unique_64438|Total_Unique_65495|Total_Unique_72883|Total_Unique_81274|Total_Unique_83888|Total_Unique_84447|Total_Unique_89263|Total_Unique_89414|Total_Unique_90198|Total_Unique_94502|Total_Unique_102436|Total_Unique_106548|Total_Unique_114744|Total_Unique_122037|Total_Unique_137…	Total_Unique_20332|Total_Unique_33484|Total_Unique_33550|Total_Unique_36960|Total_Unique_41176|Total_Unique_68946|Total_Unique_93611|Total_Unique_98085|Total_Unique_106812|Total_Unique_107748|Total_Unique_110125|Total_Unique_119844|Total_Unique_120311|Total_Unique_125369|Total_Unique_150508|Total_Unique_156544|Total_Unique_160100|Total_Unique_171650|Total_Unique_178130|Total_Unique_180949|Total_U…
CNUS0000098658.1_42_276-CNUS0000100022.1_612_378	Trans-NAT	408	7021	320	5047	182	853	75	191	170	930	148	2333	121	1355	72	393	23	61	62	524	260	4688	199	3692	110	460	52	130	108	406	Total_Unique_20332|Total_Unique_33484|Total_Unique_33550|Total_Unique_36960|Total_Unique_41176|Total_Unique_68946|Total_Unique_93611|Total_Unique_98085|Total_Unique_106812|Total_Unique_107748|Total_Unique_110125|Total_Unique_119844|Total_Unique_120311|Total_Unique_125369|Total_Unique_150508|Total_Unique_156544|Total_Unique_160100|Total_Unique_171650|Total_Unique_178130|Total_Unique_180949|Total_U…	Total_Unique_8414|Total_Unique_17628|Total_Unique_23594|Total_Unique_29769|Total_Unique_32373|Total_Unique_32939|Total_Unique_33788|Total_Unique_41332|Total_Unique_65495|Total_Unique_67820|Total_Unique_72883|Total_Unique_76265|Total_Unique_81274|Total_Unique_84447|Total_Unique_89263|Total_Unique_89414|Total_Unique_90198|Total_Unique_94502|Total_Unique_102436|Total_Unique_122037|Total_Unique_12906…
CNUS0000103305.1_558_793-CNUS0000098658.1_276_41	Trans-NAT	289	6265	247	4729	126	752	37	87	93	697	141	3932	126	3374	54	359	14	26	31	173	148	2333	121	1355	72	393	23	61	62	524	Total_Unique_5889|Total_Unique_12723|Total_Unique_17628|Total_Unique_32373|Total_Unique_41332|Total_Unique_59121|Total_Unique_67820|Total_Unique_73065|Total_Unique_76265|Total_Unique_86059|Total_Unique_86767|Total_Unique_89263|Total_Unique_89414|Total_Unique_98621|Total_Unique_116142|Total_Unique_129060|Total_Unique_137463|Total_Unique_139507|Total_Unique_153059|Total_Unique_153341|Total_Unique_1…	Total_Unique_20332|Total_Unique_33484|Total_Unique_33550|Total_Unique_36960|Total_Unique_41176|Total_Unique_68946|Total_Unique_93611|Total_Unique_98085|Total_Unique_106812|Total_Unique_107748|Total_Unique_110125|Total_Unique_119844|Total_Unique_120311|Total_Unique_125369|Total_Unique_150508|Total_Unique_156544|Total_Unique_160100|Total_Unique_171650|Total_Unique_178130|Total_Unique_180949|Total_U…
CNUS0000101617.1_1414_1507-CNUS0000099040.1_720_627	Trans-NAT	201	6229	162	3444	108	1585	56	191	115	1009	38	409	33	258	21	70	5	17	19	64	163	5820	129	3186	87	1515	51	174	96	945	Total_Unique_96316|Total_Unique_122250|Total_Unique_157870|Total_Unique_170644|Total_Unique_174529|Total_Unique_242242|Total_Unique_255911|Total_Unique_289954|Total_Unique_298776|Total_Unique_349642|Total_Unique_349986|Total_Unique_369032|Total_Unique_411486|Total_Unique_445972|Total_Unique_557193|Total_Unique_582142|Total_Unique_620367|Total_Unique_691622|Total_Unique_740130|Total_Unique_824175|…	Total_Unique_4254|Total_Unique_9210|Total_Unique_10964|Total_Unique_15534|Total_Unique_24501|Total_Unique_29884|Total_Unique_30608|Total_Unique_42443|Total_Unique_44960|Total_Unique_52522|Total_Unique_55001|Total_Unique_58496|Total_Unique_74081|Total_Unique_84663|Total_Unique_99745|Total_Unique_100696|Total_Unique_136682|Total_Unique_138651|Total_Unique_152334|Total_Unique_155627|Total_Unique_167…
CNUS0000101617.1_1414_1507-CNUS0000100022.1_720_627	Trans-NAT	201	6229	162	3444	108	1585	56	191	115	1009	38	409	33	258	21	70	5	17	19	64	163	5820	129	3186	87	1515	51	174	96	945	Total_Unique_96316|Total_Unique_122250|Total_Unique_157870|Total_Unique_170644|Total_Unique_174529|Total_Unique_242242|Total_Unique_255911|Total_Unique_289954|Total_Unique_298776|Total_Unique_349642|Total_Unique_349986|Total_Unique_369032|Total_Unique_411486|Total_Unique_445972|Total_Unique_557193|Total_Unique_582142|Total_Unique_620367|Total_Unique_691622|Total_Unique_740130|Total_Unique_824175|…	Total_Unique_4254|Total_Unique_9210|Total_Unique_10964|Total_Unique_15534|Total_Unique_24501|Total_Unique_29884|Total_Unique_30608|Total_Unique_42443|Total_Unique_44960|Total_Unique_52522|Total_Unique_55001|Total_Unique_58496|Total_Unique_74081|Total_Unique_84663|Total_Unique_99745|Total_Unique_100696|Total_Unique_136682|Total_Unique_138651|Total_Unique_152334|Total_Unique_155627|Total_Unique_167…
CNUS0000101617.1_1414_1507-CNUS0000107642.1_720_627	Trans-NAT	201	6229	162	3444	108	1585	56	191	115	1009	38	409	33	258	21	70	5	17	19	64	163	5820	129	3186	87	1515	51	174	96	945	Total_Unique_96316|Total_Unique_122250|Total_Unique_157870|Total_Unique_170644|Total_Unique_174529|Total_Unique_242242|Total_Unique_255911|Total_Unique_289954|Total_Unique_298776|Total_Unique_349642|Total_Unique_349986|Total_Unique_369032|Total_Unique_411486|Total_Unique_445972|Total_Unique_557193|Total_Unique_582142|Total_Unique_620367|Total_Unique_691622|Total_Unique_740130|Total_Unique_824175|…	Total_Unique_4254|Total_Unique_9210|Total_Unique_10964|Total_Unique_15534|Total_Unique_24501|Total_Unique_29884|Total_Unique_30608|Total_Unique_42443|Total_Unique_44960|Total_Unique_52522|Total_Unique_55001|Total_Unique_58496|Total_Unique_74081|Total_Unique_84663|Total_Unique_99745|Total_Unique_100696|Total_Unique_136682|Total_Unique_138651|Total_Unique_152334|Total_Unique_155627|Total_Unique_167…
CNUS0000101617.1_1414_1507-CNUS0000107763.1_471_378	Trans-NAT	201	6229	162	3444	108	1585	56	191	115	1009	38	409	33	258	21	70	5	17	19	64	163	5820	129	3186	87	1515	51	174	96	945	Total_Unique_96316|Total_Unique_122250|Total_Unique_157870|Total_Unique_170644|Total_Unique_174529|Total_Unique_242242|Total_Unique_255911|Total_Unique_289954|Total_Unique_298776|Total_Unique_349642|Total_Unique_349986|Total_Unique_369032|Total_Unique_411486|Total_Unique_445972|Total_Unique_557193|Total_Unique_582142|Total_Unique_620367|Total_Unique_691622|Total_Unique_740130|Total_Unique_824175|…	Total_Unique_4254|Total_Unique_9210|Total_Unique_10964|Total_Unique_15534|Total_Unique_24501|Total_Unique_29884|Total_Unique_30608|Total_Unique_42443|Total_Unique_44960|Total_Unique_52522|Total_Unique_55001|Total_Unique_58496|Total_Unique_74081|Total_Unique_84663|Total_Unique_99745|Total_Unique_100696|Total_Unique_136682|Total_Unique_138651|Total_Unique_152334|Total_Unique_155627|Total_Unique_167…
CNUS0000095764.1_997_1116-CNUS0000107884.1_344_225	Trans-NAT	213	6198	132	2543	117	918	83	425	160	2312	167	3562	89	592	87	701	56	265	126	2004	46	2636	43	1951	30	217	27	160	34	308	Total_Unique_9730|Total_Unique_17592|Total_Unique_20727|Total_Unique_32089|Total_Unique_47647|Total_Unique_54971|Total_Unique_56462|Total_Unique_58226|Total_Unique_68617|Total_Unique_71599|Total_Unique_79391|Total_Unique_87473|Total_Unique_96938|Total_Unique_112589|Total_Unique_130939|Total_Unique_141926|Total_Unique_141935|Total_Unique_145289|Total_Unique_146517|Total_Unique_162007|Total_Unique_…	Total_Unique_14599|Total_Unique_18016|Total_Unique_23274|Total_Unique_23753|Total_Unique_38315|Total_Unique_57978|Total_Unique_63688|Total_Unique_72896|Total_Unique_74860|Total_Unique_83866|Total_Unique_91903|Total_Unique_94195|Total_Unique_105350|Total_Unique_109078|Total_Unique_120779|Total_Unique_150167|Total_Unique_193336|Total_Unique_210626|Total_Unique_242988|Total_Unique_244791|Total_Uniqu…
CNUS0000103514.1_402_525-CNUS0000095764.1_1113_990	Trans-NAT	304	5997	180	2309	138	978	97	447	223	2263	136	3390	93	1748	58	530	47	280	100	832	168	2607	87	561	80	448	50	167	123	1431	Total_Unique_9291|Total_Unique_16619|Total_Unique_20508|Total_Unique_27667|Total_Unique_31974|Total_Unique_36663|Total_Unique_40231|Total_Unique_68328|Total_Unique_79207|Total_Unique_80149|Total_Unique_113593|Total_Unique_116176|Total_Unique_132771|Total_Unique_134817|Total_Unique_155839|Total_Unique_163986|Total_Unique_180161|Total_Unique_180199|Total_Unique_181980|Total_Unique_191774|Total_Uniq…	Total_Unique_17592|Total_Unique_20727|Total_Unique_32089|Total_Unique_47647|Total_Unique_54971|Total_Unique_68617|Total_Unique_71599|Total_Unique_79391|Total_Unique_96938|Total_Unique_112589|Total_Unique_130939|Total_Unique_132115|Total_Unique_141926|Total_Unique_141935|Total_Unique_145289|Total_Unique_162007|Total_Unique_163135|Total_Unique_166964|Total_Unique_176002|Total_Unique_210585|Total_Un…
CNUS0000107642.1_378_612-CNUS0000098658.1_276_42	Trans-NAT	433	5948	320	3955	201	827	70	160	182	1006	285	3615	199	2600	129	434	47	99	120	482	148	2333	121	1355	72	393	23	61	62	524	Total_Unique_8414|Total_Unique_17628|Total_Unique_33788|Total_Unique_64438|Total_Unique_65495|Total_Unique_72883|Total_Unique_81274|Total_Unique_83888|Total_Unique_84447|Total_Unique_89263|Total_Unique_89414|Total_Unique_90198|Total_Unique_102436|Total_Unique_106548|Total_Unique_114744|Total_Unique_122037|Total_Unique_137463|Total_Unique_138739|Total_Unique_151862|Total_Unique_153341|Total_Unique…	Total_Unique_20332|Total_Unique_33484|Total_Unique_33550|Total_Unique_36960|Total_Unique_41176|Total_Unique_68946|Total_Unique_93611|Total_Unique_98085|Total_Unique_106812|Total_Unique_107748|Total_Unique_110125|Total_Unique_119844|Total_Unique_120311|Total_Unique_125369|Total_Unique_150508|Total_Unique_156544|Total_Unique_160100|Total_Unique_171650|Total_Unique_178130|Total_Unique_180949|Total_U…
CNUS0000095764.1_990_1116-CNUS0000107867.1_513_387	Trans-NAT	283	5946	169	1914	135	1055	86	360	207	2617	180	3633	95	603	89	712	57	266	133	2052	103	2313	74	1311	46	343	29	94	74	565	Total_Unique_9730|Total_Unique_17592|Total_Unique_20727|Total_Unique_32089|Total_Unique_47647|Total_Unique_54971|Total_Unique_56462|Total_Unique_58226|Total_Unique_68617|Total_Unique_71599|Total_Unique_79391|Total_Unique_87473|Total_Unique_96938|Total_Unique_112589|Total_Unique_130939|Total_Unique_132115|Total_Unique_141926|Total_Unique_141935|Total_Unique_145289|Total_Unique_146517|Total_Unique_…	Total_Unique_9291|Total_Unique_16619|Total_Unique_27772|Total_Unique_68328|Total_Unique_72605|Total_Unique_80149|Total_Unique_113593|Total_Unique_134817|Total_Unique_137393|Total_Unique_141936|Total_Unique_180199|Total_Unique_181980|Total_Unique_191774|Total_Unique_195415|Total_Unique_215011|Total_Unique_300461|Total_Unique_301188|Total_Unique_319090|Total_Unique_332967|Total_Unique_337537|Total_…
CNUS0000106279.1_1_109-CNUS0000107893.1_302_194	Trans-NAT	108	5759	75	1979	52	1184	43	452	60	2144	53	3690	37	1213	20	708	18	343	22	1426	55	2069	38	766	32	476	25	109	38	718	Total_Unique_4559|Total_Unique_7795|Total_Unique_14857|Total_Unique_19588|Total_Unique_21154|Total_Unique_77624|Total_Unique_78911|Total_Unique_111484|Total_Unique_114368|Total_Unique_136114|Total_Unique_168924|Total_Unique_182198|Total_Unique_248070|Total_Unique_371557|Total_Unique_380889|Total_Unique_397830|Total_Unique_402661|Total_Unique_897925|Total_Unique_963562|Total_Unique_1611045|Total_U…	Total_Unique_5204|Total_Unique_25820|Total_Unique_60075|Total_Unique_81776|Total_Unique_99029|Total_Unique_116925|Total_Unique_178263|Total_Unique_196083|Total_Unique_196211|Total_Unique_197155|Total_Unique_211524|Total_Unique_211813|Total_Unique_223425|Total_Unique_252058|Total_Unique_338351|Total_Unique_359282|Total_Unique_362500|Total_Unique_369410|Total_Unique_496994|Total_Unique_581078|Total…
CNUS0000095764.1_990_1116-CNUS0000108040.1_480_354	Trans-NAT	248	5732	144	1756	129	1030	75	354	177	2592	180	3633	95	603	89	712	57	266	133	2052	68	2099	49	1153	40	318	18	88	44	540	Total_Unique_9730|Total_Unique_17592|Total_Unique_20727|Total_Unique_32089|Total_Unique_47647|Total_Unique_54971|Total_Unique_56462|Total_Unique_58226|Total_Unique_68617|Total_Unique_71599|Total_Unique_79391|Total_Unique_87473|Total_Unique_96938|Total_Unique_112589|Total_Unique_130939|Total_Unique_132115|Total_Unique_141926|Total_Unique_141935|Total_Unique_145289|Total_Unique_146517|Total_Unique_…	Total_Unique_9291|Total_Unique_16619|Total_Unique_27772|Total_Unique_71558|Total_Unique_72605|Total_Unique_80149|Total_Unique_134817|Total_Unique_137393|Total_Unique_141936|Total_Unique_155839|Total_Unique_158391|Total_Unique_162246|Total_Unique_195415|Total_Unique_239115|Total_Unique_282895|Total_Unique_319090|Total_Unique_374148|Total_Unique_381230|Total_Unique_388267|Total_Unique_393121|Total_…
CNUS0000101617.1_1414_1507-CNUS0000106020.1_477_384	Trans-NAT	150	5689	126	3230	90	1482	28	130	69	847	38	409	33	258	21	70	5	17	19	64	112	5280	93	2972	69	1412	23	113	50	783	Total_Unique_96316|Total_Unique_122250|Total_Unique_157870|Total_Unique_170644|Total_Unique_174529|Total_Unique_242242|Total_Unique_255911|Total_Unique_289954|Total_Unique_298776|Total_Unique_349642|Total_Unique_349986|Total_Unique_369032|Total_Unique_411486|Total_Unique_445972|Total_Unique_557193|Total_Unique_582142|Total_Unique_620367|Total_Unique_691622|Total_Unique_740130|Total_Unique_824175|…	Total_Unique_4254|Total_Unique_9210|Total_Unique_10964|Total_Unique_15534|Total_Unique_24501|Total_Unique_29884|Total_Unique_30608|Total_Unique_42443|Total_Unique_44960|Total_Unique_52522|Total_Unique_55001|Total_Unique_58496|Total_Unique_99745|Total_Unique_100696|Total_Unique_136682|Total_Unique_138651|Total_Unique_152334|Total_Unique_157389|Total_Unique_173312|Total_Unique_176077|Total_Unique_1…
CNUS0000106279.1_1_109-CNUS0000107935.1_302_194	Trans-NAT	103	5622	71	1925	49	1168	39	438	54	2091	53	3690	37	1213	20	708	18	343	22	1426	50	1932	34	712	29	460	21	95	32	665	Total_Unique_4559|Total_Unique_7795|Total_Unique_14857|Total_Unique_19588|Total_Unique_21154|Total_Unique_77624|Total_Unique_78911|Total_Unique_111484|Total_Unique_114368|Total_Unique_136114|Total_Unique_168924|Total_Unique_182198|Total_Unique_248070|Total_Unique_371557|Total_Unique_380889|Total_Unique_397830|Total_Unique_402661|Total_Unique_897925|Total_Unique_963562|Total_Unique_1611045|Total_U…	Total_Unique_5204|Total_Unique_25820|Total_Unique_60075|Total_Unique_99029|Total_Unique_116925|Total_Unique_178263|Total_Unique_196083|Total_Unique_196211|Total_Unique_211524|Total_Unique_211813|Total_Unique_252058|Total_Unique_338351|Total_Unique_359282|Total_Unique_362500|Total_Unique_496994|Total_Unique_581078|Total_Unique_628691|Total_Unique_655610|Total_Unique_668583|Total_Unique_678420|Tota…
CNUS0000106020.1_243_369-CNUS0000098658.1_168_42	Trans-NAT	254	3966	217	2645	113	706	31	77	90	538	179	2218	153	1547	79	405	18	34	53	232	75	1748	64	1098	34	301	13	43	37	306	Total_Unique_17628|Total_Unique_32373|Total_Unique_41332|Total_Unique_47572|Total_Unique_67820|Total_Unique_76265|Total_Unique_89414|Total_Unique_122037|Total_Unique_129060|Total_Unique_137463|Total_Unique_138739|Total_Unique_139078|Total_Unique_153341|Total_Unique_159223|Total_Unique_166439|Total_Unique_167871|Total_Unique_178396|Total_Unique_200814|Total_Unique_208999|Total_Unique_212266|Total_…	Total_Unique_20332|Total_Unique_33484|Total_Unique_33550|Total_Unique_36960|Total_Unique_68946|Total_Unique_93611|Total_Unique_98085|Total_Unique_106812|Total_Unique_110125|Total_Unique_119844|Total_Unique_120311|Total_Unique_150508|Total_Unique_156544|Total_Unique_160100|Total_Unique_171650|Total_Unique_178130|Total_Unique_200739|Total_Unique_201350|Total_Unique_224984|Total_Unique_225719|Total_…
CNUS0000107923.1_33_141-CNUS0000107956.1_1191_1083	Trans-NAT	161	3528	112	988	80	685	72	403	115	1452	28	61	14	25	8	12	7	8	11	16	133	3467	98	963	72	673	65	395	104	1436	Total_Unique_428572|Total_Unique_507461|Total_Unique_825020|Total_Unique_1065702|Total_Unique_1076099|Total_Unique_1341497|Total_Unique_1389306|Total_Unique_1858342|Total_Unique_1980851|Total_Unique_2084222|Total_Unique_2170355|Total_Unique_2828746|Total_Unique_2832528|Total_Unique_3222858|Total_Unique_3702828|Total_Unique_3903583|Total_Unique_4089855|Total_Unique_4219257|Total_Unique_4263056|Tot…	Total_Unique_9924|Total_Unique_23985|Total_Unique_38221|Total_Unique_39835|Total_Unique_40792|Total_Unique_43828|Total_Unique_51163|Total_Unique_52770|Total_Unique_59998|Total_Unique_64411|Total_Unique_64461|Total_Unique_68413|Total_Unique_78207|Total_Unique_88761|Total_Unique_100132|Total_Unique_111511|Total_Unique_124403|Total_Unique_136224|Total_Unique_143486|Total_Unique_149651|Total_Unique_1…
CNUS0000104132.1_3_94-CNUS0000107956.1_1191_1100	Trans-NAT	122	2761	81	781	58	513	64	286	90	1181	39	194	19	49	15	24	23	34	26	87	83	2567	62	732	43	489	41	252	64	1094	Total_Unique_244081|Total_Unique_267435|Total_Unique_305014|Total_Unique_333803|Total_Unique_344833|Total_Unique_419894|Total_Unique_449178|Total_Unique_506754|Total_Unique_598505|Total_Unique_604325|Total_Unique_695834|Total_Unique_728358|Total_Unique_771454|Total_Unique_802232|Total_Unique_833039|Total_Unique_958042|Total_Unique_969485|Total_Unique_1311884|Total_Unique_1317924|Total_Unique_1389…	Total_Unique_9924|Total_Unique_23985|Total_Unique_38221|Total_Unique_39835|Total_Unique_40792|Total_Unique_43828|Total_Unique_52770|Total_Unique_64411|Total_Unique_64461|Total_Unique_88761|Total_Unique_100132|Total_Unique_143486|Total_Unique_149651|Total_Unique_161584|Total_Unique_190611|Total_Unique_204874|Total_Unique_217086|Total_Unique_246442|Total_Unique_251099|Total_Unique_256621|Total_Uniq…
CNUS0000101617.1_1414_1507-CNUS0000103305.1_900_807	Trans-NAT	94	2576	81	1695	54	316	24	108	46	457	38	409	33	258	21	70	5	17	19	64	56	2167	48	1437	33	246	19	91	27	393	Total_Unique_96316|Total_Unique_122250|Total_Unique_157870|Total_Unique_170644|Total_Unique_174529|Total_Unique_242242|Total_Unique_255911|Total_Unique_289954|Total_Unique_298776|Total_Unique_349642|Total_Unique_349986|Total_Unique_369032|Total_Unique_411486|Total_Unique_445972|Total_Unique_557193|Total_Unique_582142|Total_Unique_620367|Total_Unique_691622|Total_Unique_740130|Total_Unique_824175|…	Total_Unique_10964|Total_Unique_15534|Total_Unique_29884|Total_Unique_42443|Total_Unique_44960|Total_Unique_58496|Total_Unique_74081|Total_Unique_84663|Total_Unique_136682|Total_Unique_152334|Total_Unique_167140|Total_Unique_173312|Total_Unique_185618|Total_Unique_206127|Total_Unique_239568|Total_Unique_272739|Total_Unique_291054|Total_Unique_392215|Total_Unique_490453|Total_Unique_528776|Total_U…
CNUS0000106279.1_111_210-CNUS0000108018.1_158_59	Trans-NAT	170	2284	116	1680	74	198	40	114	76	292	47	1276	40	1173	10	22	2	3	15	78	123	1008	76	507	64	176	38	111	61	214	Total_Unique_15288|Total_Unique_26599|Total_Unique_51699|Total_Unique_75658|Total_Unique_131409|Total_Unique_134348|Total_Unique_138840|Total_Unique_194373|Total_Unique_200132|Total_Unique_210764|Total_Unique_221516|Total_Unique_284988|Total_Unique_295177|Total_Unique_331167|Total_Unique_350700|Total_Unique_357911|Total_Unique_386714|Total_Unique_410254|Total_Unique_442661|Total_Unique_481542|Tot…	Total_Unique_49028|Total_Unique_74490|Total_Unique_94951|Total_Unique_111889|Total_Unique_119091|Total_Unique_144938|Total_Unique_149210|Total_Unique_165875|Total_Unique_175851|Total_Unique_191459|Total_Unique_223041|Total_Unique_236449|Total_Unique_255146|Total_Unique_256426|Total_Unique_293946|Total_Unique_304977|Total_Unique_334720|Total_Unique_361230|Total_Unique_386219|Total_Unique_399753|To…
CNUS0000107923.1_926_1008-CNUS0000097108.1_97_15	Trans-NAT	33	2243	19	808	15	451	14	99	24	885	8	24	2	3	1	1	3	4	6	16	25	2219	17	805	14	450	11	95	18	869	Total_Unique_884772|Total_Unique_901363|Total_Unique_963049|Total_Unique_1001722|Total_Unique_1068418|Total_Unique_2212212|Total_Unique_3544700|Total_Unique_5602059|	Total_Unique_10705|Total_Unique_11824|Total_Unique_20954|Total_Unique_34366|Total_Unique_41168|Total_Unique_50986|Total_Unique_55106|Total_Unique_124003|Total_Unique_129860|Total_Unique_176057|Total_Unique_487362|Total_Unique_746027|Total_Unique_1006894|Total_Unique_1092772|Total_Unique_1867204|Total_Unique_1997267|Total_Unique_2181129|Total_Unique_3534017|Total_Unique_4023627|Total_Unique_479532…
CNUS0000108041.1_945_1071-CNUS0000096064.1_127_1	Trans-NAT	102	2207	70	554	51	431	39	237	67	985	65	1936	43	479	35	382	27	206	41	869	37	271	27	75	16	49	12	31	26	116	Total_Unique_15871|Total_Unique_22257|Total_Unique_34334|Total_Unique_35207|Total_Unique_39741|Total_Unique_59632|Total_Unique_75000|Total_Unique_99523|Total_Unique_109033|Total_Unique_146748|Total_Unique_154677|Total_Unique_158035|Total_Unique_165769|Total_Unique_182685|Total_Unique_255522|Total_Unique_292395|Total_Unique_295595|Total_Unique_313294|Total_Unique_377909|Total_Unique_410253|Total_U…	Total_Unique_80330|Total_Unique_191377|Total_Unique_272091|Total_Unique_294267|Total_Unique_333098|Total_Unique_399823|Total_Unique_411321|Total_Unique_442985|Total_Unique_506276|Total_Unique_523037|Total_Unique_550075|Total_Unique_804837|Total_Unique_838001|Total_Unique_852950|Total_Unique_860064|Total_Unique_889345|Total_Unique_964814|Total_Unique_1004187|Total_Unique_1067114|Total_Unique_13433…
CNUS0000106279.1_1_89-CNUS0000107971.1_89_1	Trans-NAT	78	2122	57	796	30	482	29	128	41	716	27	86	22	74	2	4	3	4	3	4	51	2036	35	722	28	478	26	124	38	712	Total_Unique_248070|Total_Unique_371557|Total_Unique_397830|Total_Unique_402661|Total_Unique_963562|Total_Unique_1611045|Total_Unique_1640162|Total_Unique_2221458|Total_Unique_2376982|Total_Unique_2406786|Total_Unique_2735327|Total_Unique_2912014|Total_Unique_3352194|Total_Unique_3656211|Total_Unique_3957762|Total_Unique_4049641|Total_Unique_4453870|Total_Unique_4851308|Total_Unique_4894169|Total…	Total_Unique_5204|Total_Unique_25820|Total_Unique_60075|Total_Unique_99029|Total_Unique_116925|Total_Unique_121484|Total_Unique_159491|Total_Unique_178263|Total_Unique_196083|Total_Unique_196211|Total_Unique_211524|Total_Unique_211813|Total_Unique_252058|Total_Unique_288425|Total_Unique_338351|Total_Unique_359282|Total_Unique_362500|Total_Unique_496994|Total_Unique_545028|Total_Unique_581078|Tota…
CNUS0000107976.1_1261_1380-CNUS0000096064.1_120_1	Trans-NAT	132	1943	80	489	68	355	43	194	87	905	95	1672	53	414	52	306	31	163	61	789	37	271	27	75	16	49	12	31	26	116	Total_Unique_15871|Total_Unique_34334|Total_Unique_35207|Total_Unique_39741|Total_Unique_75000|Total_Unique_99523|Total_Unique_109033|Total_Unique_146748|Total_Unique_154677|Total_Unique_158035|Total_Unique_165769|Total_Unique_182685|Total_Unique_203723|Total_Unique_255522|Total_Unique_279564|Total_Unique_292395|Total_Unique_295595|Total_Unique_313294|Total_Unique_377909|Total_Unique_410253|Total…	Total_Unique_80330|Total_Unique_191377|Total_Unique_272091|Total_Unique_294267|Total_Unique_333098|Total_Unique_399823|Total_Unique_411321|Total_Unique_442985|Total_Unique_506276|Total_Unique_523037|Total_Unique_550075|Total_Unique_804837|Total_Unique_838001|Total_Unique_852950|Total_Unique_860064|Total_Unique_889345|Total_Unique_964814|Total_Unique_1004187|Total_Unique_1067114|Total_Unique_13433…
CNUS0000101531.1_13_98-CNUS0000096292.1_113_28	Trans-NAT	128	1784	69	404	59	345	34	286	75	749	83	1438	41	235	38	262	26	274	52	667	45	346	28	169	21	83	8	12	23	82	Total_Unique_12999|Total_Unique_31691|Total_Unique_54768|Total_Unique_66532|Total_Unique_71335|Total_Unique_99839|Total_Unique_173084|Total_Unique_190230|Total_Unique_199558|Total_Unique_203763|Total_Unique_246364|Total_Unique_282736|Total_Unique_321088|Total_Unique_338861|Total_Unique_343183|Total_Unique_398883|Total_Unique_424396|Total_Unique_425073|Total_Unique_428347|Total_Unique_428721|Total…	Total_Unique_98514|Total_Unique_127496|Total_Unique_131985|Total_Unique_142999|Total_Unique_173222|Total_Unique_330753|Total_Unique_424429|Total_Unique_444394|Total_Unique_449182|Total_Unique_523725|Total_Unique_544390|Total_Unique_626527|Total_Unique_833490|Total_Unique_995373|Total_Unique_1007967|Total_Unique_1148939|Total_Unique_1151186|Total_Unique_1217902|Total_Unique_1359030|Total_Unique_13…
CNUS0000107935.1_3105_3231-CNUS0000096064.1_127_1	Trans-NAT	84	1544	53	289	44	269	35	162	58	824	47	1273	26	214	28	220	23	131	32	708	37	271	27	75	16	49	12	31	26	116	Total_Unique_15871|Total_Unique_35207|Total_Unique_39741|Total_Unique_75000|Total_Unique_99523|Total_Unique_109033|Total_Unique_146748|Total_Unique_158035|Total_Unique_165769|Total_Unique_182685|Total_Unique_203723|Total_Unique_255522|Total_Unique_292395|Total_Unique_295595|Total_Unique_377909|Total_Unique_410253|Total_Unique_449844|Total_Unique_529089|Total_Unique_566457|Total_Unique_783589|Tota…	Total_Unique_80330|Total_Unique_191377|Total_Unique_272091|Total_Unique_294267|Total_Unique_333098|Total_Unique_399823|Total_Unique_411321|Total_Unique_442985|Total_Unique_506276|Total_Unique_523037|Total_Unique_550075|Total_Unique_804837|Total_Unique_838001|Total_Unique_852950|Total_Unique_860064|Total_Unique_889345|Total_Unique_964814|Total_Unique_1004187|Total_Unique_1067114|Total_Unique_13433…
CNUS0000107962.1_1950_2076-CNUS0000096064.1_127_1	Trans-NAT	84	1544	53	289	44	269	35	162	58	824	47	1273	26	214	28	220	23	131	32	708	37	271	27	75	16	49	12	31	26	116	Total_Unique_15871|Total_Unique_35207|Total_Unique_39741|Total_Unique_75000|Total_Unique_99523|Total_Unique_109033|Total_Unique_146748|Total_Unique_158035|Total_Unique_165769|Total_Unique_182685|Total_Unique_203723|Total_Unique_255522|Total_Unique_292395|Total_Unique_295595|Total_Unique_377909|Total_Unique_410253|Total_Unique_449844|Total_Unique_529089|Total_Unique_566457|Total_Unique_783589|Tota…	Total_Unique_80330|Total_Unique_191377|Total_Unique_272091|Total_Unique_294267|Total_Unique_333098|Total_Unique_399823|Total_Unique_411321|Total_Unique_442985|Total_Unique_506276|Total_Unique_523037|Total_Unique_550075|Total_Unique_804837|Total_Unique_838001|Total_Unique_852950|Total_Unique_860064|Total_Unique_889345|Total_Unique_964814|Total_Unique_1004187|Total_Unique_1067114|Total_Unique_13433…
CNUS0000107948.1_984_1106-CNUS0000096064.1_127_5	Trans-NAT	78	1538	52	288	42	267	34	161	56	822	41	1267	25	213	26	218	22	130	30	706	37	271	27	75	16	49	12	31	26	116	Total_Unique_15871|Total_Unique_35207|Total_Unique_39741|Total_Unique_75000|Total_Unique_99523|Total_Unique_109033|Total_Unique_146748|Total_Unique_158035|Total_Unique_165769|Total_Unique_182685|Total_Unique_203723|Total_Unique_255522|Total_Unique_292395|Total_Unique_295595|Total_Unique_377909|Total_Unique_410253|Total_Unique_449844|Total_Unique_529089|Total_Unique_566457|Total_Unique_783589|Tota…	Total_Unique_80330|Total_Unique_191377|Total_Unique_272091|Total_Unique_294267|Total_Unique_333098|Total_Unique_399823|Total_Unique_411321|Total_Unique_442985|Total_Unique_506276|Total_Unique_523037|Total_Unique_550075|Total_Unique_804837|Total_Unique_838001|Total_Unique_852950|Total_Unique_860064|Total_Unique_889345|Total_Unique_964814|Total_Unique_1004187|Total_Unique_1067114|Total_Unique_13433…
CNUS0000107950.1_3375_3497-CNUS0000096064.1_127_5	Trans-NAT	78	1538	52	288	42	267	34	161	56	822	41	1267	25	213	26	218	22	130	30	706	37	271	27	75	16	49	12	31	26	116	Total_Unique_15871|Total_Unique_35207|Total_Unique_39741|Total_Unique_75000|Total_Unique_99523|Total_Unique_109033|Total_Unique_146748|Total_Unique_158035|Total_Unique_165769|Total_Unique_182685|Total_Unique_203723|Total_Unique_255522|Total_Unique_292395|Total_Unique_295595|Total_Unique_377909|Total_Unique_410253|Total_Unique_449844|Total_Unique_529089|Total_Unique_566457|Total_Unique_783589|Tota…	Total_Unique_80330|Total_Unique_191377|Total_Unique_272091|Total_Unique_294267|Total_Unique_333098|Total_Unique_399823|Total_Unique_411321|Total_Unique_442985|Total_Unique_506276|Total_Unique_523037|Total_Unique_550075|Total_Unique_804837|Total_Unique_838001|Total_Unique_852950|Total_Unique_860064|Total_Unique_889345|Total_Unique_964814|Total_Unique_1004187|Total_Unique_1067114|Total_Unique_13433…
CNUS0000106279.1_107_210-CNUS0000107950.1_162_59	Trans-NAT	78	1366	59	1224	21	36	10	15	21	91	47	1276	40	1173	10	22	2	3	15	78	31	90	19	51	11	14	8	12	6	13	Total_Unique_15288|Total_Unique_26599|Total_Unique_51699|Total_Unique_75658|Total_Unique_131409|Total_Unique_134348|Total_Unique_138840|Total_Unique_194373|Total_Unique_200132|Total_Unique_210764|Total_Unique_221516|Total_Unique_284988|Total_Unique_295177|Total_Unique_331167|Total_Unique_350700|Total_Unique_357911|Total_Unique_386714|Total_Unique_410254|Total_Unique_442661|Total_Unique_481542|Tot…	Total_Unique_191459|Total_Unique_443458|Total_Unique_663425|Total_Unique_745062|Total_Unique_929051|Total_Unique_1090746|Total_Unique_1172741|Total_Unique_1270953|Total_Unique_1284953|Total_Unique_1641063|Total_Unique_1804853|Total_Unique_2089889|Total_Unique_2745987|Total_Unique_2749469|Total_Unique_2811903|Total_Unique_2855645|Total_Unique_2871603|Total_Unique_3084649|Total_Unique_3168629|Total…
CNUS0000106279.1_107_210-CNUS0000107785.1_162_59	Trans-NAT	59	1291	46	1181	14	26	4	5	16	79	47	1276	40	1173	10	22	2	3	15	78	12	15	6	8	4	4	2	2	1	1	Total_Unique_15288|Total_Unique_26599|Total_Unique_51699|Total_Unique_75658|Total_Unique_131409|Total_Unique_134348|Total_Unique_138840|Total_Unique_194373|Total_Unique_200132|Total_Unique_210764|Total_Unique_221516|Total_Unique_284988|Total_Unique_295177|Total_Unique_331167|Total_Unique_350700|Total_Unique_357911|Total_Unique_386714|Total_Unique_410254|Total_Unique_442661|Total_Unique_481542|Tot…	Total_Unique_1641063|Total_Unique_1804853|Total_Unique_2089889|Total_Unique_2745987|Total_Unique_2749469|Total_Unique_2871603|Total_Unique_3168629|Total_Unique_3532435|Total_Unique_4204027|Total_Unique_4532429|Total_Unique_4831816|Total_Unique_7314452|
CNUS0000101414.1_7_115-CNUS0000096292.1_149_41	Trans-NAT	169	1064	99	454	77	220	57	118	87	272	119	689	70	285	50	124	47	97	60	183	50	375	29	169	27	96	10	21	27	89	Total_Unique_100928|Total_Unique_104563|Total_Unique_105783|Total_Unique_122524|Total_Unique_161594|Total_Unique_195012|Total_Unique_214769|Total_Unique_259491|Total_Unique_260553|Total_Unique_307498|Total_Unique_312028|Total_Unique_320306|Total_Unique_333399|Total_Unique_377973|Total_Unique_394821|Total_Unique_422344|Total_Unique_432774|Total_Unique_440838|Total_Unique_471338|Total_Unique_488562…	Total_Unique_98514|Total_Unique_127496|Total_Unique_131985|Total_Unique_142999|Total_Unique_173222|Total_Unique_330753|Total_Unique_359977|Total_Unique_404424|Total_Unique_424429|Total_Unique_444394|Total_Unique_449182|Total_Unique_523725|Total_Unique_544390|Total_Unique_626527|Total_Unique_706761|Total_Unique_833490|Total_Unique_1007967|Total_Unique_1148939|Total_Unique_1151186|Total_Unique_1217…
CNUS0000107041.1_175_395-CNUS0000107139.1_229_1	Trans-NAT	209	1054	128	727	33	45	27	44	96	238	43	77	26	39	16	20	2	2	11	16	166	977	102	688	17	25	25	42	85	222	Total_Unique_576960|Total_Unique_681093|Total_Unique_687712|Total_Unique_921518|Total_Unique_982242|Total_Unique_1384729|Total_Unique_1388779|Total_Unique_1433639|Total_Unique_1467495|Total_Unique_1567608|Total_Unique_1620257|Total_Unique_1785061|Total_Unique_1956760|Total_Unique_2092815|Total_Unique_2167181|Total_Unique_2222256|Total_Unique_2568378|Total_Unique_3329768|Total_Unique_3421708|Total…	Total_Unique_45872|Total_Unique_61652|Total_Unique_72375|Total_Unique_97898|Total_Unique_171604|Total_Unique_173855|Total_Unique_192316|Total_Unique_276808|Total_Unique_282791|Total_Unique_286131|Total_Unique_317171|Total_Unique_342394|Total_Unique_351021|Total_Unique_352399|Total_Unique_358057|Total_Unique_385656|Total_Unique_388765|Total_Unique_392473|Total_Unique_410279|Total_Unique_418059|Tot…
CNUS0000106957.1_1_193-CNUS0000107139.1_201_1	Trans-NAT	198	1043	122	720	31	43	26	43	95	237	41	74	24	36	15	19	2	2	12	17	157	969	98	684	16	24	24	41	83	220	Total_Unique_576960|Total_Unique_681093|Total_Unique_687712|Total_Unique_921518|Total_Unique_982242|Total_Unique_1384729|Total_Unique_1388779|Total_Unique_1433639|Total_Unique_1467495|Total_Unique_1567608|Total_Unique_1620257|Total_Unique_1956760|Total_Unique_2092815|Total_Unique_2167181|Total_Unique_2222256|Total_Unique_2568378|Total_Unique_3329768|Total_Unique_3421708|Total_Unique_3489051|Total…	Total_Unique_45872|Total_Unique_61652|Total_Unique_72375|Total_Unique_97898|Total_Unique_171604|Total_Unique_173855|Total_Unique_192316|Total_Unique_276808|Total_Unique_282791|Total_Unique_286131|Total_Unique_317171|Total_Unique_342394|Total_Unique_351021|Total_Unique_352399|Total_Unique_358057|Total_Unique_385656|Total_Unique_388765|Total_Unique_392473|Total_Unique_410279|Total_Unique_418059|Tot…
CNUS0000106289.1_7_115-CNUS0000096292.1_149_41	Trans-NAT	155	1032	89	435	75	216	55	115	81	266	105	657	60	266	48	120	45	94	54	177	50	375	29	169	27	96	10	21	27	89	Total_Unique_100928|Total_Unique_104563|Total_Unique_105783|Total_Unique_122524|Total_Unique_161594|Total_Unique_195012|Total_Unique_214769|Total_Unique_259491|Total_Unique_260553|Total_Unique_307498|Total_Unique_312028|Total_Unique_320306|Total_Unique_333399|Total_Unique_377973|Total_Unique_394821|Total_Unique_422344|Total_Unique_432774|Total_Unique_440838|Total_Unique_471338|Total_Unique_489766…	Total_Unique_98514|Total_Unique_127496|Total_Unique_131985|Total_Unique_142999|Total_Unique_173222|Total_Unique_330753|Total_Unique_359977|Total_Unique_404424|Total_Unique_424429|Total_Unique_444394|Total_Unique_449182|Total_Unique_523725|Total_Unique_544390|Total_Unique_626527|Total_Unique_706761|Total_Unique_833490|Total_Unique_1007967|Total_Unique_1148939|Total_Unique_1151186|Total_Unique_1217…
CNUS0000096292.1_18_149-CNUS0000096940.1_138_7	Trans-NAT	172	1002	87	339	85	246	46	103	96	314	57	387	31	174	30	99	10	21	30	93	115	615	56	165	55	147	36	82	66	221	Total_Unique_98514|Total_Unique_127496|Total_Unique_131985|Total_Unique_142999|Total_Unique_173222|Total_Unique_330753|Total_Unique_359977|Total_Unique_404424|Total_Unique_424429|Total_Unique_444394|Total_Unique_449182|Total_Unique_523725|Total_Unique_544390|Total_Unique_626527|Total_Unique_706761|Total_Unique_833490|Total_Unique_995373|Total_Unique_1007967|Total_Unique_1148939|Total_Unique_11511…	Total_Unique_100928|Total_Unique_104563|Total_Unique_122524|Total_Unique_128115|Total_Unique_185580|Total_Unique_256486|Total_Unique_303802|Total_Unique_307498|Total_Unique_312028|Total_Unique_312853|Total_Unique_333399|Total_Unique_338861|Total_Unique_394821|Total_Unique_415253|Total_Unique_415971|Total_Unique_432774|Total_Unique_471338|Total_Unique_489766|Total_Unique_512273|Total_Unique_523846…
CNUS0000107059.1_1_193-CNUS0000107139.1_201_1	Trans-NAT	171	996	110	703	19	27	25	42	85	224	14	27	12	19	3	3	1	1	2	4	157	969	98	684	16	24	24	41	83	220	Total_Unique_687712|Total_Unique_921518|Total_Unique_982242|Total_Unique_1467495|Total_Unique_2092815|Total_Unique_2568378|Total_Unique_4101859|Total_Unique_5873718|Total_Unique_5968723|Total_Unique_6784086|Total_Unique_6812728|Total_Unique_6958122|Total_Unique_6980925|Total_Unique_7207160|	Total_Unique_45872|Total_Unique_61652|Total_Unique_72375|Total_Unique_97898|Total_Unique_171604|Total_Unique_173855|Total_Unique_192316|Total_Unique_276808|Total_Unique_282791|Total_Unique_286131|Total_Unique_317171|Total_Unique_342394|Total_Unique_351021|Total_Unique_352399|Total_Unique_358057|Total_Unique_385656|Total_Unique_388765|Total_Unique_392473|Total_Unique_410279|Total_Unique_418059|Tot…
CNUS0000107064.1_74_294-CNUS0000107139.1_229_1	Trans-NAT	177	992	110	698	20	30	25	42	85	222	11	15	8	10	3	5	0	0	0	0	166	977	102	688	17	25	25	42	85	222	Total_Unique_746431|Total_Unique_1467495|Total_Unique_2568378|Total_Unique_5607023|Total_Unique_5873718|Total_Unique_5968723|Total_Unique_6584645|Total_Unique_6744757|Total_Unique_6784086|Total_Unique_6958122|Total_Unique_7287200|	Total_Unique_45872|Total_Unique_61652|Total_Unique_72375|Total_Unique_97898|Total_Unique_171604|Total_Unique_173855|Total_Unique_192316|Total_Unique_276808|Total_Unique_282791|Total_Unique_286131|Total_Unique_317171|Total_Unique_342394|Total_Unique_351021|Total_Unique_352399|Total_Unique_358057|Total_Unique_385656|Total_Unique_388765|Total_Unique_392473|Total_Unique_410279|Total_Unique_418059|Tot…
CNUS0000107814.1_2922_3091-CNUS0000107897.1_1686_1517	Trans-NAT	148	979	102	415	60	150	34	58	92	356	72	658	53	273	30	105	23	43	49	237	76	321	49	142	30	45	11	15	43	119	Total_Unique_68275|Total_Unique_104168|Total_Unique_111446|Total_Unique_115014|Total_Unique_148244|Total_Unique_177007|Total_Unique_187089|Total_Unique_209530|Total_Unique_283167|Total_Unique_316660|Total_Unique_336784|Total_Unique_340671|Total_Unique_342338|Total_Unique_348469|Total_Unique_352465|Total_Unique_399094|Total_Unique_429862|Total_Unique_467974|Total_Unique_496275|Total_Unique_509534|…	Total_Unique_225698|Total_Unique_241496|Total_Unique_269928|Total_Unique_298014|Total_Unique_305769|Total_Unique_308530|Total_Unique_395020|Total_Unique_405618|Total_Unique_406457|Total_Unique_428940|Total_Unique_462109|Total_Unique_492468|Total_Unique_535522|Total_Unique_587850|Total_Unique_661979|Total_Unique_710186|Total_Unique_764262|Total_Unique_791265|Total_Unique_824818|Total_Unique_834516…
CNUS0000107814.1_2946_3091-CNUS0000107889.1_1464_1319	Trans-NAT	129	905	87	433	51	131	22	41	76	300	25	295	17	114	11	32	9	21	14	128	104	610	70	319	40	99	13	20	62	172	Total_Unique_68275|Total_Unique_104168|Total_Unique_177007|Total_Unique_209530|Total_Unique_316660|Total_Unique_336784|Total_Unique_342338|Total_Unique_399094|Total_Unique_467974|Total_Unique_563527|Total_Unique_913046|Total_Unique_2497940|Total_Unique_2513722|Total_Unique_2798277|Total_Unique_2798584|Total_Unique_2921269|Total_Unique_3195659|Total_Unique_3433946|Total_Unique_3662832|Total_Unique…	Total_Unique_68299|Total_Unique_110985|Total_Unique_159344|Total_Unique_159532|Total_Unique_225698|Total_Unique_241496|Total_Unique_262567|Total_Unique_269928|Total_Unique_298014|Total_Unique_334169|Total_Unique_381850|Total_Unique_395020|Total_Unique_401092|Total_Unique_405618|Total_Unique_428940|Total_Unique_443371|Total_Unique_462109|Total_Unique_492468|Total_Unique_535522|Total_Unique_568708|…
CNUS0000096292.1_41_149-CNUS0000099548.1_115_7	Trans-NAT	126	903	76	389	64	193	42	95	68	226	50	375	29	169	27	96	10	21	27	89	76	528	47	220	37	97	32	74	41	137	Total_Unique_98514|Total_Unique_127496|Total_Unique_131985|Total_Unique_142999|Total_Unique_173222|Total_Unique_330753|Total_Unique_359977|Total_Unique_404424|Total_Unique_424429|Total_Unique_444394|Total_Unique_449182|Total_Unique_523725|Total_Unique_544390|Total_Unique_626527|Total_Unique_706761|Total_Unique_833490|Total_Unique_1007967|Total_Unique_1148939|Total_Unique_1151186|Total_Unique_1217…	Total_Unique_100928|Total_Unique_105783|Total_Unique_122524|Total_Unique_161594|Total_Unique_195012|Total_Unique_214769|Total_Unique_259491|Total_Unique_260553|Total_Unique_307498|Total_Unique_312028|Total_Unique_320306|Total_Unique_333399|Total_Unique_377973|Total_Unique_432774|Total_Unique_440838|Total_Unique_488562|Total_Unique_489766|Total_Unique_568447|Total_Unique_617545|Total_Unique_717551…
CNUS0000107937.1_816_942-CNUS0000096064.1_127_1	Trans-NAT	112	759	70	339	45	141	29	72	59	207	75	488	43	264	29	92	17	41	33	91	37	271	27	75	16	49	12	31	26	116	Total_Unique_34334|Total_Unique_154677|Total_Unique_243372|Total_Unique_256835|Total_Unique_279564|Total_Unique_313294|Total_Unique_377570|Total_Unique_423237|Total_Unique_438064|Total_Unique_454535|Total_Unique_483517|Total_Unique_502540|Total_Unique_534919|Total_Unique_560867|Total_Unique_598819|Total_Unique_627898|Total_Unique_701993|Total_Unique_816876|Total_Unique_843605|Total_Unique_905495|…	Total_Unique_80330|Total_Unique_191377|Total_Unique_272091|Total_Unique_294267|Total_Unique_333098|Total_Unique_399823|Total_Unique_411321|Total_Unique_442985|Total_Unique_506276|Total_Unique_523037|Total_Unique_550075|Total_Unique_804837|Total_Unique_838001|Total_Unique_852950|Total_Unique_860064|Total_Unique_889345|Total_Unique_964814|Total_Unique_1004187|Total_Unique_1067114|Total_Unique_13433…
CNUS0000105278.1_9_115-CNUS0000096292.1_147_41	Trans-NAT	108	746	62	345	53	157	31	68	60	176	61	401	35	180	29	71	23	56	36	94	47	345	27	165	24	86	8	12	24	82	Total_Unique_104563|Total_Unique_122524|Total_Unique_161594|Total_Unique_195012|Total_Unique_214769|Total_Unique_259491|Total_Unique_260553|Total_Unique_333399|Total_Unique_394821|Total_Unique_422344|Total_Unique_432774|Total_Unique_440838|Total_Unique_471338|Total_Unique_488562|Total_Unique_665976|Total_Unique_717551|Total_Unique_730797|Total_Unique_756717|Total_Unique_894885|Total_Unique_943866…	Total_Unique_98514|Total_Unique_127496|Total_Unique_131985|Total_Unique_142999|Total_Unique_173222|Total_Unique_330753|Total_Unique_424429|Total_Unique_444394|Total_Unique_449182|Total_Unique_523725|Total_Unique_544390|Total_Unique_626527|Total_Unique_833490|Total_Unique_1007967|Total_Unique_1148939|Total_Unique_1151186|Total_Unique_1217902|Total_Unique_1359030|Total_Unique_1399074|Total_Unique_1…
CNUS0000096292.1_41_149-CNUS0000099234.1_115_7	Trans-NAT	115	682	68	273	52	163	37	75	57	171	50	375	29	169	27	96	10	21	27	89	65	307	39	104	25	67	27	54	30	82	Total_Unique_98514|Total_Unique_127496|Total_Unique_131985|Total_Unique_142999|Total_Unique_173222|Total_Unique_330753|Total_Unique_359977|Total_Unique_404424|Total_Unique_424429|Total_Unique_444394|Total_Unique_449182|Total_Unique_523725|Total_Unique_544390|Total_Unique_626527|Total_Unique_706761|Total_Unique_833490|Total_Unique_1007967|Total_Unique_1148939|Total_Unique_1151186|Total_Unique_1217…	Total_Unique_100928|Total_Unique_122524|Total_Unique_307498|Total_Unique_312028|Total_Unique_320306|Total_Unique_333399|Total_Unique_432774|Total_Unique_488562|Total_Unique_489766|Total_Unique_617545|Total_Unique_764487|Total_Unique_780919|Total_Unique_795302|Total_Unique_868310|Total_Unique_876826|Total_Unique_894885|Total_Unique_943866|Total_Unique_951554|Total_Unique_1123309|Total_Unique_12757…
CNUS0000107862.1_830_936-CNUS0000099461.1_150_44	Trans-NAT	79	593	52	254	40	138	18	51	45	150	41	514	26	209	34	128	16	48	29	129	38	79	26	45	6	10	2	3	16	21	Total_Unique_63270|Total_Unique_75856|Total_Unique_132827|Total_Unique_141951|Total_Unique_193176|Total_Unique_195527|Total_Unique_219640|Total_Unique_282056|Total_Unique_296919|Total_Unique_308080|Total_Unique_357192|Total_Unique_479461|Total_Unique_521912|Total_Unique_549692|Total_Unique_664145|Total_Unique_785513|Total_Unique_807326|Total_Unique_822403|Total_Unique_840973|Total_Unique_862257|T…	Total_Unique_359815|Total_Unique_416154|Total_Unique_1096393|Total_Unique_1327211|Total_Unique_1348625|Total_Unique_1360338|Total_Unique_1493328|Total_Unique_1525699|Total_Unique_1699603|Total_Unique_1809466|Total_Unique_1997964|Total_Unique_2020652|Total_Unique_2027462|Total_Unique_2157627|Total_Unique_2221455|Total_Unique_2226738|Total_Unique_2227862|Total_Unique_2233073|Total_Unique_2457549|To…
CNUS0000107482.1_30_212-CNUS0000107954.1_2070_1888	Trans-NAT	145	565	85	215	36	86	24	70	65	194	18	29	6	8	5	6	4	5	6	10	127	536	79	207	31	80	20	65	59	184	Total_Unique_588587|Total_Unique_1119114|Total_Unique_1463312|Total_Unique_1877060|Total_Unique_1892295|Total_Unique_1976404|Total_Unique_2695065|Total_Unique_2834565|Total_Unique_2883474|Total_Unique_3007381|Total_Unique_3693406|Total_Unique_5213492|Total_Unique_5386449|Total_Unique_5440750|Total_Unique_5741259|Total_Unique_6071484|Total_Unique_6420408|Total_Unique_7299653|	Total_Unique_58777|Total_Unique_157453|Total_Unique_164356|Total_Unique_219605|Total_Unique_267141|Total_Unique_285134|Total_Unique_301940|Total_Unique_342679|Total_Unique_389424|Total_Unique_447388|Total_Unique_449433|Total_Unique_472499|Total_Unique_490328|Total_Unique_496199|Total_Unique_537145|Total_Unique_603104|Total_Unique_631301|Total_Unique_662607|Total_Unique_681805|Total_Unique_723538|…
CNUS0000107862.1_830_960-CNUS0000098245.1_149_20	Trans-NAT	69	564	38	233	40	136	22	54	39	141	63	553	34	227	38	134	22	54	36	138	6	11	4	6	2	2	0	0	3	3	Total_Unique_63270|Total_Unique_75856|Total_Unique_132827|Total_Unique_141951|Total_Unique_193176|Total_Unique_195527|Total_Unique_219640|Total_Unique_282056|Total_Unique_296919|Total_Unique_308080|Total_Unique_357192|Total_Unique_479461|Total_Unique_521912|Total_Unique_549692|Total_Unique_664145|Total_Unique_758975|Total_Unique_785513|Total_Unique_807326|Total_Unique_822403|Total_Unique_840973|T…	Total_Unique_1282275|Total_Unique_1736076|Total_Unique_1872458|Total_Unique_2203419|Total_Unique_2614460|Total_Unique_6514103|
CNUS0000095793.1_2457_2585-CNUS0000098245.1_138_7	Trans-NAT	46	494	25	203	30	115	14	45	33	131	40	483	21	197	28	113	14	45	30	128	6	11	4	6	2	2	0	0	3	3	Total_Unique_63270|Total_Unique_75856|Total_Unique_132827|Total_Unique_141951|Total_Unique_193176|Total_Unique_195527|Total_Unique_219640|Total_Unique_282056|Total_Unique_296919|Total_Unique_308080|Total_Unique_357192|Total_Unique_479461|Total_Unique_549692|Total_Unique_785513|Total_Unique_840973|Total_Unique_869211|Total_Unique_918962|Total_Unique_972465|Total_Unique_1067767|Total_Unique_1229372…	Total_Unique_1282275|Total_Unique_1736076|Total_Unique_1872458|Total_Unique_2203419|Total_Unique_2614460|Total_Unique_6514103|
CNUS0000107838.1_803_924-CNUS0000096064.1_122_1	Trans-NAT	76	401	54	141	33	82	17	36	39	142	39	130	27	66	17	33	5	5	13	26	37	271	27	75	16	49	12	31	26	116	Total_Unique_243372|Total_Unique_380815|Total_Unique_438064|Total_Unique_454535|Total_Unique_502540|Total_Unique_534919|Total_Unique_598819|Total_Unique_701993|Total_Unique_843605|Total_Unique_908153|Total_Unique_1018133|Total_Unique_1375425|Total_Unique_1493946|Total_Unique_1571362|Total_Unique_1882787|Total_Unique_2256193|Total_Unique_2621498|Total_Unique_2643678|Total_Unique_2944853|Total_Uniq…	Total_Unique_80330|Total_Unique_191377|Total_Unique_272091|Total_Unique_294267|Total_Unique_333098|Total_Unique_399823|Total_Unique_411321|Total_Unique_442985|Total_Unique_506276|Total_Unique_523037|Total_Unique_550075|Total_Unique_804837|Total_Unique_838001|Total_Unique_852950|Total_Unique_860064|Total_Unique_889345|Total_Unique_964814|Total_Unique_1004187|Total_Unique_1067114|Total_Unique_13433…
CNUS0000096265.1_10_120-CNUS0000096292.1_146_36	Trans-NAT	50	396	28	180	26	103	12	25	25	88	5	54	1	15	4	19	4	13	2	7	45	342	27	165	22	84	8	12	23	81	Total_Unique_122524|Total_Unique_1329063|Total_Unique_1663873|Total_Unique_1728913|Total_Unique_5741006|	Total_Unique_98514|Total_Unique_127496|Total_Unique_131985|Total_Unique_142999|Total_Unique_173222|Total_Unique_330753|Total_Unique_424429|Total_Unique_444394|Total_Unique_449182|Total_Unique_523725|Total_Unique_544390|Total_Unique_626527|Total_Unique_833490|Total_Unique_1007967|Total_Unique_1148939|Total_Unique_1151186|Total_Unique_1217902|Total_Unique_1359030|Total_Unique_1399074|Total_Unique_2…
CNUS0000096292.1_28_142-CNUS0000100889.1_182_68	Trans-NAT	57	370	33	174	27	89	10	14	27	93	47	348	29	170	22	84	8	12	23	82	10	22	4	4	5	5	2	2	4	11	Total_Unique_98514|Total_Unique_127496|Total_Unique_131985|Total_Unique_142999|Total_Unique_173222|Total_Unique_330753|Total_Unique_424429|Total_Unique_444394|Total_Unique_449182|Total_Unique_523725|Total_Unique_544390|Total_Unique_626527|Total_Unique_833490|Total_Unique_995373|Total_Unique_1007967|Total_Unique_1148939|Total_Unique_1151186|Total_Unique_1217902|Total_Unique_1359030|Total_Unique_13…	Total_Unique_587708|Total_Unique_746967|Total_Unique_1658433|Total_Unique_1669810|Total_Unique_1931685|Total_Unique_3692357|Total_Unique_4516026|Total_Unique_4794514|Total_Unique_6170870|Total_Unique_6795955|
CNUS0000106407.1_453_579-CNUS0000096064.1_127_1	Trans-NAT	52	346	34	108	22	60	18	39	33	139	15	75	7	33	6	11	6	8	7	23	37	271	27	75	16	49	12	31	26	116	Total_Unique_165769|Total_Unique_255522|Total_Unique_566457|Total_Unique_1249757|Total_Unique_1594459|Total_Unique_2938134|Total_Unique_4218105|Total_Unique_4443696|Total_Unique_5730797|Total_Unique_5947037|Total_Unique_6263870|Total_Unique_6277173|Total_Unique_6523573|Total_Unique_7194988|Total_Unique_7219007|	Total_Unique_80330|Total_Unique_191377|Total_Unique_272091|Total_Unique_294267|Total_Unique_333098|Total_Unique_399823|Total_Unique_411321|Total_Unique_442985|Total_Unique_506276|Total_Unique_523037|Total_Unique_550075|Total_Unique_804837|Total_Unique_838001|Total_Unique_852950|Total_Unique_860064|Total_Unique_889345|Total_Unique_964814|Total_Unique_1004187|Total_Unique_1067114|Total_Unique_13433…
CNUS0000107768.1_539_642-CNUS0000107814.1_3191_3088	Trans-NAT	55	325	48	232	25	39	9	16	15	38	38	149	33	109	18	27	2	3	7	10	17	176	15	123	7	12	7	13	8	28	Total_Unique_371353|Total_Unique_383175|Total_Unique_393396|Total_Unique_421248|Total_Unique_438382|Total_Unique_450205|Total_Unique_534756|Total_Unique_636074|Total_Unique_649529|Total_Unique_740135|Total_Unique_928807|Total_Unique_937956|Total_Unique_1158955|Total_Unique_1182562|Total_Unique_1202442|Total_Unique_1283860|Total_Unique_1320390|Total_Unique_1336827|Total_Unique_1447483|Total_Unique…	Total_Unique_96070|Total_Unique_163551|Total_Unique_292263|Total_Unique_303544|Total_Unique_493268|Total_Unique_512905|Total_Unique_674328|Total_Unique_712087|Total_Unique_1135575|Total_Unique_1245063|Total_Unique_1323234|Total_Unique_2096385|Total_Unique_3126656|Total_Unique_4274043|Total_Unique_4831869|Total_Unique_6116893|Total_Unique_6306752|
CNUS0000106609.1_199_291-CNUS0000106968.1_103_11	Trans-NAT	140	300	57	106	31	37	22	25	74	132	82	172	32	57	16	20	12	14	51	81	58	128	25	49	15	17	10	11	23	51	Total_Unique_328712|Total_Unique_562795|Total_Unique_610260|Total_Unique_699493|Total_Unique_718997|Total_Unique_830986|Total_Unique_865542|Total_Unique_895568|Total_Unique_956190|Total_Unique_1002478|Total_Unique_1025733|Total_Unique_1060954|Total_Unique_1190133|Total_Unique_1234997|Total_Unique_1236159|Total_Unique_1311400|Total_Unique_1326119|Total_Unique_1354678|Total_Unique_1397027|Total_Uni…	Total_Unique_211874|Total_Unique_292085|Total_Unique_536374|Total_Unique_587672|Total_Unique_866828|Total_Unique_909000|Total_Unique_943214|Total_Unique_1024244|Total_Unique_1307940|Total_Unique_1389730|Total_Unique_1673908|Total_Unique_1717013|Total_Unique_2463666|Total_Unique_2495875|Total_Unique_2516351|Total_Unique_2572933|Total_Unique_2817764|Total_Unique_2849798|Total_Unique_2876289|Total_U…
CNUS0000105052.1_11_85-CNUS0000106609.1_291_217	Trans-NAT	112	261	46	93	21	27	18	22	66	119	42	103	18	40	10	12	8	10	17	41	70	158	28	53	11	15	10	12	49	78	Total_Unique_211874|Total_Unique_292085|Total_Unique_587672|Total_Unique_866828|Total_Unique_909000|Total_Unique_1024244|Total_Unique_1307940|Total_Unique_1389730|Total_Unique_1673908|Total_Unique_2051628|Total_Unique_2463666|Total_Unique_2495875|Total_Unique_2516351|Total_Unique_2544308|Total_Unique_2572933|Total_Unique_2849798|Total_Unique_3043515|Total_Unique_3177694|Total_Unique_3446409|Total…	Total_Unique_328712|Total_Unique_562795|Total_Unique_610260|Total_Unique_699493|Total_Unique_718997|Total_Unique_830986|Total_Unique_865542|Total_Unique_895568|Total_Unique_956190|Total_Unique_1002478|Total_Unique_1025733|Total_Unique_1060954|Total_Unique_1190133|Total_Unique_1234997|Total_Unique_1236159|Total_Unique_1311400|Total_Unique_1326119|Total_Unique_1354678|Total_Unique_1397027|Total_Uni…
CNUS0000106609.1_217_291-CNUS0000097925.1_85_11	Trans-NAT	112	261	46	93	21	27	18	22	66	119	70	158	28	53	11	15	10	12	49	78	42	103	18	40	10	12	8	10	17	41	Total_Unique_328712|Total_Unique_562795|Total_Unique_610260|Total_Unique_699493|Total_Unique_718997|Total_Unique_830986|Total_Unique_865542|Total_Unique_895568|Total_Unique_956190|Total_Unique_1002478|Total_Unique_1025733|Total_Unique_1060954|Total_Unique_1190133|Total_Unique_1234997|Total_Unique_1236159|Total_Unique_1311400|Total_Unique_1326119|Total_Unique_1354678|Total_Unique_1397027|Total_Uni…	Total_Unique_211874|Total_Unique_292085|Total_Unique_587672|Total_Unique_866828|Total_Unique_909000|Total_Unique_1024244|Total_Unique_1307940|Total_Unique_1389730|Total_Unique_1673908|Total_Unique_2051628|Total_Unique_2463666|Total_Unique_2495875|Total_Unique_2516351|Total_Unique_2544308|Total_Unique_2572933|Total_Unique_2849798|Total_Unique_3043515|Total_Unique_3177694|Total_Unique_3446409|Total…
CNUS0000106609.1_217_291-CNUS0000106717.1_85_11	Trans-NAT	112	261	46	93	21	27	18	22	66	119	70	158	28	53	11	15	10	12	49	78	42	103	18	40	10	12	8	10	17	41	Total_Unique_328712|Total_Unique_562795|Total_Unique_610260|Total_Unique_699493|Total_Unique_718997|Total_Unique_830986|Total_Unique_865542|Total_Unique_895568|Total_Unique_956190|Total_Unique_1002478|Total_Unique_1025733|Total_Unique_1060954|Total_Unique_1190133|Total_Unique_1234997|Total_Unique_1236159|Total_Unique_1311400|Total_Unique_1326119|Total_Unique_1354678|Total_Unique_1397027|Total_Uni…	Total_Unique_211874|Total_Unique_292085|Total_Unique_587672|Total_Unique_866828|Total_Unique_909000|Total_Unique_1024244|Total_Unique_1307940|Total_Unique_1389730|Total_Unique_1673908|Total_Unique_2051628|Total_Unique_2463666|Total_Unique_2495875|Total_Unique_2516351|Total_Unique_2544308|Total_Unique_2572933|Total_Unique_2849798|Total_Unique_3043515|Total_Unique_3177694|Total_Unique_3446409|Total…
CNUS0000105450.1_66_190-CNUS0000106957.1_197_72	Trans-NAT	69	221	43	152	17	21	3	3	24	45	28	147	19	116	2	2	1	1	12	28	41	74	24	36	15	19	2	2	12	17	Total_Unique_276808|Total_Unique_282791|Total_Unique_317171|Total_Unique_342394|Total_Unique_388765|Total_Unique_410279|Total_Unique_432221|Total_Unique_512982|Total_Unique_569256|Total_Unique_715190|Total_Unique_963531|Total_Unique_1182886|Total_Unique_1742123|Total_Unique_2299935|Total_Unique_2554027|Total_Unique_2818471|Total_Unique_3957399|Total_Unique_4264641|Total_Unique_4416582|Total_Uniqu…	Total_Unique_576960|Total_Unique_681093|Total_Unique_687712|Total_Unique_921518|Total_Unique_982242|Total_Unique_1384729|Total_Unique_1388779|Total_Unique_1433639|Total_Unique_1467495|Total_Unique_1567608|Total_Unique_1620257|Total_Unique_1956760|Total_Unique_2092815|Total_Unique_2167181|Total_Unique_2222256|Total_Unique_2568378|Total_Unique_3329768|Total_Unique_3421708|Total_Unique_3489051|Total…
CNUS0000106609.1_202_291-CNUS0000099642.1_100_11	Trans-NAT	90	186	36	62	17	22	13	16	55	86	76	165	29	54	13	17	12	14	50	80	14	21	7	8	4	5	1	2	5	6	Total_Unique_328712|Total_Unique_562795|Total_Unique_610260|Total_Unique_699493|Total_Unique_718997|Total_Unique_830986|Total_Unique_865542|Total_Unique_895568|Total_Unique_956190|Total_Unique_1002478|Total_Unique_1025733|Total_Unique_1060954|Total_Unique_1190133|Total_Unique_1234997|Total_Unique_1236159|Total_Unique_1311400|Total_Unique_1326119|Total_Unique_1354678|Total_Unique_1397027|Total_Uni…	Total_Unique_909000|Total_Unique_1024244|Total_Unique_1433170|Total_Unique_2516351|Total_Unique_3527672|Total_Unique_4308537|Total_Unique_4915422|Total_Unique_4988205|Total_Unique_5156216|Total_Unique_5985726|Total_Unique_6183012|Total_Unique_6494342|Total_Unique_6641682|Total_Unique_6660674|
CNUS0000105357.1_11_85-CNUS0000106609.1_291_217	Trans-NAT	84	175	33	58	15	19	13	16	51	82	14	17	5	5	4	4	3	4	2	4	70	158	28	53	11	15	10	12	49	78	Total_Unique_1389730|Total_Unique_2051628|Total_Unique_2463666|Total_Unique_2495875|Total_Unique_2544308|Total_Unique_3043515|Total_Unique_3446409|Total_Unique_4075404|Total_Unique_4412462|Total_Unique_5267947|Total_Unique_5510531|Total_Unique_6507265|Total_Unique_6792064|Total_Unique_6890027|	Total_Unique_328712|Total_Unique_562795|Total_Unique_610260|Total_Unique_699493|Total_Unique_718997|Total_Unique_830986|Total_Unique_865542|Total_Unique_895568|Total_Unique_956190|Total_Unique_1002478|Total_Unique_1025733|Total_Unique_1060954|Total_Unique_1190133|Total_Unique_1234997|Total_Unique_1236159|Total_Unique_1311400|Total_Unique_1326119|Total_Unique_1354678|Total_Unique_1397027|Total_Uni…
CNUS0000105450.1_66_190-CNUS0000107041.1_197_72	Trans-NAT	45	175	32	135	6	6	2	2	14	32	28	147	19	116	2	2	1	1	12	28	17	28	13	19	4	4	1	1	2	4	Total_Unique_276808|Total_Unique_282791|Total_Unique_317171|Total_Unique_342394|Total_Unique_388765|Total_Unique_410279|Total_Unique_432221|Total_Unique_512982|Total_Unique_569256|Total_Unique_715190|Total_Unique_963531|Total_Unique_1182886|Total_Unique_1742123|Total_Unique_2299935|Total_Unique_2554027|Total_Unique_2818471|Total_Unique_3957399|Total_Unique_4264641|Total_Unique_4416582|Total_Uniqu…	Total_Unique_687712|Total_Unique_921518|Total_Unique_982242|Total_Unique_2092815|Total_Unique_2568378|Total_Unique_3799316|Total_Unique_4101859|Total_Unique_5607023|Total_Unique_5873718|Total_Unique_5968723|Total_Unique_6584645|Total_Unique_6784086|Total_Unique_6812728|Total_Unique_6958122|Total_Unique_6980925|Total_Unique_7207160|Total_Unique_7287200|
CNUS0000105450.1_66_192-CNUS0000107064.1_298_171	Trans-NAT	35	153	24	121	3	3	1	1	12	28	28	147	19	116	2	2	1	1	12	28	7	6	5	5	1	1	0	0	0	0	Total_Unique_276808|Total_Unique_282791|Total_Unique_317171|Total_Unique_342394|Total_Unique_388765|Total_Unique_410279|Total_Unique_432221|Total_Unique_512982|Total_Unique_569256|Total_Unique_715190|Total_Unique_963531|Total_Unique_1182886|Total_Unique_1742123|Total_Unique_2299935|Total_Unique_2554027|Total_Unique_2818471|Total_Unique_3957399|Total_Unique_4264641|Total_Unique_4416582|Total_Uniqu…	Total_Unique_2568378|Total_Unique_5607023|Total_Unique_6584645|Total_Unique_6744757|Total_Unique_6784086|Total_Unique_6958122|Total_Unique_7287200|
CNUS0000105450.1_66_192-CNUS0000107059.1_197_70	Trans-NAT	30	152	21	119	2	2	1	1	13	30	28	147	19	116	2	2	1	1	12	28	2	5	2	3	0	0	0	0	1	2	Total_Unique_276808|Total_Unique_282791|Total_Unique_317171|Total_Unique_342394|Total_Unique_388765|Total_Unique_410279|Total_Unique_432221|Total_Unique_512982|Total_Unique_569256|Total_Unique_715190|Total_Unique_963531|Total_Unique_1182886|Total_Unique_1742123|Total_Unique_2299935|Total_Unique_2554027|Total_Unique_2818471|Total_Unique_3957399|Total_Unique_4264641|Total_Unique_4416582|Total_Uniqu…	Total_Unique_982242|Total_Unique_4101859|
CNUS0000104059.1_90_315-CNUS0000107806.1_2318_2093	Trans-NAT	45	138	34	92	18	40	2	2	4	4	6	6	5	5	1	1	0	0	0	0	39	132	29	87	17	39	2	2	4	4	Total_Unique_2328751|Total_Unique_2986804|Total_Unique_3761854|Total_Unique_3802537|Total_Unique_5265444|Total_Unique_6471082|	Total_Unique_129204|Total_Unique_403596|Total_Unique_517560|Total_Unique_692904|Total_Unique_713606|Total_Unique_809694|Total_Unique_933050|Total_Unique_956384|Total_Unique_1146370|Total_Unique_1225779|Total_Unique_1258791|Total_Unique_1613735|Total_Unique_1838553|Total_Unique_1901016|Total_Unique_1964241|Total_Unique_2000830|Total_Unique_2134037|Total_Unique_2284051|Total_Unique_2459563|Total_Un…
CNUS0000104059.1_151_313-CNUS0000107807.1_385_223	Trans-NAT	40	133	30	88	17	39	2	2	4	4	1	1	1	1	0	0	0	0	0	0	39	132	29	87	17	39	2	2	4	4	Total_Unique_3802537|	Total_Unique_129204|Total_Unique_403596|Total_Unique_517560|Total_Unique_692904|Total_Unique_713606|Total_Unique_809694|Total_Unique_933050|Total_Unique_956384|Total_Unique_1146370|Total_Unique_1225779|Total_Unique_1258791|Total_Unique_1613735|Total_Unique_1838553|Total_Unique_1901016|Total_Unique_1964241|Total_Unique_2000830|Total_Unique_2134037|Total_Unique_2284051|Total_Unique_2459563|Total_Un…
CNUS0000106527.1_1_114-CNUS0000107041.1_395_281	Trans-NAT	57	124	35	58	19	23	2	2	19	41	15	48	10	20	3	3	0	0	8	25	42	76	25	38	16	20	2	2	11	16	Total_Unique_272474|Total_Unique_697287|Total_Unique_946919|Total_Unique_1192439|Total_Unique_1420069|Total_Unique_1422529|Total_Unique_1438498|Total_Unique_1697425|Total_Unique_2520305|Total_Unique_2867706|Total_Unique_3228629|Total_Unique_4270517|Total_Unique_4860969|Total_Unique_6470476|Total_Unique_7011709|	Total_Unique_576960|Total_Unique_681093|Total_Unique_687712|Total_Unique_921518|Total_Unique_982242|Total_Unique_1384729|Total_Unique_1388779|Total_Unique_1433639|Total_Unique_1467495|Total_Unique_1567608|Total_Unique_1620257|Total_Unique_1785061|Total_Unique_1956760|Total_Unique_2092815|Total_Unique_2167181|Total_Unique_2222256|Total_Unique_2568378|Total_Unique_3329768|Total_Unique_3421708|Total…
CNUS0000106527.1_1_110-CNUS0000106957.1_193_83	Trans-NAT	56	122	34	56	18	22	2	2	20	42	15	48	10	20	3	3	0	0	8	25	41	74	24	36	15	19	2	2	12	17	Total_Unique_272474|Total_Unique_697287|Total_Unique_946919|Total_Unique_1192439|Total_Unique_1420069|Total_Unique_1422529|Total_Unique_1438498|Total_Unique_1697425|Total_Unique_2520305|Total_Unique_2867706|Total_Unique_3228629|Total_Unique_4270517|Total_Unique_4860969|Total_Unique_6470476|Total_Unique_7011709|	Total_Unique_576960|Total_Unique_681093|Total_Unique_687712|Total_Unique_921518|Total_Unique_982242|Total_Unique_1384729|Total_Unique_1388779|Total_Unique_1433639|Total_Unique_1467495|Total_Unique_1567608|Total_Unique_1620257|Total_Unique_1956760|Total_Unique_2092815|Total_Unique_2167181|Total_Unique_2222256|Total_Unique_2568378|Total_Unique_3329768|Total_Unique_3421708|Total_Unique_3489051|Total…
CNUS0000107482.1_1_212-CNUS0000107839.1_1622_1411	Trans-NAT	48	98	22	29	9	11	10	11	20	47	20	33	6	8	5	6	4	5	8	14	28	65	16	21	4	5	6	6	12	33	Total_Unique_588587|Total_Unique_1119114|Total_Unique_1217097|Total_Unique_1463312|Total_Unique_1877060|Total_Unique_1892295|Total_Unique_1976404|Total_Unique_2695065|Total_Unique_2834565|Total_Unique_2883474|Total_Unique_3007381|Total_Unique_3693406|Total_Unique_4996969|Total_Unique_5213492|Total_Unique_5386449|Total_Unique_5440750|Total_Unique_5741259|Total_Unique_6071484|Total_Unique_6420408|T…	Total_Unique_246788|Total_Unique_599294|Total_Unique_1028225|Total_Unique_1049073|Total_Unique_1803770|Total_Unique_1887815|Total_Unique_1915081|Total_Unique_2019678|Total_Unique_2041355|Total_Unique_2785288|Total_Unique_2891567|Total_Unique_2981608|Total_Unique_2992112|Total_Unique_3120896|Total_Unique_3832836|Total_Unique_4167676|Total_Unique_4442895|Total_Unique_4498471|Total_Unique_5179946|To…
CNUS0000107482.1_1_212-CNUS0000107837.1_2996_2785	Trans-NAT	46	96	21	28	9	11	9	10	20	47	20	33	6	8	5	6	4	5	8	14	26	63	15	20	4	5	5	5	12	33	Total_Unique_588587|Total_Unique_1119114|Total_Unique_1217097|Total_Unique_1463312|Total_Unique_1877060|Total_Unique_1892295|Total_Unique_1976404|Total_Unique_2695065|Total_Unique_2834565|Total_Unique_2883474|Total_Unique_3007381|Total_Unique_3693406|Total_Unique_4996969|Total_Unique_5213492|Total_Unique_5386449|Total_Unique_5440750|Total_Unique_5741259|Total_Unique_6071484|Total_Unique_6420408|T…	Total_Unique_246788|Total_Unique_599294|Total_Unique_1028225|Total_Unique_1049073|Total_Unique_1803770|Total_Unique_1887815|Total_Unique_1915081|Total_Unique_2019678|Total_Unique_2041355|Total_Unique_2785288|Total_Unique_2981608|Total_Unique_2992112|Total_Unique_3832836|Total_Unique_4167676|Total_Unique_4442895|Total_Unique_4498471|Total_Unique_5179946|Total_Unique_5458218|Total_Unique_6001774|To…
CNUS0000107482.1_1_210-CNUS0000107781.1_857_648	Trans-NAT	44	93	21	28	7	9	8	9	20	47	20	33	6	8	5	6	4	5	8	14	24	60	15	20	2	3	4	4	12	33	Total_Unique_588587|Total_Unique_1119114|Total_Unique_1217097|Total_Unique_1463312|Total_Unique_1877060|Total_Unique_1892295|Total_Unique_1976404|Total_Unique_2695065|Total_Unique_2834565|Total_Unique_2883474|Total_Unique_3007381|Total_Unique_3693406|Total_Unique_4996969|Total_Unique_5213492|Total_Unique_5386449|Total_Unique_5440750|Total_Unique_5741259|Total_Unique_6071484|Total_Unique_6420408|T…	Total_Unique_246788|Total_Unique_599294|Total_Unique_1028225|Total_Unique_1049073|Total_Unique_1887815|Total_Unique_1915081|Total_Unique_2019678|Total_Unique_2041355|Total_Unique_2785288|Total_Unique_2891567|Total_Unique_2981608|Total_Unique_2992112|Total_Unique_3120896|Total_Unique_3832836|Total_Unique_4167676|Total_Unique_4442895|Total_Unique_4498471|Total_Unique_5179946|Total_Unique_5458218|To…
CNUS0000105032.1_78_174-CNUS0000107850.1_299_204	Trans-NAT	45	80	16	22	11	15	9	10	25	33	45	80	16	22	11	15	9	10	25	33	0	0	0	0	0	0	0	0	0	0	Total_Unique_573049|Total_Unique_645949|Total_Unique_998631|Total_Unique_1106778|Total_Unique_1178686|Total_Unique_1206163|Total_Unique_1359134|Total_Unique_1417623|Total_Unique_1463887|Total_Unique_1471245|Total_Unique_1526466|Total_Unique_1675154|Total_Unique_1675944|Total_Unique_1733252|Total_Unique_1866468|Total_Unique_1951295|Total_Unique_1970365|Total_Unique_1972950|Total_Unique_2046154|Tot…
CNUS0000106696.1_70_182-CNUS0000106771.1_488_376	Trans-NAT	66	72	8	8	15	16	11	11	34	37	5	5	3	3	1	1	0	0	1	1	61	67	5	5	14	15	11	11	33	36	Total_Unique_2665628|Total_Unique_5103589|Total_Unique_5196462|Total_Unique_6163869|Total_Unique_6183143|	Total_Unique_1472359|Total_Unique_1911489|Total_Unique_1923667|Total_Unique_1969881|Total_Unique_1971349|Total_Unique_2081070|Total_Unique_2441252|Total_Unique_2541211|Total_Unique_2558609|Total_Unique_2575587|Total_Unique_2604314|Total_Unique_2732448|Total_Unique_2843317|Total_Unique_3009339|Total_Unique_3012589|Total_Unique_3014578|Total_Unique_3154643|Total_Unique_3265268|Total_Unique_3330869|…
CNUS0000107482.1_1_212-CNUS0000107779.1_3293_3082	Trans-NAT	41	67	18	23	8	9	10	11	14	24	20	33	6	8	5	6	4	5	8	14	21	34	12	15	3	3	6	6	6	10	Total_Unique_588587|Total_Unique_1119114|Total_Unique_1217097|Total_Unique_1463312|Total_Unique_1877060|Total_Unique_1892295|Total_Unique_1976404|Total_Unique_2695065|Total_Unique_2834565|Total_Unique_2883474|Total_Unique_3007381|Total_Unique_3693406|Total_Unique_4996969|Total_Unique_5213492|Total_Unique_5386449|Total_Unique_5440750|Total_Unique_5741259|Total_Unique_6071484|Total_Unique_6420408|T…	Total_Unique_1028225|Total_Unique_1049073|Total_Unique_1062823|Total_Unique_1410857|Total_Unique_1803770|Total_Unique_2019678|Total_Unique_2891567|Total_Unique_2992112|Total_Unique_3120896|Total_Unique_4498471|Total_Unique_5187886|Total_Unique_5272631|Total_Unique_5668697|Total_Unique_6001774|Total_Unique_6138757|Total_Unique_6181186|Total_Unique_6292506|Total_Unique_6700178|Total_Unique_6721071|…
CNUS0000107482.1_3_212-CNUS0000107782.1_3132_2923	Trans-NAT	39	64	18	23	6	7	8	9	15	25	20	33	6	8	5	6	4	5	8	14	19	31	12	15	1	1	4	4	7	11	Total_Unique_588587|Total_Unique_1119114|Total_Unique_1217097|Total_Unique_1463312|Total_Unique_1877060|Total_Unique_1892295|Total_Unique_1976404|Total_Unique_2695065|Total_Unique_2834565|Total_Unique_2883474|Total_Unique_3007381|Total_Unique_3693406|Total_Unique_4996969|Total_Unique_5213492|Total_Unique_5386449|Total_Unique_5440750|Total_Unique_5741259|Total_Unique_6071484|Total_Unique_6420408|T…	Total_Unique_1028225|Total_Unique_1049073|Total_Unique_1062823|Total_Unique_1410857|Total_Unique_2019678|Total_Unique_2891567|Total_Unique_2992112|Total_Unique_3120896|Total_Unique_4442895|Total_Unique_4498471|Total_Unique_5187886|Total_Unique_5272631|Total_Unique_5668697|Total_Unique_6138757|Total_Unique_6181186|Total_Unique_6292506|Total_Unique_6721071|Total_Unique_6989756|Total_Unique_7068473|
CNUS0000104059.1_90_315-CNUS0000107838.1_629_404	Trans-NAT	25	63	19	34	12	28	1	1	0	0	6	6	5	5	1	1	0	0	0	0	19	57	14	29	11	27	1	1	0	0	Total_Unique_2328751|Total_Unique_2986804|Total_Unique_3761854|Total_Unique_3802537|Total_Unique_5265444|Total_Unique_6471082|	Total_Unique_403596|Total_Unique_517560|Total_Unique_692904|Total_Unique_713606|Total_Unique_898060|Total_Unique_1146370|Total_Unique_1225779|Total_Unique_1838553|Total_Unique_1901016|Total_Unique_2134037|Total_Unique_2284051|Total_Unique_4002029|Total_Unique_4757034|Total_Unique_4791148|Total_Unique_4906686|Total_Unique_4959219|Total_Unique_5859277|Total_Unique_6313176|Total_Unique_6629697|
CNUS0000099349.1_1842_1916-CNUS0000100793.1_2620_2546	Trans-NAT	31	58	9	15	17	24	6	7	8	12	22	48	6	12	14	21	4	5	6	10	9	10	3	3	3	3	2	2	2	2	Total_Unique_541420|Total_Unique_772568|Total_Unique_855016|Total_Unique_975331|Total_Unique_1374060|Total_Unique_1419633|Total_Unique_1547262|Total_Unique_1589076|Total_Unique_1763180|Total_Unique_1949687|Total_Unique_2736170|Total_Unique_2925452|Total_Unique_3335964|Total_Unique_3689603|Total_Unique_4445910|Total_Unique_4532737|Total_Unique_4870258|Total_Unique_5292814|Total_Unique_5535515|Tota…	Total_Unique_1655177|Total_Unique_2576170|Total_Unique_2999038|Total_Unique_3382175|Total_Unique_3976163|Total_Unique_4543347|Total_Unique_4644537|Total_Unique_5542589|Total_Unique_6860742|
CNUS0000106527.1_1_114-CNUS0000107064.1_294_180	Trans-NAT	22	54	15	25	4	4	0	0	8	25	15	48	10	20	3	3	0	0	8	25	7	6	5	5	1	1	0	0	0	0	Total_Unique_272474|Total_Unique_697287|Total_Unique_946919|Total_Unique_1192439|Total_Unique_1420069|Total_Unique_1422529|Total_Unique_1438498|Total_Unique_1697425|Total_Unique_2520305|Total_Unique_2867706|Total_Unique_3228629|Total_Unique_4270517|Total_Unique_4860969|Total_Unique_6470476|Total_Unique_7011709|	Total_Unique_2568378|Total_Unique_5607023|Total_Unique_6584645|Total_Unique_6744757|Total_Unique_6784086|Total_Unique_6958122|Total_Unique_7287200|
CNUS0000106527.1_1_114-CNUS0000107059.1_193_79	Trans-NAT	17	53	12	23	3	3	0	0	9	27	15	48	10	20	3	3	0	0	8	25	2	5	2	3	0	0	0	0	1	2	Total_Unique_272474|Total_Unique_697287|Total_Unique_946919|Total_Unique_1192439|Total_Unique_1420069|Total_Unique_1422529|Total_Unique_1438498|Total_Unique_1697425|Total_Unique_2520305|Total_Unique_2867706|Total_Unique_3228629|Total_Unique_4270517|Total_Unique_4860969|Total_Unique_6470476|Total_Unique_7011709|	Total_Unique_982242|Total_Unique_4101859|
CNUS0000107482.1_1_212-CNUS0000107786.1_2813_2602	Trans-NAT	33	53	15	20	5	6	6	7	12	20	20	33	6	8	5	6	4	5	8	14	13	20	9	12	0	0	2	2	4	6	Total_Unique_588587|Total_Unique_1119114|Total_Unique_1217097|Total_Unique_1463312|Total_Unique_1877060|Total_Unique_1892295|Total_Unique_1976404|Total_Unique_2695065|Total_Unique_2834565|Total_Unique_2883474|Total_Unique_3007381|Total_Unique_3693406|Total_Unique_4996969|Total_Unique_5213492|Total_Unique_5386449|Total_Unique_5440750|Total_Unique_5741259|Total_Unique_6071484|Total_Unique_6420408|T…	Total_Unique_1028225|Total_Unique_1049073|Total_Unique_2019678|Total_Unique_2891567|Total_Unique_2992112|Total_Unique_3120896|Total_Unique_4442895|Total_Unique_4498471|Total_Unique_5272631|Total_Unique_6138757|Total_Unique_6181186|Total_Unique_6292506|Total_Unique_6989756|
CNUS0000107482.1_36_212-CNUS0000107922.1_606_430	Trans-NAT	32	51	15	20	7	8	7	8	9	15	18	29	6	8	5	6	4	5	6	10	14	22	9	12	2	2	3	3	3	5	Total_Unique_588587|Total_Unique_1119114|Total_Unique_1463312|Total_Unique_1877060|Total_Unique_1892295|Total_Unique_1976404|Total_Unique_2695065|Total_Unique_2834565|Total_Unique_2883474|Total_Unique_3007381|Total_Unique_3693406|Total_Unique_5213492|Total_Unique_5386449|Total_Unique_5440750|Total_Unique_5741259|Total_Unique_6071484|Total_Unique_6420408|Total_Unique_7299653|	Total_Unique_1028225|Total_Unique_1049073|Total_Unique_1803770|Total_Unique_2019678|Total_Unique_2891567|Total_Unique_2992112|Total_Unique_3120896|Total_Unique_4498471|Total_Unique_6001774|Total_Unique_6138757|Total_Unique_6181186|Total_Unique_6292506|Total_Unique_6700178|Total_Unique_6825773|
CNUS0000106486.1_656_779-CNUS0000107008.1_337_214	Trans-NAT	2	45	2	6	1	19	1	1	1	19	0	0	0	0	0	0	0	0	0	0	2	45	2	6	1	19	1	1	1	19		Total_Unique_130876|Total_Unique_6087693|
CNUS0000104059.1_93_315-CNUS0000107937.1_695_473	Trans-NAT	21	44	15	24	9	19	1	1	0	0	5	5	4	4	1	1	0	0	0	0	16	39	11	20	8	18	1	1	0	0	Total_Unique_2328751|Total_Unique_2986804|Total_Unique_3802537|Total_Unique_5265444|Total_Unique_6471082|	Total_Unique_403596|Total_Unique_692904|Total_Unique_898060|Total_Unique_1146370|Total_Unique_1838553|Total_Unique_1901016|Total_Unique_2134037|Total_Unique_3276284|Total_Unique_3927267|Total_Unique_4002029|Total_Unique_4757034|Total_Unique_4791148|Total_Unique_4906686|Total_Unique_4959219|Total_Unique_6178714|Total_Unique_6629697|
CNUS0000106846.1_5_108-CNUS0000107041.1_378_275	Trans-NAT	28	43	17	24	9	10	1	1	6	8	2	2	0	0	0	0	0	0	2	2	26	41	17	24	9	10	1	1	4	6	Total_Unique_4428028|Total_Unique_7179274|	Total_Unique_687712|Total_Unique_921518|Total_Unique_982242|Total_Unique_1467495|Total_Unique_1620257|Total_Unique_1956760|Total_Unique_2092815|Total_Unique_2167181|Total_Unique_2568378|Total_Unique_3329768|Total_Unique_3421708|Total_Unique_3529101|Total_Unique_3799316|Total_Unique_3946093|Total_Unique_4038327|Total_Unique_4101859|Total_Unique_5607023|Total_Unique_5873718|Total_Unique_5968723|Tot…
CNUS0000106846.1_5_108-CNUS0000106957.1_176_73	Trans-NAT	27	42	17	24	8	9	1	1	6	8	2	2	0	0	0	0	0	0	2	2	25	40	17	24	8	9	1	1	4	6	Total_Unique_4428028|Total_Unique_7179274|	Total_Unique_687712|Total_Unique_921518|Total_Unique_982242|Total_Unique_1467495|Total_Unique_1620257|Total_Unique_1956760|Total_Unique_2092815|Total_Unique_2167181|Total_Unique_2568378|Total_Unique_3329768|Total_Unique_3421708|Total_Unique_3529101|Total_Unique_3946093|Total_Unique_4038327|Total_Unique_4101859|Total_Unique_5607023|Total_Unique_5873718|Total_Unique_5968723|Total_Unique_6584645|Tot…
CNUS0000101470.1_213_618-CNUS0000107184.1_432_27	Cis-NAT	32	35	13	14	5	5	4	4	12	12	32	35	13	14	5	5	4	4	12	12	0	0	0	0	0	0	0	0	0	0	Total_Unique_1786647|Total_Unique_2201022|Total_Unique_2288453|Total_Unique_2667094|Total_Unique_2679184|Total_Unique_2879216|Total_Unique_3116090|Total_Unique_3278063|Total_Unique_3333535|Total_Unique_3541175|Total_Unique_3616441|Total_Unique_3638920|Total_Unique_3723483|Total_Unique_3830697|Total_Unique_3996275|Total_Unique_4241401|Total_Unique_4269909|Total_Unique_4600407|Total_Unique_5258622|…
CNUS0000104059.1_106_315-CNUS0000107971.1_2644_2435	Trans-NAT	13	33	8	16	7	16	1	1	0	0	1	1	1	1	0	0	0	0	0	0	12	32	7	15	7	16	1	1	0	0	Total_Unique_3802537|	Total_Unique_403596|Total_Unique_692904|Total_Unique_1146370|Total_Unique_1838553|Total_Unique_1901016|Total_Unique_2134037|Total_Unique_4002029|Total_Unique_4757034|Total_Unique_4791148|Total_Unique_4906686|Total_Unique_4959219|Total_Unique_6629697|
CNUS0000107482.1_27_212-CNUS0000107829.1_2511_2326	Trans-NAT	21	32	8	10	5	6	5	6	6	10	18	29	6	8	5	6	4	5	6	10	3	3	2	2	0	0	1	1	0	0	Total_Unique_588587|Total_Unique_1119114|Total_Unique_1463312|Total_Unique_1877060|Total_Unique_1892295|Total_Unique_1976404|Total_Unique_2695065|Total_Unique_2834565|Total_Unique_2883474|Total_Unique_3007381|Total_Unique_3693406|Total_Unique_5213492|Total_Unique_5386449|Total_Unique_5440750|Total_Unique_5741259|Total_Unique_6071484|Total_Unique_6420408|Total_Unique_7299653|	Total_Unique_2891567|Total_Unique_3120896|Total_Unique_6138757|
CNUS0000106696.1_73_177-CNUS0000099115.1_2174_2070	Trans-NAT	17	30	3	3	6	8	6	10	6	9	5	5	3	3	1	1	0	0	1	1	12	25	0	0	5	7	6	10	5	8	Total_Unique_2665628|Total_Unique_5103589|Total_Unique_5196462|Total_Unique_6163869|Total_Unique_6183143|	Total_Unique_665154|Total_Unique_923685|Total_Unique_1105199|Total_Unique_1807329|Total_Unique_2098514|Total_Unique_2215852|Total_Unique_2732585|Total_Unique_2998293|Total_Unique_3974790|Total_Unique_4771796|Total_Unique_5181699|Total_Unique_6152290|
CNUS0000097968.1_1283_1363-CNUS0000099115.1_2152_2072	Trans-NAT	13	26	1	1	5	7	6	10	5	8	1	1	1	1	0	0	0	0	0	0	12	25	0	0	5	7	6	10	5	8	Total_Unique_2665628|	Total_Unique_665154|Total_Unique_923685|Total_Unique_1105199|Total_Unique_1807329|Total_Unique_2098514|Total_Unique_2215852|Total_Unique_2732585|Total_Unique_2998293|Total_Unique_3974790|Total_Unique_4771796|Total_Unique_5181699|Total_Unique_6152290|
CNUS0000102480.1_696_774-CNUS0000099115.1_2156_2078	Trans-NAT	12	25	0	0	5	7	6	10	5	8	0	0	0	0	0	0	0	0	0	0	12	25	0	0	5	7	6	10	5	8		Total_Unique_665154|Total_Unique_923685|Total_Unique_1105199|Total_Unique_1807329|Total_Unique_2098514|Total_Unique_2215852|Total_Unique_2732585|Total_Unique_2998293|Total_Unique_3974790|Total_Unique_4771796|Total_Unique_5181699|Total_Unique_6152290|
CNUS0000101468.1_399_772-CNUS0000107184.1_432_59	Trans-NAT	21	23	5	5	3	3	4	4	11	11	21	23	5	5	3	3	4	4	11	11	0	0	0	0	0	0	0	0	0	0	Total_Unique_2201022|Total_Unique_2288453|Total_Unique_2679184|Total_Unique_2879216|Total_Unique_3116090|Total_Unique_3616441|Total_Unique_3638920|Total_Unique_3723483|Total_Unique_3830697|Total_Unique_3996275|Total_Unique_4241401|Total_Unique_4269909|Total_Unique_5258622|Total_Unique_6472129|Total_Unique_6563253|Total_Unique_6627068|Total_Unique_6699601|Total_Unique_6929860|Total_Unique_6955441|…
CNUS0000103278.1_1_139-CNUS0000107806.1_2068_1931	Trans-NAT	15	23	6	9	10	14	0	0	0	0	2	2	0	0	2	2	0	0	0	0	13	21	6	9	8	12	0	0	0	0	Total_Unique_2509174|Total_Unique_6099089|	Total_Unique_833829|Total_Unique_1837948|Total_Unique_1948386|Total_Unique_1950358|Total_Unique_2248653|Total_Unique_2840890|Total_Unique_3596591|Total_Unique_3861287|Total_Unique_4068447|Total_Unique_5270330|Total_Unique_6114055|Total_Unique_6811905|Total_Unique_6833244|
CNUS0000104059.1_90_315-CNUS0000107935.1_2909_2684	Trans-NAT	14	23	11	16	5	7	0	0	0	0	6	6	5	5	1	1	0	0	0	0	8	17	6	11	4	6	0	0	0	0	Total_Unique_2328751|Total_Unique_2986804|Total_Unique_3761854|Total_Unique_3802537|Total_Unique_5265444|Total_Unique_6471082|	Total_Unique_544586|Total_Unique_1234992|Total_Unique_4051258|Total_Unique_4137219|Total_Unique_4757034|Total_Unique_4791148|Total_Unique_4906686|Total_Unique_7067193|
CNUS0000104059.1_90_315-CNUS0000108041.1_749_524	Trans-NAT	13	22	11	16	4	6	0	0	0	0	6	6	5	5	1	1	0	0	0	0	7	16	6	11	3	5	0	0	0	0	Total_Unique_2328751|Total_Unique_2986804|Total_Unique_3761854|Total_Unique_3802537|Total_Unique_5265444|Total_Unique_6471082|	Total_Unique_544586|Total_Unique_1234992|Total_Unique_4137219|Total_Unique_4757034|Total_Unique_4791148|Total_Unique_4906686|Total_Unique_7067193|
CNUS0000106060.1_1608_1710-CNUS0000106696.1_174_72	Trans-NAT	10	22	3	3	2	2	0	0	6	17	5	17	0	0	1	1	0	0	5	16	5	5	3	3	1	1	0	0	1	1	Total_Unique_727465|Total_Unique_866776|Total_Unique_1008138|Total_Unique_2158676|Total_Unique_5875714|	Total_Unique_2665628|Total_Unique_5103589|Total_Unique_5196462|Total_Unique_6163869|Total_Unique_6183143|
CNUS0000108038.1_3882_4233-CNUS0000096822.1_360_18	Trans-NAT	21	22	7	7	9	9	3	3	3	3	21	22	7	7	9	9	3	3	3	3	0	0	0	0	0	0	0	0	0	0	Total_Unique_1746720|Total_Unique_3157353|Total_Unique_3461305|Total_Unique_3543474|Total_Unique_3688522|Total_Unique_3940458|Total_Unique_4118919|Total_Unique_4284435|Total_Unique_4370001|Total_Unique_5104597|Total_Unique_5712334|Total_Unique_5965958|Total_Unique_6407577|Total_Unique_6546018|Total_Unique_6599962|Total_Unique_6732383|Total_Unique_6769205|Total_Unique_6876048|Total_Unique_7027651|…
CNUS0000098433.1_565_642-CNUS0000100455.1_2644_2567	Trans-NAT	8	20	0	0	3	3	0	0	6	17	1	1	0	0	1	1	0	0	0	0	7	19	0	0	2	2	0	0	6	17	Total_Unique_3031269|	Total_Unique_727465|Total_Unique_866776|Total_Unique_1008138|Total_Unique_2158676|Total_Unique_3680084|Total_Unique_5875714|Total_Unique_6056923|
CNUS0000101732.1_430_513-CNUS0000100455.1_2648_2565	Trans-NAT	7	19	0	0	2	2	0	0	6	17	0	0	0	0	0	0	0	0	0	0	7	19	0	0	2	2	0	0	6	17		Total_Unique_727465|Total_Unique_866776|Total_Unique_1008138|Total_Unique_2158676|Total_Unique_3680084|Total_Unique_5875714|Total_Unique_6056923|
CNUS0000104059.1_90_173-CNUS0000106407.1_257_174	Trans-NAT	10	19	9	14	3	5	0	0	0	0	5	5	4	4	1	1	0	0	0	0	5	14	5	10	2	4	0	0	0	0	Total_Unique_2328751|Total_Unique_2986804|Total_Unique_3761854|Total_Unique_5265444|Total_Unique_6471082|	Total_Unique_544586|Total_Unique_1234992|Total_Unique_4137219|Total_Unique_4757034|Total_Unique_7067193|
CNUS0000097968.1_1283_1359-CNUS0000100455.1_2659_2583	Trans-NAT	6	18	1	1	1	1	0	0	5	16	1	1	1	1	0	0	0	0	0	0	5	17	0	0	1	1	0	0	5	16	Total_Unique_2665628|	Total_Unique_727465|Total_Unique_866776|Total_Unique_1008138|Total_Unique_2158676|Total_Unique_5875714|
CNUS0000101397.1_271_349-CNUS0000097968.1_1361_1283	Trans-NAT	6	18	1	1	1	1	0	0	5	16	5	17	0	0	1	1	0	0	5	16	1	1	1	1	0	0	0	0	0	0	Total_Unique_727465|Total_Unique_866776|Total_Unique_1008138|Total_Unique_2158676|Total_Unique_5875714|	Total_Unique_2665628|
CNUS0000104392.1_1427_1503-CNUS0000099115.1_2164_2088	Trans-NAT	9	18	0	0	4	6	4	6	3	6	0	0	0	0	0	0	0	0	0	0	9	18	0	0	4	6	4	6	3	6		Total_Unique_665154|Total_Unique_1105199|Total_Unique_1807329|Total_Unique_2215852|Total_Unique_2732585|Total_Unique_2998293|Total_Unique_3974790|Total_Unique_4771796|Total_Unique_5181699|
CNUS0000106060.1_1613_1693-CNUS0000097968.1_1363_1283	Trans-NAT	6	18	1	1	1	1	0	0	5	16	5	17	0	0	1	1	0	0	5	16	1	1	1	1	0	0	0	0	0	0	Total_Unique_727465|Total_Unique_866776|Total_Unique_1008138|Total_Unique_2158676|Total_Unique_5875714|	Total_Unique_2665628|
CNUS0000101397.1_273_352-CNUS0000104392.1_1506_1427	Trans-NAT	5	17	0	0	1	1	0	0	5	16	5	17	0	0	1	1	0	0	5	16	0	0	0	0	0	0	0	0	0	0	Total_Unique_727465|Total_Unique_866776|Total_Unique_1008138|Total_Unique_2158676|Total_Unique_5875714|
CNUS0000104392.1_1427_1506-CNUS0000100455.1_2662_2583	Trans-NAT	5	17	0	0	1	1	0	0	5	16	0	0	0	0	0	0	0	0	0	0	5	17	0	0	1	1	0	0	5	16		Total_Unique_727465|Total_Unique_866776|Total_Unique_1008138|Total_Unique_2158676|Total_Unique_5875714|
CNUS0000104392.1_1427_1506-CNUS0000106060.1_1696_1617	Trans-NAT	5	17	0	0	1	1	0	0	5	16	0	0	0	0	0	0	0	0	0	0	5	17	0	0	1	1	0	0	5	16		Total_Unique_727465|Total_Unique_866776|Total_Unique_1008138|Total_Unique_2158676|Total_Unique_5875714|
CNUS0000106060.1_1612_1697-CNUS0000100316.1_874_789	Trans-NAT	5	17	0	0	1	1	0	0	5	16	5	17	0	0	1	1	0	0	5	16	0	0	0	0	0	0	0	0	0	0	Total_Unique_727465|Total_Unique_866776|Total_Unique_1008138|Total_Unique_2158676|Total_Unique_5875714|
CNUS0000108047.1_1224_1583-CNUS0000096822.1_360_10	Trans-NAT	16	17	3	3	8	8	2	2	4	4	16	17	3	3	8	8	2	2	4	4	0	0	0	0	0	0	0	0	0	0	Total_Unique_1746720|Total_Unique_3157353|Total_Unique_3688522|Total_Unique_4075236|Total_Unique_4102030|Total_Unique_4118919|Total_Unique_4173227|Total_Unique_5712334|Total_Unique_5965958|Total_Unique_6407577|Total_Unique_6546018|Total_Unique_6599962|Total_Unique_6769205|Total_Unique_6890075|Total_Unique_7027651|Total_Unique_7037877|
CNUS0000105370.1_144_245-CNUS0000096292.1_593_492	Trans-NAT	13	15	6	6	4	4	1	1	3	4	12	14	5	5	4	4	1	1	3	4	1	1	1	1	0	0	0	0	0	0	Total_Unique_1688781|Total_Unique_1890659|Total_Unique_2586004|Total_Unique_3164795|Total_Unique_4818523|Total_Unique_4870724|Total_Unique_5410320|Total_Unique_6799848|Total_Unique_7000772|Total_Unique_7223667|Total_Unique_7233082|Total_Unique_7293539|	Total_Unique_5238013|
CNUS0000106877.1_144_245-CNUS0000096292.1_593_492	Trans-NAT	13	15	6	6	4	4	1	1	3	4	12	14	5	5	4	4	1	1	3	4	1	1	1	1	0	0	0	0	0	0	Total_Unique_1688781|Total_Unique_1890659|Total_Unique_2586004|Total_Unique_3164795|Total_Unique_4818523|Total_Unique_4870724|Total_Unique_5410320|Total_Unique_6799848|Total_Unique_7000772|Total_Unique_7223667|Total_Unique_7233082|Total_Unique_7293539|	Total_Unique_5238013|
CNUS0000106958.1_144_246-CNUS0000096292.1_593_491	Trans-NAT	13	15	6	6	4	4	1	1	3	4	12	14	5	5	4	4	1	1	3	4	1	1	1	1	0	0	0	0	0	0	Total_Unique_1688781|Total_Unique_1890659|Total_Unique_2586004|Total_Unique_3164795|Total_Unique_4818523|Total_Unique_4870724|Total_Unique_5410320|Total_Unique_6799848|Total_Unique_7000772|Total_Unique_7223667|Total_Unique_7233082|Total_Unique_7293539|	Total_Unique_5238013|
CNUS0000107031.1_144_246-CNUS0000096292.1_593_491	Trans-NAT	13	15	6	6	4	4	1	1	3	4	12	14	5	5	4	4	1	1	3	4	1	1	1	1	0	0	0	0	0	0	Total_Unique_1688781|Total_Unique_1890659|Total_Unique_2586004|Total_Unique_3164795|Total_Unique_4818523|Total_Unique_4870724|Total_Unique_5410320|Total_Unique_6799848|Total_Unique_7000772|Total_Unique_7223667|Total_Unique_7233082|Total_Unique_7293539|	Total_Unique_5238013|
CNUS0000101155.1_152_226-CNUS0000099562.1_183_109	Trans-NAT	9	14	1	1	3	4	3	3	5	6	1	1	1	1	0	0	0	0	0	0	8	13	0	0	3	4	3	3	5	6	Total_Unique_2665628|	Total_Unique_1026357|Total_Unique_1170552|Total_Unique_3506449|Total_Unique_5111699|Total_Unique_5890040|Total_Unique_6693187|Total_Unique_6710503|Total_Unique_7008013|
CNUS0000104075.1_179_270-CNUS0000096875.1_562_471	Trans-NAT	8	14	5	9	3	4	0	0	1	1	7	13	5	9	3	4	0	0	0	0	1	1	0	0	0	0	0	0	1	1	Total_Unique_1062997|Total_Unique_1617653|Total_Unique_1982924|Total_Unique_2084196|Total_Unique_3008377|Total_Unique_3367528|Total_Unique_6825184|	Total_Unique_5894322|
CNUS0000104392.1_1427_1505-CNUS0000098862.1_712_634	Trans-NAT	3	14	0	0	1	1	0	0	3	13	0	0	0	0	0	0	0	0	0	0	3	14	0	0	1	1	0	0	3	13		Total_Unique_727465|Total_Unique_866776|Total_Unique_1008138|
CNUS0000103278.1_1_139-CNUS0000108041.1_499_362	Trans-NAT	11	13	4	5	7	8	0	0	0	0	2	2	0	0	2	2	0	0	0	0	9	11	4	5	5	6	0	0	0	0	Total_Unique_2509174|Total_Unique_6099089|	Total_Unique_1950358|Total_Unique_2248653|Total_Unique_2840890|Total_Unique_3861287|Total_Unique_4068447|Total_Unique_5270330|Total_Unique_6114055|Total_Unique_6811905|Total_Unique_6833244|
CNUS0000103835.1_70_144-CNUS0000105932.1_335_261	Trans-NAT	11	13	6	6	0	0	3	4	3	3	9	10	6	6	0	0	1	1	3	3	2	3	0	0	0	0	2	3	0	0	Total_Unique_1720576|Total_Unique_2665628|Total_Unique_2747798|Total_Unique_3419519|Total_Unique_5196462|Total_Unique_5657931|Total_Unique_5685740|Total_Unique_6163869|Total_Unique_6183143|	Total_Unique_1771843|Total_Unique_4003959|
CNUS0000104075.1_178_270-CNUS0000096178.1_215_123	Trans-NAT	7	13	5	9	3	4	0	0	0	0	7	13	5	9	3	4	0	0	0	0	0	0	0	0	0	0	0	0	0	0	Total_Unique_1062997|Total_Unique_1617653|Total_Unique_1982924|Total_Unique_2084196|Total_Unique_3008377|Total_Unique_3367528|Total_Unique_6825184|
CNUS0000104075.1_179_270-CNUS0000105148.1_298_207	Trans-NAT	7	13	5	9	3	4	0	0	0	0	7	13	5	9	3	4	0	0	0	0	0	0	0	0	0	0	0	0	0	0	Total_Unique_1062997|Total_Unique_1617653|Total_Unique_1982924|Total_Unique_2084196|Total_Unique_3008377|Total_Unique_3367528|Total_Unique_6825184|
CNUS0000107900.1_891_1242-CNUS0000096822.1_360_18	Trans-NAT	12	13	4	4	6	6	1	1	2	2	12	13	4	4	6	6	1	1	2	2	0	0	0	0	0	0	0	0	0	0	Total_Unique_1746720|Total_Unique_3157353|Total_Unique_3543474|Total_Unique_3688522|Total_Unique_4118919|Total_Unique_4370001|Total_Unique_5712334|Total_Unique_5965958|Total_Unique_6546018|Total_Unique_6599962|Total_Unique_6732383|Total_Unique_6769205|
CNUS0000106696.1_97_177-CNUS0000097794.1_1877_1797	Trans-NAT	12	12	3	3	2	2	3	3	4	4	4	4	2	2	1	1	0	0	1	1	8	8	1	1	1	1	3	3	3	3	Total_Unique_5103589|Total_Unique_5196462|Total_Unique_6163869|Total_Unique_6183143|	Total_Unique_2943489|Total_Unique_3187904|Total_Unique_3717006|Total_Unique_5513792|Total_Unique_5596047|Total_Unique_5739433|Total_Unique_6625723|Total_Unique_7251718|
CNUS0000103278.1_1_139-CNUS0000107976.1_919_782	Trans-NAT	7	11	4	6	4	5	0	0	0	0	2	2	0	0	2	2	0	0	0	0	5	9	4	6	2	3	0	0	0	0	Total_Unique_2509174|Total_Unique_6099089|	Total_Unique_915689|Total_Unique_2248653|Total_Unique_3112425|Total_Unique_3861287|Total_Unique_4068447|
CNUS0000107964.1_2481_2610-CNUS0000096822.1_360_231	Trans-NAT	10	11	2	2	4	4	0	0	5	5	10	11	2	2	4	4	0	0	5	5	0	0	0	0	0	0	0	0	0	0	Total_Unique_1746720|Total_Unique_3157353|Total_Unique_3688522|Total_Unique_3772011|Total_Unique_4102030|Total_Unique_4173227|Total_Unique_5712334|Total_Unique_6599962|Total_Unique_6732383|Total_Unique_6890075|
CNUS0000107986.1_1140_1499-CNUS0000096822.1_360_10	Trans-NAT	10	11	2	2	5	5	1	1	3	3	10	11	2	2	5	5	1	1	3	3	0	0	0	0	0	0	0	0	0	0	Total_Unique_1746720|Total_Unique_3157353|Total_Unique_3688522|Total_Unique_3772011|Total_Unique_4118919|Total_Unique_5712334|Total_Unique_5965958|Total_Unique_6599962|Total_Unique_6732383|Total_Unique_7037877|
CNUS0000103278.1_21_139-CNUS0000107971.1_2390_2273	Trans-NAT	8	10	5	7	3	3	0	0	0	0	1	1	0	0	1	1	0	0	0	0	7	9	5	7	2	2	0	0	0	0	Total_Unique_2509174|	Total_Unique_1828082|Total_Unique_2248653|Total_Unique_2549255|Total_Unique_2660010|Total_Unique_3655227|Total_Unique_4068447|Total_Unique_4719446|
CNUS0000106696.1_102_222-CNUS0000095682.1_411_291	Trans-NAT	9	10	3	3	3	3	2	3	1	1	6	6	3	3	2	2	0	0	1	1	3	4	0	0	1	1	2	3	0	0	Total_Unique_2665628|Total_Unique_5103589|Total_Unique_5196462|Total_Unique_5731091|Total_Unique_6163869|Total_Unique_6183143|	Total_Unique_1771843|Total_Unique_4003959|Total_Unique_4216903|
CNUS0000095563.1_124_255-CNUS0000095564.1_186_55	Trans-NAT	10	9	1	1	2	2	1	1	5	5	0	0	0	0	0	0	0	0	0	0	10	9	1	1	2	2	1	1	5	5		Total_Unique_2794610|Total_Unique_3123411|Total_Unique_3813805|Total_Unique_4024329|Total_Unique_4565717|Total_Unique_4729256|Total_Unique_5742274|Total_Unique_6437913|Total_Unique_6837676|Total_Unique_7351527|
CNUS0000096822.1_10_360-CNUS0000097888.1_1616_1257	Trans-NAT	9	9	2	2	4	4	1	1	2	2	0	0	0	0	0	0	0	0	0	0	9	9	2	2	4	4	1	1	2	2		Total_Unique_3940458|Total_Unique_4075236|Total_Unique_4118919|Total_Unique_5965958|Total_Unique_6407577|Total_Unique_6546018|Total_Unique_6732383|Total_Unique_6769205|Total_Unique_7027651|
CNUS0000104059.1_90_313-CNUS0000107982.1_2528_2305	Trans-NAT	9	9	7	7	2	2	0	0	0	0	6	6	5	5	1	1	0	0	0	0	3	3	2	2	1	1	0	0	0	0	Total_Unique_2328751|Total_Unique_2986804|Total_Unique_3761854|Total_Unique_3802537|Total_Unique_5265444|Total_Unique_6471082|	Total_Unique_4757034|Total_Unique_4791148|Total_Unique_4906686|
CNUS0000105131.1_1476_1557-CNUS0000097794.1_1878_1797	Trans-NAT	9	9	2	2	1	1	3	3	3	3	1	1	1	1	0	0	0	0	0	0	8	8	1	1	1	1	3	3	3	3	Total_Unique_2665628|	Total_Unique_2943489|Total_Unique_3187904|Total_Unique_3717006|Total_Unique_5513792|Total_Unique_5596047|Total_Unique_5739433|Total_Unique_6625723|Total_Unique_7251718|
CNUS0000106442.1_55_186-CNUS0000095563.1_255_124	Trans-NAT	10	9	1	1	2	2	1	1	5	5	10	9	1	1	2	2	1	1	5	5	0	0	0	0	0	0	0	0	0	0	Total_Unique_2794610|Total_Unique_3123411|Total_Unique_3813805|Total_Unique_4024329|Total_Unique_4565717|Total_Unique_4729256|Total_Unique_5742274|Total_Unique_6437913|Total_Unique_6837676|Total_Unique_7351527|
CNUS0000106881.1_59_189-CNUS0000095563.1_254_124	Trans-NAT	10	9	1	1	2	2	1	1	5	5	10	9	1	1	2	2	1	1	5	5	0	0	0	0	0	0	0	0	0	0	Total_Unique_2794610|Total_Unique_3123411|Total_Unique_3813805|Total_Unique_4024329|Total_Unique_4565717|Total_Unique_4729256|Total_Unique_5742274|Total_Unique_6437913|Total_Unique_6837676|Total_Unique_7351527|
CNUS0000104059.1_90_313-CNUS0000107950.1_3179_2956	Trans-NAT	8	8	6	6	2	2	0	0	0	0	6	6	5	5	1	1	0	0	0	0	2	2	1	1	1	1	0	0	0	0	Total_Unique_2328751|Total_Unique_2986804|Total_Unique_3761854|Total_Unique_3802537|Total_Unique_5265444|Total_Unique_6471082|	Total_Unique_4791148|Total_Unique_4906686|
CNUS0000105932.1_247_344-CNUS0000106696.1_197_100	Trans-NAT	7	8	3	3	1	1	2	3	1	1	2	3	0	0	0	0	2	3	0	0	5	5	3	3	1	1	0	0	1	1	Total_Unique_1771843|Total_Unique_4003959|	Total_Unique_2665628|Total_Unique_5103589|Total_Unique_5196462|Total_Unique_6163869|Total_Unique_6183143|
CNUS0000107028.1_55_279-CNUS0000095563.1_255_31	Trans-NAT	20	8	3	3	1	1	1	1	3	3	19	7	2	2	1	1	1	1	3	3	1	1	1	1	0	0	0	0	0	0	Total_Unique_2656506|Total_Unique_2964806|Total_Unique_3571916|Total_Unique_3610167|Total_Unique_3661414|Total_Unique_3852946|Total_Unique_4565717|Total_Unique_4729256|Total_Unique_5037427|Total_Unique_5152566|Total_Unique_5468936|Total_Unique_5742274|Total_Unique_5896209|Total_Unique_6107606|Total_Unique_6356097|Total_Unique_6529814|Total_Unique_6709031|Total_Unique_6948183|Total_Unique_7173974|	Total_Unique_3200422|
CNUS0000107801.1_1080_1209-CNUS0000096822.1_360_231	Trans-NAT	7	8	2	2	3	3	0	0	3	3	7	8	2	2	3	3	0	0	3	3	0	0	0	0	0	0	0	0	0	0	Total_Unique_1746720|Total_Unique_3157353|Total_Unique_3688522|Total_Unique_3772011|Total_Unique_5712334|Total_Unique_6599962|Total_Unique_6732383|
CNUS0000102034.1_109_240-CNUS0000106696.1_200_72	Trans-NAT	7	7	3	3	3	3	0	0	1	1	1	1	0	0	1	1	0	0	0	0	6	6	3	3	2	2	0	0	1	1	Total_Unique_4216903|	Total_Unique_2665628|Total_Unique_5103589|Total_Unique_5196462|Total_Unique_5731091|Total_Unique_6163869|Total_Unique_6183143|
CNUS0000103716.1_2401_2510-CNUS0000106696.1_179_70	Trans-NAT	7	7	3	3	1	1	2	2	1	1	2	2	0	0	0	0	2	2	0	0	5	5	3	3	1	1	0	0	1	1	Total_Unique_5739433|Total_Unique_6625723|	Total_Unique_2665628|Total_Unique_5103589|Total_Unique_5196462|Total_Unique_6163869|Total_Unique_6183143|
CNUS0000106696.1_70_166-CNUS0000095520.1_194_98	Trans-NAT	7	7	3	3	1	1	2	2	1	1	5	5	3	3	1	1	0	0	1	1	2	2	0	0	0	0	2	2	0	0	Total_Unique_2665628|Total_Unique_5103589|Total_Unique_5196462|Total_Unique_6163869|Total_Unique_6183143|	Total_Unique_5739433|Total_Unique_6625723|
CNUS0000106696.1_70_179-CNUS0000098862.1_815_706	Trans-NAT	7	7	3	3	1	1	2	2	1	1	5	5	3	3	1	1	0	0	1	1	2	2	0	0	0	0	2	2	0	0	Total_Unique_2665628|Total_Unique_5103589|Total_Unique_5196462|Total_Unique_6163869|Total_Unique_6183143|	Total_Unique_5739433|Total_Unique_6625723|
CNUS0000099082.1_424_608-CNUS0000099552.1_290_106	Trans-NAT	6	6	1	1	1	1	1	1	3	3	0	0	0	0	0	0	0	0	0	0	6	6	1	1	1	1	1	1	3	3		Total_Unique_2958266|Total_Unique_3511370|Total_Unique_4968523|Total_Unique_6655491|Total_Unique_6839170|Total_Unique_7023029|
CNUS0000101781.1_7_90-CNUS0000106696.1_161_78	Trans-NAT	6	6	4	4	1	1	0	0	1	1	1	1	1	1	0	0	0	0	0	0	5	5	3	3	1	1	0	0	1	1	Total_Unique_3187904|	Total_Unique_2665628|Total_Unique_5103589|Total_Unique_5196462|Total_Unique_6163869|Total_Unique_6183143|
CNUS0000102364.1_105_208-CNUS0000106696.1_174_71	Trans-NAT	6	6	3	3	2	2	0	0	1	1	1	1	0	0	1	1	0	0	0	0	5	5	3	3	1	1	0	0	1	1	Total_Unique_4895972|	Total_Unique_2665628|Total_Unique_5103589|Total_Unique_5196462|Total_Unique_6163869|Total_Unique_6183143|
CNUS0000101397.1_277_384-CNUS0000106696.1_179_72	Trans-NAT	5	5	3	3	1	1	0	0	1	1	0	0	0	0	0	0	0	0	0	0	5	5	3	3	1	1	0	0	1	1		Total_Unique_2665628|Total_Unique_5103589|Total_Unique_5196462|Total_Unique_6163869|Total_Unique_6183143|
CNUS0000103278.1_1_139-CNUS0000107962.1_1504_1367	Trans-NAT	4	5	2	3	2	2	0	0	0	0	2	2	0	0	2	2	0	0	0	0	2	3	2	3	0	0	0	0	0	0	Total_Unique_2509174|Total_Unique_6099089|	Total_Unique_2248653|Total_Unique_4068447|
CNUS0000104059.1_92_313-CNUS0000107962.1_1752_1531	Trans-NAT	5	5	4	4	1	1	0	0	0	0	5	5	4	4	1	1	0	0	0	0	0	0	0	0	0	0	0	0	0	0	Total_Unique_2328751|Total_Unique_2986804|Total_Unique_3802537|Total_Unique_5265444|Total_Unique_6471082|
CNUS0000104075.1_179_255-CNUS0000100223.1_100_24	Trans-NAT	4	5	1	1	1	2	0	0	2	2	2	3	1	1	1	2	0	0	0	0	2	2	0	0	0	0	0	0	2	2	Total_Unique_1617653|Total_Unique_3367528|	Total_Unique_2900125|Total_Unique_7063719|
CNUS0000105411.1_42_131-CNUS0000106696.1_162_73	Trans-NAT	5	5	3	3	1	1	0	0	1	1	0	0	0	0	0	0	0	0	0	0	5	5	3	3	1	1	0	0	1	1		Total_Unique_2665628|Total_Unique_5103589|Total_Unique_5196462|Total_Unique_6163869|Total_Unique_6183143|
CNUS0000106696.1_72_170-CNUS0000106943.1_339_241	Trans-NAT	5	5	3	3	1	1	0	0	1	1	5	5	3	3	1	1	0	0	1	1	0	0	0	0	0	0	0	0	0	0	Total_Unique_2665628|Total_Unique_5103589|Total_Unique_5196462|Total_Unique_6163869|Total_Unique_6183143|
CNUS0000106696.1_72_179-CNUS0000096271.1_927_820	Trans-NAT	5	5	3	3	1	1	0	0	1	1	5	5	3	3	1	1	0	0	1	1	0	0	0	0	0	0	0	0	0	0	Total_Unique_2665628|Total_Unique_5103589|Total_Unique_5196462|Total_Unique_6163869|Total_Unique_6183143|
CNUS0000106696.1_72_179-CNUS0000100455.1_2694_2587	Trans-NAT	5	5	3	3	1	1	0	0	1	1	5	5	3	3	1	1	0	0	1	1	0	0	0	0	0	0	0	0	0	0	Total_Unique_2665628|Total_Unique_5103589|Total_Unique_5196462|Total_Unique_6163869|Total_Unique_6183143|
CNUS0000106696.1_78_179-CNUS0000098795.1_240_139	Trans-NAT	5	5	3	3	1	1	0	0	1	1	5	5	3	3	1	1	0	0	1	1	0	0	0	0	0	0	0	0	0	0	Total_Unique_2665628|Total_Unique_5103589|Total_Unique_5196462|Total_Unique_6163869|Total_Unique_6183143|
CNUS0000107929.1_1761_2120-CNUS0000096822.1_360_10	Trans-NAT	5	5	1	1	2	2	1	1	1	1	5	5	1	1	2	2	1	1	1	1	0	0	0	0	0	0	0	0	0	0	Total_Unique_3940458|Total_Unique_6407577|Total_Unique_6546018|Total_Unique_6599962|Total_Unique_6732383|
CNUS0000107987.1_753_1077-CNUS0000096822.1_360_45	Trans-NAT	4	5	3	3	2	2	0	0	0	0	4	5	3	3	2	2	0	0	0	0	0	0	0	0	0	0	0	0	0	0	Total_Unique_1746720|Total_Unique_3157353|Total_Unique_3543474|Total_Unique_3688522|
CNUS0000108001.1_285_592-CNUS0000096822.1_360_62	Trans-NAT	5	5	2	2	2	2	0	0	1	1	5	5	2	2	2	2	0	0	1	1	0	0	0	0	0	0	0	0	0	0	Total_Unique_3940458|Total_Unique_4075236|Total_Unique_6407577|Total_Unique_6599962|Total_Unique_6732383|
CNUS0000103278.1_1_139-CNUS0000107950.1_2929_2792	Trans-NAT	3	4	1	2	2	2	0	0	0	0	2	2	0	0	2	2	0	0	0	0	1	2	1	2	0	0	0	0	0	0	Total_Unique_2509174|Total_Unique_6099089|	Total_Unique_2248653|
CNUS0000104075.1_179_257-CNUS0000104542.1_325_247	Trans-NAT	3	4	2	2	1	2	0	0	0	0	2	3	1	1	1	2	0	0	0	0	1	1	1	1	0	0	0	0	0	0	Total_Unique_1617653|Total_Unique_3367528|	Total_Unique_6390262|
CNUS0000105131.1_1476_1558-CNUS0000099115.1_2175_2093	Trans-NAT	4	4	1	1	1	1	1	1	1	1	1	1	1	1	0	0	0	0	0	0	3	3	0	0	1	1	1	1	1	1	Total_Unique_2665628|	Total_Unique_3974790|Total_Unique_4771796|Total_Unique_5181699|
CNUS0000103406.1_2037_2116-CNUS0000104075.1_255_176	Trans-NAT	2	3	1	1	1	2	0	0	0	0	0	0	0	0	0	0	0	0	0	0	2	3	1	1	1	2	0	0	0	0		Total_Unique_1617653|Total_Unique_3367528|
CNUS0000107640.1_123_246-CNUS0000107788.1_173_50	Trans-NAT	2	3	0	0	0	0	1	1	1	2	1	2	0	0	0	0	0	0	1	2	1	1	0	0	0	0	1	1	0	0	Total_Unique_2211679|	Total_Unique_4775533|
CNUS0000107640.1_123_284-CNUS0000107979.1_344_183	Trans-NAT	2	3	0	0	0	0	1	1	1	2	1	2	0	0	0	0	0	0	1	2	1	1	0	0	0	0	1	1	0	0	Total_Unique_2211679|	Total_Unique_4775533|
CNUS0000107640.1_123_304-CNUS0000107779.1_182_1	Trans-NAT	2	3	0	0	0	0	1	1	1	2	1	2	0	0	0	0	0	0	1	2	1	1	0	0	0	0	1	1	0	0	Total_Unique_2211679|	Total_Unique_4775533|
CNUS0000107640.1_123_304-CNUS0000107791.1_182_1	Trans-NAT	2	3	0	0	0	0	1	1	1	2	1	2	0	0	0	0	0	0	1	2	1	1	0	0	0	0	1	1	0	0	Total_Unique_2211679|	Total_Unique_4775533|
CNUS0000102034.1_192_266-CNUS0000097968.1_1356_1282	Trans-NAT	2	2	1	1	0	0	0	0	1	1	1	1	0	0	0	0	0	0	1	1	1	1	1	1	0	0	0	0	0	0	Total_Unique_4019043|	Total_Unique_2665628|
CNUS0000102364.1_102_188-CNUS0000105131.1_1563_1477	Trans-NAT	2	2	1	1	1	1	0	0	0	0	1	1	0	0	1	1	0	0	0	0	1	1	1	1	0	0	0	0	0	0	Total_Unique_4895972|	Total_Unique_2665628|
CNUS0000103278.1_1_139-CNUS0000108020.1_733_596	Trans-NAT	2	2	0	0	2	2	0	0	0	0	2	2	0	0	2	2	0	0	0	0	0	0	0	0	0	0	0	0	0	0	Total_Unique_2509174|Total_Unique_6099089|
CNUS0000103278.1_1_75-CNUS0000107838.1_379_306	Trans-NAT	2	2	0	0	2	2	0	0	0	0	2	2	0	0	2	2	0	0	0	0	0	0	0	0	0	0	0	0	0	0	Total_Unique_2509174|Total_Unique_6099089|
CNUS0000103716.1_2388_2467-CNUS0000097968.1_1362_1283	Trans-NAT	2	2	1	1	0	0	0	0	1	1	1	1	0	0	0	0	0	0	1	1	1	1	1	1	0	0	0	0	0	0	Total_Unique_7251718|	Total_Unique_2665628|
CNUS0000105345.1_132_207-CNUS0000100223.1_99_24	Trans-NAT	2	2	0	0	0	0	0	0	2	2	0	0	0	0	0	0	0	0	0	0	2	2	0	0	0	0	0	0	2	2		Total_Unique_2900125|Total_Unique_7063719|
CNUS0000107640.1_123_284-CNUS0000107796.1_176_12	Trans-NAT	1	2	0	0	0	0	0	0	1	2	1	2	0	0	0	0	0	0	1	2	0	0	0	0	0	0	0	0	0	0	Total_Unique_2211679|
CNUS0000107640.1_123_284-CNUS0000107828.1_176_15	Trans-NAT	1	2	0	0	0	0	0	0	1	2	1	2	0	0	0	0	0	0	1	2	0	0	0	0	0	0	0	0	0	0	Total_Unique_2211679|
CNUS0000107640.1_123_285-CNUS0000107947.1_200_38	Trans-NAT	1	2	0	0	0	0	0	0	1	2	1	2	0	0	0	0	0	0	1	2	0	0	0	0	0	0	0	0	0	0	Total_Unique_2211679|
CNUS0000107640.1_123_286-CNUS0000107782.1_170_10	Trans-NAT	1	2	0	0	0	0	0	0	1	2	1	2	0	0	0	0	0	0	1	2	0	0	0	0	0	0	0	0	0	0	Total_Unique_2211679|
CNUS0000107640.1_123_304-CNUS0000107837.1_182_1	Trans-NAT	1	2	0	0	0	0	0	0	1	2	1	2	0	0	0	0	0	0	1	2	0	0	0	0	0	0	0	0	0	0	Total_Unique_2211679|
CNUS0000107640.1_126_304-CNUS0000108048.1_179_1	Trans-NAT	1	2	0	0	0	0	0	0	1	2	1	2	0	0	0	0	0	0	1	2	0	0	0	0	0	0	0	0	0	0	Total_Unique_2211679|
CNUS0000095520.1_95_178-CNUS0000097968.1_1366_1283	Trans-NAT	1	1	1	1	0	0	0	0	0	0	0	0	0	0	0	0	0	0	0	0	1	1	1	1	0	0	0	0	0	0		Total_Unique_2665628|
CNUS0000096271.1_1028_1108-CNUS0000097968.1_1363_1283	Trans-NAT	1	1	1	1	0	0	0	0	0	0	0	0	0	0	0	0	0	0	0	0	1	1	1	1	0	0	0	0	0	0		Total_Unique_2665628|
CNUS0000097968.1_1283_1363-CNUS0000098862.1_718_638	Trans-NAT	1	1	1	1	0	0	0	0	0	0	1	1	1	1	0	0	0	0	0	0	0	0	0	0	0	0	0	0	0	0	Total_Unique_2665628|
CNUS0000097968.1_1284_1364-CNUS0000098795.1_219_136	Trans-NAT	1	1	1	1	0	0	0	0	0	0	1	1	1	1	0	0	0	0	0	0	0	0	0	0	0	0	0	0	0	0	Total_Unique_2665628|
CNUS0000101099.1_258_343-CNUS0000097968.1_1368_1283	Trans-NAT	1	1	1	1	0	0	0	0	0	0	0	0	0	0	0	0	0	0	0	0	1	1	1	1	0	0	0	0	0	0		Total_Unique_2665628|
CNUS0000101099.1_271_345-CNUS0000101155.1_226_152	Trans-NAT	1	1	1	1	0	0	0	0	0	0	0	0	0	0	0	0	0	0	0	0	1	1	1	1	0	0	0	0	0	0		Total_Unique_2665628|
CNUS0000101155.1_151_225-CNUS0000095682.1_412_338	Trans-NAT	1	1	1	1	0	0	0	0	0	0	1	1	1	1	0	0	0	0	0	0	0	0	0	0	0	0	0	0	0	0	Total_Unique_2665628|
CNUS0000101155.1_151_225-CNUS0000106060.1_1711_1637	Trans-NAT	1	1	1	1	0	0	0	0	0	0	1	1	1	1	0	0	0	0	0	0	0	0	0	0	0	0	0	0	0	0	Total_Unique_2665628|
CNUS0000101155.1_152_226-CNUS0000098795.1_213_136	Trans-NAT	1	1	1	1	0	0	0	0	0	0	1	1	1	1	0	0	0	0	0	0	0	0	0	0	0	0	0	0	0	0	Total_Unique_2665628|
CNUS0000101155.1_152_226-CNUS0000099684.1_930_856	Trans-NAT	1	1	1	1	0	0	0	0	0	0	1	1	1	1	0	0	0	0	0	0	0	0	0	0	0	0	0	0	0	0	Total_Unique_2665628|
CNUS0000101155.1_152_226-CNUS0000103716.1_2469_2395	Trans-NAT	1	1	1	1	0	0	0	0	0	0	1	1	1	1	0	0	0	0	0	0	0	0	0	0	0	0	0	0	0	0	Total_Unique_2665628|
CNUS0000101155.1_152_226-CNUS0000106943.1_339_265	Trans-NAT	1	1	1	1	0	0	0	0	0	0	1	1	1	1	0	0	0	0	0	0	0	0	0	0	0	0	0	0	0	0	Total_Unique_2665628|
CNUS0000101155.1_152_229-CNUS0000095520.1_171_94	Trans-NAT	1	1	1	1	0	0	0	0	0	0	1	1	1	1	0	0	0	0	0	0	0	0	0	0	0	0	0	0	0	0	Total_Unique_2665628|
CNUS0000101397.1_299_385-CNUS0000105131.1_1558_1472	Trans-NAT	1	1	1	1	0	0	0	0	0	0	0	0	0	0	0	0	0	0	0	0	1	1	1	1	0	0	0	0	0	0		Total_Unique_2665628|
CNUS0000102364.1_110_188-CNUS0000102480.1_774_696	Trans-NAT	1	1	0	0	1	1	0	0	0	0	1	1	0	0	1	1	0	0	0	0	0	0	0	0	0	0	0	0	0	0	Total_Unique_4895972|
CNUS0000102717.1_843_1004-CNUS0000102719.1_204_43	Trans-NAT	1	1	0	0	0	0	0	0	1	1	1	1	0	0	0	0	0	0	1	1	0	0	0	0	0	0	0	0	0	0	Total_Unique_5810261|
CNUS0000102951.1_715_810-CNUS0000096215.1_1934_1839	Trans-NAT	1	1	0	0	1	1	0	0	0	0	1	1	0	0	1	1	0	0	0	0	0	0	0	0	0	0	0	0	0	0	Total_Unique_7017977|
CNUS0000103716.1_2394_2477-CNUS0000105131.1_1560_1477	Trans-NAT	1	1	1	1	0	0	0	0	0	0	0	0	0	0	0	0	0	0	0	0	1	1	1	1	0	0	0	0	0	0		Total_Unique_2665628|
CNUS0000104542.1_247_324-CNUS0000105345.1_209_132	Trans-NAT	1	1	1	1	0	0	0	0	0	0	1	1	1	1	0	0	0	0	0	0	0	0	0	0	0	0	0	0	0	0	Total_Unique_6390262|
CNUS0000105131.1_1476_1556-CNUS0000105932.1_345_265	Trans-NAT	1	1	1	1	0	0	0	0	0	0	1	1	1	1	0	0	0	0	0	0	0	0	0	0	0	0	0	0	0	0	Total_Unique_2665628|
CNUS0000105131.1_1476_1558-CNUS0000100455.1_2778_2696	Trans-NAT	1	1	1	1	0	0	0	0	0	0	1	1	1	1	0	0	0	0	0	0	0	0	0	0	0	0	0	0	0	0	Total_Unique_2665628|
CNUS0000105131.1_1477_1558-CNUS0000098862.1_719_638	Trans-NAT	1	1	1	1	0	0	0	0	0	0	1	1	1	1	0	0	0	0	0	0	0	0	0	0	0	0	0	0	0	0	Total_Unique_2665628|
CNUS0000105131.1_1477_1558-CNUS0000106060.1_1703_1622	Trans-NAT	1	1	1	1	0	0	0	0	0	0	1	1	1	1	0	0	0	0	0	0	0	0	0	0	0	0	0	0	0	0	Total_Unique_2665628|
CNUS0000105131.1_1477_1559-CNUS0000095520.1_179_97	Trans-NAT	1	1	1	1	0	0	0	0	0	0	1	1	1	1	0	0	0	0	0	0	0	0	0	0	0	0	0	0	0	0	Total_Unique_2665628|
CNUS0000105131.1_1477_1563-CNUS0000096271.1_902_816	Trans-NAT	1	1	1	1	0	0	0	0	0	0	1	1	1	1	0	0	0	0	0	0	0	0	0	0	0	0	0	0	0	0	Total_Unique_2665628|
CNUS0000105131.1_1479_1556-CNUS0000095682.1_411_334	Trans-NAT	1	1	1	1	0	0	0	0	0	0	1	1	1	1	0	0	0	0	0	0	0	0	0	0	0	0	0	0	0	0	Total_Unique_2665628|
CNUS0000105345.1_132_207-CNUS0000096875.1_561_486	Trans-NAT	1	1	0	0	0	0	0	0	1	1	0	0	0	0	0	0	0	0	0	0	1	1	0	0	0	0	0	0	1	1		Total_Unique_5894322|
CNUS0000106846.1_28_108-CNUS0000107064.1_153_73	Trans-NAT	1	1	0	0	0	0	0	0	1	1	1	1	0	0	0	0	0	0	1	1	0	0	0	0	0	0	0	0	0	0	Total_Unique_4428028|
CNUS0000107872.1_1647_1780-CNUS0000096822.1_494_361	Trans-NAT	1	1	0	0	1	1	0	0	0	0	1	1	0	0	1	1	0	0	0	0	0	0	0	0	0	0	0	0	0	0	Total_Unique_4286397|
