# Supplementary material for: Profiles of Small Non-Coding RNAs in Schistosoma japonicum during Development
Source: PLoS Negl Trop Dis. 2011 Aug 2;5(8):e1256. doi: 10.1371/journal.pntd.0001256 (PMC3149011; doi:10.1371/journal.pntd.0001256)
Supplement: Table S16 — SiRNAs clustered within S. japonicum predicted mRNAs. (XLS) [file pntd.0001256.s016.xls]

## Sheet: Sja_mRNA_siRNA_Cluster
Table S16. SiRNAs clustered within S. japonicum predicted mRNAs
mRNA	Class	Sense		Antisense		Blastx KEGG						Interpro	GO
		# of Clusters	Clusters	# of Clusters	Clusters	Best hits	Identity	Score	E-value	Annotation	Pathway		Molecular Function	Cellular Component	Biological Process
CNUS0000095466.1	Sense	1	64_182_+_119_125_22.33|			lma:LmjF36.1640	27	96.7	7e-19	universal minicircle sequence binding protein (UMSBP) ; K09250 cellular nucleic acid-binding protein	|Protein Families; Genetic Information Processing; Transcriptionfactors [BR:ko03000];|	|%IPR001878:Zinc finger, CCHC-type :%IPR013084:Zinc finger, CCHC retroviral-type|	|GO:0003676:nucleic acid binding|GO:0008270:zinc ion binding|
CNUS0000095475.1	Sense	1	132_236_+_105_44_8.87|			api:100161763	62	82	7e-15	similar to 60S acidic ribosomal protein P1-like protein		|%IPR001813:Ribosomal protein 60S :|	|GO:0003735:structural constituent of ribosome|	|GO:0005622:intracellular|GO:0005840:ribosome|	|GO:0006414:translational elongation|
CNUS0000095508.1	Sense	1	62_166_+_105_207_42.86|			rno:63865	43	335	4e-90	Lgmn; legumain (EC:3.4.22.34); K01369 legumain [EC:3.4.22.34]	|Cellular Processes; Immune System; Antigen processing andpresentation [PATH:ko04612-Map:ko04612];|Protein Families; Metabolism; Peptidases [BR:ko01002];|	|%IPR001096:Peptidase C13, legumain :|	|GO:0001509:legumain activity|GO:0004197:cysteine-type endopeptidase activity|		|GO:0006508:proteolysis|
CNUS0000095525.1	Sense	1	314_426_+_113_50_9.14|			tca:656063	54	114	2e-24	similar to CG5654-PA		|%IPR002059:Cold-shock protein, DNA-binding :%IPR011129:Cold shock protein|	|GO:0003676:nucleic acid binding|GO:0003677:DNA binding|		|GO:0006355:regulation of transcription, DNA-dependent|
CNUS0000095615.1	Sense	3	1_121_+_121_420_78|1038_1158_+_121_72_12.76|1526_1643_+_118_144_27|			gga:415296	97	731	0	RCJMB04_1h13, ACTG1; actin, gamma 1 ; K05692 actin beta/gamma 1	|Cellular Processes; Cell Communication; Adherens junction[PATH:ko04520-Map:ko04520];|Cellular Processes; Cell Communication; Focal adhesion[PATH:ko04510-Map:ko04510];|Cellular Processes; Cell Communication; Tight junction[PATH:ko04530-Map:ko04530];|Cellular Processes; Cell Motility; Regulation of actin cytoskeleton[PATH:ko04810-Map:ko04810];|Cellular Processes; Immune System; Leukocyte transendo…	|%IPR004000:Actin/actin-like :%IPR004001:Actin|	|GO:0005515:protein binding|GO:0005524:ATP binding|
CNUS0000095795.1	Sense	2	184_288_+_105_81_16.57|307_426_+_120_150_26.9|			nve:NEMVE_v1g188669	96	855	0	predicted protein ; K07374 tubulin alpha	|Cellular Processes; Cell Communication; Gap junction [PATH:ko04540-Map:ko04540];|Protein Families; Cellular Processes and Signaling; Cytoskeletonproteins [BR:ko04812];|	|%IPR000217:Tubulin :%IPR002452:Alpha tubulin|	|GO:0003924:GTPase activity|GO:0005198:structural molecule activity|GO:0005525:GTP binding|	|GO:0005874:microtubule|GO:0043234:protein complex|	|GO:0007017:microtubule-based process|GO:0007018:microtubule-based movement|GO:0051258:protein polymerization|
CNUS0000095812.1	Sense	1	65_179_+_115_375_72.19|			dgr:Dgri_GH15313	47	91.3	1e-17	GH15313 gene product from transcript GH15313-RA		|%IPR000463:Cytosolic fatty-acid binding :%IPR000566:Lipocalin-related protein and Bos/Can/Equ allergen|	|GO:0005215:transporter activity|GO:0005488:binding|GO:0008289:lipid binding|		|GO:0006810:transport|
CNUS0000095943.1	Sense	1	64_182_+_119_293_52.32|
CNUS0000096138.1	Sense	1	734_845_+_112_63_11.97|			tad:TRIADDRAFT_63119	55	368	1e-100	expressed hypothetical protein ; K01363 cathepsin B [EC:3.4.22.1]	|Cellular Processes; Immune System; Antigen processing andpresentation [PATH:ko04612-Map:ko04612];|Protein Families; Metabolism; Peptidases [BR:ko01002];|	|%IPR000169:Peptidase, cysteine peptidase active site :%IPR000668:Peptidase C1A, papain C-terminal|	|GO:0004197:cysteine-type endopeptidase activity|GO:0008234:cysteine-type peptidase activity|		|GO:0006508:proteolysis|GO:0050790:regulation of catalytic activity|
CNUS0000096264.1	Sense	1	246_359_+_114_78_14.44|			xtr:549444	71	248	7e-65	hypothetical protein LOC549444		|%IPR002670:Ribosomal protein L18ae :|	|GO:0003735:structural constituent of ribosome|	|GO:0005622:intracellular|GO:0005840:ribosome|	|GO:0006412:translation|
CNUS0000096361.1	Sense	3	553_667_+_115_33_6.18|1406_1521_+_116_121_22.35|1592_1765_+_174_119_15.16|			dre:378848	63	770	0	hspa5; heat shock protein 5		|%IPR000886:Endoplasmic reticulum targeting sequence :%IPR001023:Heat shock protein Hsp70|	|GO:0005524:ATP binding|	|GO:0005783:endoplasmic reticulum|
CNUS0000096495.1	Sense	1	262_365_+_104_45_9.2|			dre:325402	69	191	1e-47	zgc:77708 ; K02155 V-type H+-transporting ATPase 16kDa proteolipid subunit [EC:3.6.3.14]	|Human Diseases; Infectious Diseases; Epithelial cell signaling inHelicobacter pylori infection [PATH:ko05120-Map:ko05120];|Human Diseases; Infectious Diseases; Vibrio cholerae infection[PATH:ko05110-Map:ko05110];|Metabolism; Energy Metabolism; Oxidative phosphorylation[PATH:ko00190-Map:ko00190];|	|%IPR000245:ATPase, V0 complex, proteolipid subunit C, :%IPR000454:ATPase, F0 complex, subunit C|	|GO:0046933:hydrogen ion transporting ATP synthase activity, rotational mechanism|GO:0046961:hydrogen ion transporting ATPase activity, rotational mechanism|	|GO:0016020:membrane|GO:0016021:integral to membrane|GO:0016469:proton-transporting two-sector ATPase complex|	|GO:0015986:ATP synthesis coupled proton transport|
CNUS0000096516.1	Sense	1	622_757_+_136_24_3.75|			oaa:100079389	28	250	5e-64	similar to lethal giant larvae homolog 1		|%IPR011046:WD40 repeat-like :%IPR013577:Lethal giant larvae homologue 2|
CNUS0000096571.1	Sense	1	1100_1218_+_119_86_15.77|			ecb:100063156	34	421	1e-116	similar to cell division cycle and apoptosis regulator 1		|%IPR003034:DNA-binding SAP :|	|GO:0003676:nucleic acid binding|
CNUS0000096580.1	Sense	1	1342_1457_+_116_23_4.45|			xla:446712	71	1252	0	eft-2; translation elongation factor 2		|%IPR000640:Translation elongation factor EFG/EF2, C-terminal :%IPR000795:Protein synthesis factor, GTP-binding|	|GO:0003924:GTPase activity|GO:0005525:GTP binding|
CNUS0000096640.1	Sense	1	1839_1938_+_100_285_55.69|			dre:30116	53	147	2e-33	pl10; pl10 ; K11594 ATP-dependent RNA helicase bel [EC:3.6.1.-]	|Protein Families; Genetic Information Processing; Chromosome[BR:ko03036];|	|%IPR000504:RNA recognition motif, RNP-1 :%IPR001650:DNA/RNA helicase, C-terminal|	|GO:0000166:nucleotide binding|GO:0003676:nucleic acid binding|GO:0004386:helicase activity|GO:0005524:ATP binding|
CNUS0000096794.1	Sense	1	123_246_+_124_171_31.64|			nfi:NFIA_070490	70	138	7e-32	hypothetical protein ; K02922 large subunit ribosomal protein L37e	|Genetic Information Processing; Translation; Ribosome [PATH:ko03010-Map:ko03010];|Protein Families; Genetic Information Processing; Ribosome[BR:ko03011];|	|%IPR001569:Ribosomal protein L37e :%IPR011331:Ribosomal protein L37ae/L37e, core|	|GO:0003735:structural constituent of ribosome|	|GO:0005622:intracellular|GO:0005840:ribosome|	|GO:0006412:translation|
CNUS0000096900.1	Sense	1	123_299_+_177_153_18.84|			xtr:549623	100	162	4e-39	TGas006m08.1; hypothetical protein LOC549623 ; K11254 histone H4	|Human Diseases; Immune Disorders; Systemic lupus erythematosus[PATH:ko05322-Map:ko05322];|Protein Families; Genetic Information Processing; Chromosome[BR:ko03036];|	|%IPR001951:Histone H4 :%IPR004823:TATA box binding protein associated factor (TAF)|	|GO:0003677:DNA binding|GO:0016986:transcription initiation factor activity|	|GO:0000786:nucleosome|GO:0005634:nucleus|	|GO:0006334:nucleosome assembly|GO:0006352:transcription initiation|GO:0007001:chromosome organization and biogenesis (sensu Eukaryota)|
CNUS0000096940.1	Sense	1	196_365_+_170_7150_821.5|
CNUS0000097145.1	Sense	1	3177_3293_+_117_839_139.26|			bta:508334	27	102	2e-19	hypothetical protein LOC508334
CNUS0000097149.1	Sense	1	190_303_+_114_66_13.15|			aag:AaeL_AAEL002761	51	154	1e-36	tropomyosin invertebrate		|%IPR000533:Tropomyosin :|
CNUS0000097201.1	AntiSense			1	1707_1806_-_100_86_16.92|	xtr:100125069	61	418	1e-115	hypothetical protein LOC100125069 ; K04557 peanut-like protein 1 (cell division control related protein 1)	|Human Diseases; Neurodegenerative Diseases; Parkinson's disease[PATH:ko05012-Map:ko05012];|	|%IPR000038:Cell division/GTP binding protein :|	|GO:0005525:GTP binding|		|GO:0007049:cell cycle|
CNUS0000097332.1	Sense	1	800_904_+_105_43_8.98|			xla:447602	60	238	2e-61	MGC84815 protein		|%IPR000504:RNA recognition motif, RNP-1 :%IPR012677:Nucleotide-binding, alpha-beta plait|	|GO:0000166:nucleotide binding|GO:0003676:nucleic acid binding|
CNUS0000097383.1	Sense	2	677_792_+_116_113_21.47|794_914_+_121_87_15.59|									|%IPR002068:Heat shock protein Hsp20 :%IPR008978:HSP20-like chaperone|
CNUS0000097647.1	Sense	1	627_731_+_105_29_6.33|
CNUS0000097764.1	Sense	2	322_426_+_105_95_19.68|428_541_+_114_66_12.73|			bmy:Bm1_27835	77	306	3e-82	40S ribosomal protein S5; K02989 small subunit ribosomal protein S5e	|Genetic Information Processing; Translation; Ribosome [PATH:ko03010-Map:ko03010];|Protein Families; Genetic Information Processing; Ribosome[BR:ko03011];|	|%IPR000235:Ribosomal protein S7 :%IPR005716:Ribosomal protein S7, eukaryotic/archaeal|	|GO:0003735:structural constituent of ribosome|	|GO:0005622:intracellular|GO:0005840:ribosome|GO:0015935:small ribosomal subunit|	|GO:0006412:translation|
CNUS0000097821.1	Sense	1	184_304_+_121_230_41.88|			xla:380461	77	512	1e-143	mg:bb02e05 ; K00134 glyceraldehyde 3-phosphate dehydrogenase [EC:1.2.1.12]	|Human Diseases; Neurodegenerative Diseases; Alzheimer's disease[PATH:ko05010-Map:ko05010];|Human Diseases; Neurodegenerative Diseases;Dentatorubropallidoluysian atrophy (DRPLA) [PATH:ko05050-Map:];|Metabolism; Carbohydrate Metabolism; Glycolysis / Gluconeogenesis[PATH:ko00010-Map:ko00010];|	|%IPR000173:Glyceraldehyde 3-phosphate dehydrogenase :%IPR006424:Glyceraldehyde-3-phosphate dehydrogenase, type I|	|GO:0004365:glyceraldehyde-3-phosphate dehydrogenase (phosphorylating) activity|GO:0008943:glyceraldehyde-3-phosphate dehydrogenase activity|GO:0051287:NAD binding|		|GO:0006006:glucose metabolic process|GO:0006096:glycolysis|
CNUS0000097968.1	Sense	1	933_1032_+_100_43_9.86|			api:100167379	31	392	1e-107	similar to muscle myosin heavy chain		|%IPR002928:Myosin tail :%IPR009053:Prefoldin|	|GO:0003774:motor activity|	|GO:0016459:myosin complex|
CNUS0000098090.1	Sense	1	75_174_+_100_11_2.35|			bfo:BRAFLDRAFT_97213	23	105	6e-21	hypothetical protein		|%IPR000652:Triosephosphate isomerase :%IPR006621:Nose resistant to fluoxetine-4, N-terminal|	|GO:0003824:catalytic activity|GO:0004807:triose-phosphate isomerase activity|		|GO:0008152:metabolic process|
CNUS0000098380.1	Sense	4	185_304_+_120_325_56.22|491_608_+_118_158_29.73|676_792_+_117_474_92.07|916_1032_+_117_616_115.82|			xtr:100216108	99	739	0	hypothetical protein LOC100216108		|%IPR000626:Ubiquitin :|			|GO:0006464:protein modification process|
CNUS0000098528.1	AntiSense			1	305_423_-_119_108_17.94|	cel:K02F6.1	21	73.6	2e-11	hypothetical protein		|%IPR009007:Peptidase aspartic, catalytic :|	|GO:0004190:aspartic-type endopeptidase activity|		|GO:0006508:proteolysis|
CNUS0000098774.1	AntiSense			1	1046_1158_-_113_876_147.07|	bfo:BRAFLDRAFT_63910	52	224	1e-56	hypothetical protein		|%IPR001806:Ras GTPase :%IPR002041:Ran GTPase|	|GO:0003924:GTPase activity|GO:0005515:protein binding|GO:0005525:GTP binding|GO:0016868:intramolecular transferase activity, phosphotransferases|	|GO:0005622:intracellular|	|GO:0005975:carbohydrate metabolic process|GO:0006886:intracellular protein transport|GO:0006913:nucleocytoplasmic transport|GO:0007165:signal transduction|GO:0007264:small GTPase mediated signal transduction|GO:0015031:protein transport|
CNUS0000098921.1	Both	2	2639_2744_+_106_423_78.62|2746_2866_+_121_1012_162.09|	2	2639_2740_-_102_549_102.45|3051_3171_-_121_2257_356.48|	gga:420446	24	119	7e-25	NOM1; nucleolar protein with MIF4G domain 1
CNUS0000098938.1	Sense	1	369_485_+_117_174_31.76|			nve:NEMVE_v1g179973	67	389	1e-106	predicted protein		|%IPR005484:Ribosomal protein L18/L5 :%IPR005485:Ribosomal protein L5, eukaryotic|	|GO:0003735:structural constituent of ribosome|GO:0008097:5S rRNA binding|	|GO:0005622:intracellular|GO:0005840:ribosome|	|GO:0006412:translation|
CNUS0000099038.1	Both	2	255_365_+_111_205_37.09|550_669_+_120_7687_1369.01|	1	248_365_-_118_149_25.11|	api:100164988	38	120	6e-26	similar to transposase domain-containing protein
CNUS0000099040.1	Both	2	255_365_+_111_280_49.83|550_669_+_120_6537_1104.68|	2	550_731_-_182_3741_410.47|855_975_-_121_645_107.47|	dre:100150592	32	276	2e-72	similar to transposase domain-containing protein
CNUS0000099107.1	Sense	1	489_605_+_117_86_16.54|			dse:Dsec_GM15627	63	270	3e-71	GM15627 gene product from transcript GM15627-RA		|%IPR002130:Peptidyl-prolyl cis-trans isomerase, cyclophilin-type :%IPR015891:Cyclophilin-like|	|GO:0003755:peptidyl-prolyl cis-trans isomerase activity|		|GO:0006457:protein folding|
CNUS0000099234.1	Sense	2	252_358_+_107_7786_1436.38|739_851_+_113_15436_2631.21|
CNUS0000099296.1	Sense	1	990_1095_+_106_110_22.78|			xla:447599	81	644	0	MGC84751 protein		|%IPR008146:Glutamine synthetase, catalytic region :%IPR008147:Glutamine synthetase, beta-Grasp|	|GO:0003824:catalytic activity|GO:0004356:glutamate-ammonia ligase activity|		|GO:0006542:glutamine biosynthetic process|GO:0006807:nitrogen compound metabolic process|
CNUS0000099371.1	Sense	1	187_300_+_114_30_5.67|			api:100164889	30	136	4e-30	similar to membrane protein band 4.1		|%IPR000299:Band 4.1, N-terminal :%IPR014352:FERM-type 3-helical bundle|	|GO:0005488:binding|	|GO:0005856:cytoskeleton|
CNUS0000099409.1	Sense	2	197_303_+_107_133_29.03|611_731_+_121_228_40.53|			bmy:Bm1_34930	96	744	0	actin 2; K05692 actin beta/gamma 1	|Cellular Processes; Cell Communication; Adherens junction[PATH:ko04520-Map:ko04520];|Cellular Processes; Cell Communication; Focal adhesion[PATH:ko04510-Map:ko04510];|Cellular Processes; Cell Communication; Tight junction[PATH:ko04530-Map:ko04530];|Cellular Processes; Cell Motility; Regulation of actin cytoskeleton[PATH:ko04810-Map:ko04810];|Cellular Processes; Immune System; Leukocyte transendo…	|%IPR004000:Actin/actin-like :%IPR004001:Actin|	|GO:0005515:protein binding|GO:0005524:ATP binding|
CNUS0000099444.1	Sense	1	137_298_+_162_436_57.5|			bta:281495	48	81.6	1e-14	SOD1; superoxide dismutase 1, soluble (EC:1.15.1.1); K04565 Cu/Zn superoxide dismutase [EC:1.15.1.1]	|Human Diseases; Neurodegenerative Diseases; Amyotrophic lateralsclerosis (ALS) [PATH:ko05014-Map:ko05014];|Human Diseases; Neurodegenerative Diseases; Huntington's disease[PATH:ko05016-Map:ko05016];|	|%IPR001424:Superoxide dismutase, copper/zinc binding :|	|GO:0004785:copper, zinc superoxide dismutase activity|GO:0046872:metal ion binding|		|GO:0006801:superoxide metabolic process|
CNUS0000099548.1	Both	2	244_365_+_122_7810_1263.5|733_851_+_119_16265_2639.61|	2	367_485_-_119_22713_3730.4|733_841_-_109_9288_1668.95|	api:100160924	21	79.3	3e-13	similar to AGAP005738-PA
CNUS0000099596.1	Sense	1	313_419_+_107_96_19.57|			cel:C47E8.5	60	238	2e-61	daf-21; abnormal DAuer Formation ; K04079 molecular chaperone HtpG	|Cellular Processes; Endocrine System; Progesterone-mediated oocytematuration [PATH:ko04914-Map:ko04914];|Cellular Processes; Immune System; Antigen processing andpresentation [PATH:ko04612-Map:ko04612];|Human Diseases; Cancers; Prostate cancer [PATH:ko05215-Map:ko05215];|Protein Families; Genetic Information Processing; Chaperones andfolding catalysts [BR:ko03110];|Protein Families; Genetic Info…	|%IPR001404:Heat shock protein Hsp90 :|	|GO:0051082:unfolded protein binding|		|GO:0006457:protein folding|
CNUS0000099597.1	Sense	4	12_121_+_110_240_46.84|428_607_+_180_597_71.61|673_793_+_121_356_63.66|1221_1340_+_120_110_19.89|			tad:TRIADDRAFT_38294	67	352	3e-95	heat shock cognate protein 70 ; K03283 heat shock 70kDa protein 1/8	|Cellular Processes; Immune System; Antigen processing andpresentation [PATH:ko04612-Map:ko04612];|Environmental Information Processing; Membrane Transport; Pores ionchannels|Environmental Information Processing; Signal Transduction; MAPKsignaling pathway [PATH:ko04010-Map:ko04010];|Protein Families; Genetic Information Processing; Chaperones andfolding catalysts [BR:ko03110];|Protein Families; G…	|%IPR001023:Heat shock protein Hsp70 :%IPR013126:Heat shock protein 70|	|GO:0005524:ATP binding|
CNUS0000099726.1	Sense	1	1_121_+_121_670_106.8|
CNUS0000099772.1	Sense	2	6163_6276_+_114_280_53.78|6348_6585_+_238_399_35.89|			aga:AgaP_AGAP011396	23	75.5	3e-11	AGAP011396-PA		|%IPR000879:Guanylin :%IPR001101:Plectin repeat|	|GO:0004601:peroxidase activity|GO:0008047:enzyme activator activity|GO:0020037:heme binding|		|GO:0006118:electron transport|GO:0006979:response to oxidative stress|
CNUS0000099828.1	Sense	1	3_121_+_119_33_5.95|									|%IPR002048:Calcium-binding EF-hand :%IPR011992:EF-Hand type|	|GO:0005509:calcium ion binding|
CNUS0000099848.1	Sense	5	65_181_+_117_136_25.03|367_547_+_181_140_16.48|551_661_+_111_27_5.29|684_793_+_110_138_26.9|1038_1153_+_116_150_27.79|			xtr:395027	31	94	2e-17	nolc1; nucleolar and coiled-body phosphoprotein 1		|%IPR007718:SRP40, C-terminal :|
CNUS0000100022.1	Both	2	255_364_+_110_241_43|550_669_+_120_6537_1104.68|	1	550_731_-_182_3741_410.47|	dre:100150592	33	276	5e-72	similar to transposase domain-containing protein
CNUS0000100067.1	Sense	1	3723_3841_+_119_101_18.72|									|%IPR001866:E2 early regulatory protein, N-terminal :|	|GO:0003677:DNA binding|		|GO:0006275:regulation of DNA replication|GO:0006355:regulation of transcription, DNA-dependent|GO:0016032:viral reproduction|
CNUS0000100329.1	Sense	1	184_305_+_122_87_15.76|			api:100167224	49	468	1e-130	similar to cation-transporting atpase		|%IPR001757:ATPase, P-type, K/Mg/Cd/Cu/Zn/Na/Ca/Na/H-transporter :%IPR004000:Actin/actin-like|	|GO:0003824:catalytic activity|GO:0005515:protein binding|GO:0005524:ATP binding|GO:0015662:ATPase activity, coupled to transmembrane movement of ions, phosphorylative mechanism|	|GO:0016020:membrane|	|GO:0006810:transport|GO:0008152:metabolic process|
CNUS0000100507.1	Sense	2	184_365_+_182_53_6.53|733_886_+_154_75_10.77|			xla:495336	56	733	0	hypothetical LOC495336		|%IPR000504:RNA recognition motif, RNP-1 :%IPR002004:Polyadenylate-binding protein/Hyperplastic disc protein|	|GO:0000166:nucleotide binding|GO:0003676:nucleic acid binding|GO:0003723:RNA binding|
CNUS0000100509.1	Sense	5	123_236_+_114_450_90.06|251_425_+_175_556_69.07|611_714_+_104_202_45.86|734_914_+_181_138_16.83|1100_1276_+_177_388_47.76|			xla:380550	82	788	0	eef1a2; eukaryotic translation elongation factor 1 alpha 2 ; K03231 elongation factor EF-1 alpha subunit [EC:3.6.5.3]	|Protein Families; Genetic Information Processing; Translationfactors [BR:ko03012];|	|%IPR000795:Protein synthesis factor, GTP-binding :%IPR004160:Translation elongation factor EFTu/EF1A, C-terminal|	|GO:0003746:translation elongation factor activity|GO:0003924:GTPase activity|GO:0005525:GTP binding|	|GO:0005737:cytoplasm|	|GO:0006414:translational elongation|
CNUS0000100526.1	Sense	1	245_352_+_108_86_16.77|			ecb:100057016	62	367	1e-100	LDHA; lactate dehydrogenase A ; K00016 L-lactate dehydrogenase [EC:1.1.1.27]	|Metabolism; Amino Acid Metabolism; Cysteine metabolism[PATH:ko00272-Map:ko00272];|Metabolism; Carbohydrate Metabolism; Glycolysis / Gluconeogenesis[PATH:ko00010-Map:ko00010];|Metabolism; Carbohydrate Metabolism; Propanoate metabolism[PATH:ko00640-Map:ko00640];|Metabolism; Carbohydrate Metabolism; Pyruvate metabolism[PATH:ko00620-Map:ko00620];|	|%IPR001236:Lactate/malate dehydrogenase :%IPR001557:L-lactate/malate dehydrogenase|	|GO:0003824:catalytic activity|GO:0004459:L-lactate dehydrogenase activity|GO:0016491:oxidoreductase activity|GO:0016616:oxidoreductase activity, acting on the CH-OH group of donors, NAD or NADP as acceptor|	|GO:0005737:cytoplasm|	|GO:0005975:carbohydrate metabolic process|GO:0006096:glycolysis|GO:0006100:tricarboxylic acid cycle intermediate metabolic process|GO:0019642:anaerobic glycolysis|GO:0044262:cellular carbohydrate metabolic process|
CNUS0000100558.1	Sense	3	2322_2436_+_115_84_16.43|4637_4749_+_113_121_23.13|4962_5063_+_102_116_25.11|			tca:659358	51	1771	0	similar to Myosin heavy chain CG17927-PF ; K10352 myosin heavy chain	|Cellular Processes; Cell Communication; Tight junction[PATH:ko04530-Map:ko04530];|Protein Families; Cellular Processes and Signaling; Cytoskeletonproteins [BR:ko04812];|	|%IPR000048:IQ calmodulin-binding region :%IPR001609:Myosin head, motor region|	|GO:0000166:nucleotide binding|GO:0003774:motor activity|GO:0005524:ATP binding|	|GO:0016459:myosin complex|
CNUS0000101332.1	Sense	1	123_232_+_110_39_7.47|			rno:690102	79	163	2e-39	similar to histone H2A ; K11251 histone H2A	|Human Diseases; Immune Disorders; Systemic lupus erythematosus[PATH:ko05322-Map:ko05322];|Protein Families; Genetic Information Processing; Chromosome[BR:ko03036];|	|%IPR002119:Histone H2A :%IPR007125:Histone core|	|GO:0003677:DNA binding|	|GO:0000786:nucleosome|GO:0005634:nucleus|	|GO:0006334:nucleosome assembly|GO:0007001:chromosome organization and biogenesis (sensu Eukaryota)|
CNUS0000101384.1	Both	1	2_112_+_111_155_27.52|	1	1_111_-_111_71_12.43|	pfh:PFHG_04943	35	81.3	4e-14	predicted protein
CNUS0000101386.1	Sense	1	385_484_+_100_65_14.47|			nve:NEMVE_v1g239788	98	294	1e-78	predicted protein ; K02183 calmodulin	|Cellular Processes; Endocrine System; GnRH signaling pathway[PATH:ko04912-Map:ko04912];|Cellular Processes; Endocrine System; Insulin signaling pathway[PATH:ko04910-Map:ko04910];|Cellular Processes; Endocrine System; Melanogenesis [PATH:ko04916-Map:ko04916];|Cellular Processes; Nervous System; Long-term potentiation[PATH:ko04720-Map:ko04720];|Cellular Processes; Sensory System; Olfactory transdu…	|%IPR002048:Calcium-binding EF-hand :%IPR011992:EF-Hand type|	|GO:0005509:calcium ion binding|
CNUS0000101414.1	Both	2	243_365_+_123_7863_1262.66|733_834_+_102_15091_2849.28|	1	733_837_-_105_7459_1400.85|	api:100160924	21	103	2e-20	similar to AGAP005738-PA		|%IPR007527:Zinc finger, SWIM-type :|	|GO:0008270:zinc ion binding|
CNUS0000101602.1	Sense	4	1_113_+_113_1941_378.18|184_358_+_175_1987_249.53|550_669_+_120_389_70.57|672_792_+_121_799_145.03|			xtr:100216108	100	591	1e-167	hypothetical protein LOC100216108		|%IPR000626:Ubiquitin :|			|GO:0006464:protein modification process|
CNUS0000101619.1	Sense	1	4_118_+_115_17_3.3|			xtr:549623	100	162	4e-39	TGas006m08.1; hypothetical protein LOC549623 ; K11254 histone H4	|Human Diseases; Immune Disorders; Systemic lupus erythematosus[PATH:ko05322-Map:ko05322];|Protein Families; Genetic Information Processing; Chromosome[BR:ko03036];|	|%IPR001951:Histone H4 :%IPR004823:TATA box binding protein associated factor (TAF)|	|GO:0003677:DNA binding|GO:0016986:transcription initiation factor activity|	|GO:0000786:nucleosome|GO:0005634:nucleus|	|GO:0006334:nucleosome assembly|GO:0006352:transcription initiation|GO:0007001:chromosome organization and biogenesis (sensu Eukaryota)|
CNUS0000101906.1	Both	3	980_1096_+_117_13429_2225.68|1099_1219_+_121_3860_629.06|1343_1462_+_120_1686_270.3|	1	402_533_-_132_3382_504.77|	dre:100148209	29	359	5e-97	similar to pol polyprotein		|%IPR001878:Zinc finger, CCHC-type :%IPR007259:Spc97/Spc98|	|GO:0003676:nucleic acid binding|GO:0004190:aspartic-type endopeptidase activity|GO:0008270:zinc ion binding|	|GO:0000922:spindle pole|GO:0005815:microtubule organizing center|	|GO:0000226:microtubule cytoskeleton organization and biogenesis|GO:0006508:proteolysis|
CNUS0000102098.1	Sense	1	316_425_+_110_18_3.92|
CNUS0000102106.1	Sense	1	68_177_+_110_18_3.61|			tca:658376	70	184	1e-45	similar to splicing factor 3B, 14 kDa subunit		|%IPR000504:RNA recognition motif, RNP-1 :%IPR012677:Nucleotide-binding, alpha-beta plait|	|GO:0000166:nucleotide binding|GO:0003676:nucleic acid binding|
CNUS0000102381.1	Sense	1	62_165_+_104_77_15.2|
CNUS0000102460.1	Sense	2	192_426_+_235_13728_1240.86|428_648_+_221_7170_697.67|									|%IPR002952:Eggshell protein :|
CNUS0000102514.1	Sense	1	979_1097_+_119_90_15.95|			xla:447398	80	686	0	MGC84749 protein		|%IPR000597:Ribosomal protein L3 :%IPR009000:Translation elongation and initiation factors/Ribosomal, beta-barrel|	|GO:0003735:structural constituent of ribosome|	|GO:0005622:intracellular|GO:0005840:ribosome|	|GO:0006412:translation|
CNUS0000102556.1	Sense	1	313_419_+_107_19_3.99|			xtr:548437	49	222	9e-57	MGC107865 protein		|%IPR005024:Snf7 :|			|GO:0015031:protein transport|
CNUS0000102649.1	Sense	2	124_241_+_118_78_13.9|244_444_+_201_1008_109.22|			tca:663145	62	154	9e-37	similar to cathepsin B preproprotein		|%IPR000169:Peptidase, cysteine peptidase active site :%IPR000668:Peptidase C1A, papain C-terminal|	|GO:0004197:cysteine-type endopeptidase activity|GO:0008234:cysteine-type peptidase activity|		|GO:0006508:proteolysis|
CNUS0000102652.1	Sense	1	733_853_+_121_764_136.29|			tad:TRIADDRAFT_63119	50	315	2e-84	expressed hypothetical protein ; K01363 cathepsin B [EC:3.4.22.1]	|Cellular Processes; Immune System; Antigen processing andpresentation [PATH:ko04612-Map:ko04612];|Protein Families; Metabolism; Peptidases [BR:ko01002];|	|%IPR000169:Peptidase, cysteine peptidase active site :%IPR000668:Peptidase C1A, papain C-terminal|	|GO:0004197:cysteine-type endopeptidase activity|GO:0008234:cysteine-type peptidase activity|		|GO:0006508:proteolysis|GO:0050790:regulation of catalytic activity|
CNUS0000102748.1	Sense	1	186_286_+_101_16_3.4|			aga:AgaP_AGAP001306	69	230	1e-59	AGAP001306-PA ; K05755 actin related protein 2/3 complex, subunit 4	|Cellular Processes; Cell Motility; Regulation of actin cytoskeleton[PATH:ko04810-Map:ko04810];|Protein Families; Cellular Processes and Signaling; Cytoskeletonproteins [BR:ko04812];|	|%IPR008384:ARP23 complex 20 kDa subunit :|		|GO:0005856:cytoskeleton|	|GO:0030041:actin filament polymerization|
CNUS0000102999.1	Sense	1	188_303_+_116_240_43.6|
CNUS0000103167.1	Sense	1	566_667_+_102_47_9.64|			aga:AgaP_AGAP004002	73	790	0	AGAP004002-PA ; K04077 chaperonin GroEL	|Human Diseases; Metabolic Disorders; Type I diabetes mellitus[PATH:ko04940-Map:ko04940];|Human Diseases; Neurodegenerative Diseases; Prion disease[PATH:ko05060-Map:];|Protein Families; Genetic Information Processing; Chaperones andfolding catalysts [BR:ko03110];|	|%IPR001844:Chaperonin Cpn60 :%IPR002423:Chaperonin Cpn60/TCP-1|	|GO:0005515:protein binding|GO:0005524:ATP binding|GO:0051082:unfolded protein binding|		|GO:0006457:protein folding|GO:0044267:cellular protein metabolic process|
CNUS0000103180.1	Sense	2	2_119_+_118_27_4.73|248_364_+_117_53_10.15|			dya:Dyak_GE21228	76	250	2e-65	Dyak_RpS9; GE21228 gene product from transcript GE21228-RA		|%IPR001912:Ribosomal protein S4 :%IPR002942:RNA-binding S4|	|GO:0003723:RNA binding|GO:0003735:structural constituent of ribosome|GO:0019843:rRNA binding|	|GO:0005622:intracellular|GO:0015935:small ribosomal subunit|GO:0030529:ribonucleoprotein complex|	|GO:0006412:translation|
CNUS0000103304.1	Sense	1	123_278_+_156_535_68.18|
CNUS0000103305.1	AntiSense			1	551_670_-_120_344_56.9|	dre:100150592	34	198	5e-49	similar to transposase domain-containing protein
CNUS0000103313.1	Sense	1	62_182_+_121_253_45.52|									|%IPR012615:Trematode Eggshell Synthesis :|
CNUS0000103463.1	Both	1	366_485_+_120_1334_217.9|	1	366_487_-_122_601_96.48|
CNUS0000103514.1	Sense	2	247_365_+_119_1326_212.82|489_608_+_120_2353_384.14|			mmu:18973	57	989	0	Pole; polymerase (DNA directed), epsilon (EC:2.7.7.7); K02324 DNA polymerase epsilon subunit 1 [EC:2.7.7.7]	|Genetic Information Processing; Replication and Repair; DNAreplication [PATH:ko03030-Map:ko03030];|Genetic Information Processing; Replication and Repair; Nucleotideexcision repair [PATH:ko03420-Map:ko03420];|Protein Families; Genetic Information Processing; DNA repair andrecombination proteins [BR:ko03400];|Protein Families; Genetic Information Processing; DNA replicationproteins [BR:ko03032];|	|%IPR000477:RNA-directed DNA polymerase (reverse transcriptase) :%IPR001969:Peptidase aspartic, active site|	|GO:0000166:nucleotide binding|GO:0003676:nucleic acid binding|GO:0003723:RNA binding|GO:0003887:DNA-directed DNA polymerase activity|GO:0003964:RNA-directed DNA polymerase activity|GO:0004190:aspartic-type endopeptidase activity|		|GO:0006139:nucleobase, nucleoside, nucleotide and nucleic acid metabolic process|GO:0006260:DNA replication|GO:0006278:RNA-dependent DNA replication|GO:0006508:proteolysis|
CNUS0000103689.1	Sense	1	248_405_+_158_108_15.36|									|%IPR003599:Immunoglobulin subtype :%IPR007110:Immunoglobulin-like|
CNUS0000103690.1	Sense	2	488_591_+_104_91_19.7|2075_2195_+_121_40_7.06|			mcc:715422	26	106	5e-21	MYLK; myosin light chain kinase ; K00907 myosin-light-chain kinase [EC:2.7.11.18]	|Cellular Processes; Cell Communication; Focal adhesion[PATH:ko04510-Map:ko04510];|Cellular Processes; Cell Motility; Regulation of actin cytoskeleton[PATH:ko04810-Map:ko04810];|Environmental Information Processing; Signal Transduction; Calciumsignaling pathway [PATH:ko04020-Map:ko04020];|Protein Families; Metabolism; Protein kinases [BR:ko01001];|	|%IPR003598:Immunoglobulin subtype 2 :%IPR003599:Immunoglobulin subtype|
CNUS0000103737.1	Sense	10	1_122_+_122_1043_185.46|127_304_+_178_778_94.46|306_427_+_122_548_95.81|675_789_+_115_423_79.97|803_974_+_172_845_107.4|1282_1400_+_119_521_95.58|1465_1580_+_116_228_43.63|1586_1708_+_123_1770_321.04|2019_2134_+_116_963_181.54|3180_3280_+_101_49_11.39|			rno:191572	24	116	7e-24	Ahnak; AHNAK nucleoprotein
CNUS0000103805.1	Sense	1	191_304_+_114_98_17.86|			tad:TRIADDRAFT_63119	44	213	8e-54	expressed hypothetical protein ; K01363 cathepsin B [EC:3.4.22.1]	|Cellular Processes; Immune System; Antigen processing andpresentation [PATH:ko04612-Map:ko04612];|Protein Families; Metabolism; Peptidases [BR:ko01002];|	|%IPR000668:Peptidase C1A, papain C-terminal :%IPR007087:Zinc finger, C2H2-type|	|GO:0003676:nucleic acid binding|GO:0004197:cysteine-type endopeptidase activity|GO:0008234:cysteine-type peptidase activity|GO:0008270:zinc ion binding|	|GO:0005622:intracellular|	|GO:0006508:proteolysis|GO:0050790:regulation of catalytic activity|
CNUS0000103808.1	Sense	2	432_548_+_117_648_117.82|795_914_+_120_870_157.55|			tad:TRIADDRAFT_63119	47	338	3e-91	expressed hypothetical protein ; K01363 cathepsin B [EC:3.4.22.1]	|Cellular Processes; Immune System; Antigen processing andpresentation [PATH:ko04612-Map:ko04612];|Protein Families; Metabolism; Peptidases [BR:ko01002];|	|%IPR000169:Peptidase, cysteine peptidase active site :%IPR000668:Peptidase C1A, papain C-terminal|	|GO:0004197:cysteine-type endopeptidase activity|GO:0008234:cysteine-type peptidase activity|		|GO:0006508:proteolysis|GO:0050790:regulation of catalytic activity|
CNUS0000103844.1	Sense	1	2214_2315_+_102_14_3.17|									|%IPR000253:Forkhead-associated :%IPR000637:HMG-I and HMG-Y, DNA-binding|
CNUS0000103979.1	Sense	1	1_181_+_181_121_15.09|			tca:663390	52	68.6	9e-11	similar to CG4944-PB, isoform B		|%IPR001152:Thymosin beta-4 :|	|GO:0003779:actin binding|	|GO:0005737:cytoplasm|	|GO:0007010:cytoskeleton organization and biogenesis|
CNUS0000104121.1	Sense	1	2_121_+_120_465_78.5|
CNUS0000104301.1	Sense	2	63_170_+_108_269_55.57|854_977_+_124_69_12.66|			cin:100176110	21	141	2e-31	similar to surfactant B protein, putative		|%IPR003119:Saposin type A :%IPR007856:Saposin-like type B, 1|		|GO:0005764:lysosome|	|GO:0006629:lipid metabolic process|GO:0006665:sphingolipid metabolic process|
CNUS0000104833.1	Sense	1	123_243_+_121_42_7.55|			ptr:451286	60	287	4e-76	STIP1; stress-induced-phosphoprotein 1 ; K09553 stress-induced-phosphoprotein 1	|Protein Families; Genetic Information Processing; Chaperones andfolding catalysts [BR:ko03110];|	|%IPR001440:Tetratricopeptide TPR-1 :%IPR011990:Tetratricopeptide-like helical|	|GO:0005488:binding|
CNUS0000105050.1	Sense	1	496_609_+_114_195_37.62|									|%IPR012615:Trematode Eggshell Synthesis :|
CNUS0000105051.1	Sense	1	124_243_+_120_161_28.99|
CNUS0000105138.1	Sense	1	186_296_+_111_254_51.65|
CNUS0000105139.1	Sense	1	431_547_+_117_162_30.41|									|%IPR012615:Trematode Eggshell Synthesis :|
CNUS0000105206.1	Sense	2	306_411_+_106_170_34.57|672_792_+_121_445_78.98|			tca:658974	43	278	2e-73	similar to Cathepsin L precursor (Cysteine proteinase 1)		|%IPR000169:Peptidase, cysteine peptidase active site :%IPR000668:Peptidase C1A, papain C-terminal|	|GO:0004197:cysteine-type endopeptidase activity|GO:0008234:cysteine-type peptidase activity|		|GO:0006508:proteolysis|
CNUS0000105278.1	Sense	3	197_364_+_168_7879_926.19|367_487_+_121_1195_183.92|733_851_+_119_14235_2331.92|			api:100160924	21	71.6	6e-11	similar to AGAP005738-PA
CNUS0000105314.1	Sense	1	2268_2379_+_112_49_9.13|			bhy:BHWA1_01395	19	130	6e-28	hypothetical protein
CNUS0000105745.1	Sense	1	245_365_+_121_434_70.57|
CNUS0000105791.1	AntiSense			2	733_853_-_121_323_53.06|858_975_-_118_344_57.53|	pfh:PFHG_04943	36	81.3	9e-14	predicted protein
CNUS0000105848.1	Sense	1	611_771_+_161_41_5.27|
CNUS0000106020.1	AntiSense			2	307_426_-_120_2217_372.77|1038_1149_-_112_5345_950.51|
CNUS0000106072.1	Sense	1	245_357_+_113_68_13.26|			tca:662923	45	122	4e-27	similar to myosin 1 light chain		|%IPR002048:Calcium-binding EF-hand :%IPR011992:EF-Hand type|	|GO:0005509:calcium ion binding|
CNUS0000106117.1	Sense	1	9_110_+_102_60_13.54|									|%IPR002048:Calcium-binding EF-hand :%IPR011992:EF-Hand type|	|GO:0005509:calcium ion binding|
CNUS0000106237.1	Sense	1	64_164_+_101_12_2.6|			spu:577360	30	96.3	9e-19	hypothetical LOC577360		|%IPR002999:Tudor :|	|GO:0003676:nucleic acid binding|
CNUS0000106289.1	Sense	2	244_365_+_122_7856_1271.65|733_846_+_114_9141_1552.88|			api:100160924	20	93.2	3e-17	similar to AGAP005738-PA
CNUS0000106549.1	Sense	1	129_237_+_109_264_53.54|			spu:591071	64	122	5e-27	hypothetical LOC591071		|%IPR000819:Peptidase M17, leucyl aminopeptidase, C-terminal :|	|GO:0004177:aminopeptidase activity|	|GO:0005622:intracellular|	|GO:0006508:proteolysis|
CNUS0000106614.1	Sense	2	184_365_+_182_356745_46165.48|369_488_+_120_76875_13266.14|
CNUS0000106642.1	Sense	1	1_121_+_121_969_173|									|%IPR000298:Cytochrome c oxidase, subunit III :|	|GO:0004129:cytochrome-c oxidase activity|	|GO:0016020:membrane|	|GO:0006118:electron transport|
CNUS0000106734.1	Sense	1	123_243_+_121_270_47.23|			cre:CHLREDRAFT_190125	54	88.6	8e-17	COX2B; cytochrome c oxidase subunit II, protein IIb of split subunit ; K02261 cytochrome c oxidase subunit II [EC:1.9.3.1]	|Human Diseases; Neurodegenerative Diseases; Alzheimer's disease[PATH:ko05010-Map:ko05010];|Human Diseases; Neurodegenerative Diseases; Huntington's disease[PATH:ko05016-Map:ko05016];|Human Diseases; Neurodegenerative Diseases; Parkinson's disease[PATH:ko05012-Map:ko05012];|Metabolism; Energy Metabolism; Oxidative phosphorylation[PATH:ko00190-Map:ko00190];|	|%IPR001505:Copper centre Cu(A) :%IPR002429:Cytochrome c oxidase subunit II C-terminal|	|GO:0004129:cytochrome-c oxidase activity|GO:0005507:copper ion binding|	|GO:0016020:membrane|	|GO:0006118:electron transport|
CNUS0000106848.1	Sense	1	69_183_+_115_1066_181.72|
CNUS0000106850.1	Sense	1	1_181_+_181_1741_207.27|									|%IPR000298:Cytochrome c oxidase, subunit III :|	|GO:0004129:cytochrome-c oxidase activity|	|GO:0016020:membrane|	|GO:0006118:electron transport|
CNUS0000106891.1	Sense	1	64_179_+_116_166_31.3|			cel:COX1	40	75.9	7e-13	cytochrome c oxidase subunit I ; K02256 cytochrome c oxidase subunit I [EC:1.9.3.1]	|Human Diseases; Neurodegenerative Diseases; Alzheimer's disease[PATH:ko05010-Map:ko05010];|Human Diseases; Neurodegenerative Diseases; Huntington's disease[PATH:ko05016-Map:ko05016];|Human Diseases; Neurodegenerative Diseases; Parkinson's disease[PATH:ko05012-Map:ko05012];|Metabolism; Energy Metabolism; Oxidative phosphorylation[PATH:ko00190-Map:ko00190];|	|%IPR000883:Cytochrome c oxidase, subunit I :%IPR001694:Respiratory-chain NADH dehydrogenase, subunit 1|	|GO:0005506:iron ion binding|GO:0020037:heme binding|	|GO:0016020:membrane|GO:0016021:integral to membrane|	|GO:0006118:electron transport|GO:0009060:aerobic respiration|
CNUS0000106909.1	Sense	1	62_178_+_117_67_12.46|			acr:Acry_2166	67	71.6	1e-11	cytochrome-c oxidase (EC:1.9.3.1); K02274 cytochrome c oxidase subunit I [EC:1.9.3.1]	|Metabolism; Energy Metabolism; Oxidative phosphorylation[PATH:ko00190-Map:ko00190];|	|%IPR000883:Cytochrome c oxidase, subunit I :|	|GO:0005506:iron ion binding|GO:0020037:heme binding|	|GO:0016021:integral to membrane|	|GO:0006118:electron transport|GO:0009060:aerobic respiration|
CNUS0000106914.1	Sense	1	1_213_+_213_8384_838.58|
CNUS0000106938.1	Sense	1	63_179_+_117_114_20.69|									|%IPR000568:ATPase, F0 complex, subunit A :|	|GO:0016820:hydrolase activity, acting on acid anhydrides, catalyzing transmembrane movement of substances|	|GO:0016020:membrane|GO:0016469:proton-transporting two-sector ATPase complex|	|GO:0015992:proton transport|
CNUS0000106941.1	Sense	1	126_242_+_117_39_7.23|									|%IPR000298:Cytochrome c oxidase, subunit III :|	|GO:0004129:cytochrome-c oxidase activity|	|GO:0016020:membrane|	|GO:0006118:electron transport|
CNUS0000106942.1	Sense	1	246_363_+_118_877_163.16|			cin:806118	53	154	9e-37	COX1; cytochrome c oxidase subunit I		|%IPR000883:Cytochrome c oxidase, subunit I :|	|GO:0005506:iron ion binding|GO:0020037:heme binding|	|GO:0016021:integral to membrane|	|GO:0006118:electron transport|GO:0009060:aerobic respiration|
CNUS0000106945.1	Sense	1	123_226_+_104_255_51.55|			cre:CHLREDRAFT_190125	53	78.2	1e-13	COX2B; cytochrome c oxidase subunit II, protein IIb of split subunit ; K02261 cytochrome c oxidase subunit II [EC:1.9.3.1]	|Human Diseases; Neurodegenerative Diseases; Alzheimer's disease[PATH:ko05010-Map:ko05010];|Human Diseases; Neurodegenerative Diseases; Huntington's disease[PATH:ko05016-Map:ko05016];|Human Diseases; Neurodegenerative Diseases; Parkinson's disease[PATH:ko05012-Map:ko05012];|Metabolism; Energy Metabolism; Oxidative phosphorylation[PATH:ko00190-Map:ko00190];|	|%IPR001505:Copper centre Cu(A) :%IPR002429:Cytochrome c oxidase subunit II C-terminal|	|GO:0004129:cytochrome-c oxidase activity|GO:0005507:copper ion binding|	|GO:0016020:membrane|	|GO:0006118:electron transport|
CNUS0000106963.1	Sense	1	430_548_+_119_1077_179.03|
CNUS0000106982.1	Sense	1	123_243_+_121_257_45.04|			cre:CHLREDRAFT_190125	53	88.2	1e-16	COX2B; cytochrome c oxidase subunit II, protein IIb of split subunit ; K02261 cytochrome c oxidase subunit II [EC:1.9.3.1]	|Human Diseases; Neurodegenerative Diseases; Alzheimer's disease[PATH:ko05010-Map:ko05010];|Human Diseases; Neurodegenerative Diseases; Huntington's disease[PATH:ko05016-Map:ko05016];|Human Diseases; Neurodegenerative Diseases; Parkinson's disease[PATH:ko05012-Map:ko05012];|Metabolism; Energy Metabolism; Oxidative phosphorylation[PATH:ko00190-Map:ko00190];|	|%IPR001505:Copper centre Cu(A) :%IPR002429:Cytochrome c oxidase subunit II C-terminal|	|GO:0004129:cytochrome-c oxidase activity|GO:0005507:copper ion binding|	|GO:0016020:membrane|	|GO:0006118:electron transport|
CNUS0000106985.1	Sense	1	62_178_+_117_67_12.46|			acr:Acry_2166	67	71.6	1e-11	cytochrome-c oxidase (EC:1.9.3.1); K02274 cytochrome c oxidase subunit I [EC:1.9.3.1]	|Metabolism; Energy Metabolism; Oxidative phosphorylation[PATH:ko00190-Map:ko00190];|	|%IPR000883:Cytochrome c oxidase, subunit I :|	|GO:0005506:iron ion binding|GO:0020037:heme binding|	|GO:0016021:integral to membrane|	|GO:0006118:electron transport|GO:0009060:aerobic respiration|
CNUS0000106989.1	Sense	1	62_181_+_120_64_11.43|			acr:Acry_2166	67	71.6	1e-11	cytochrome-c oxidase (EC:1.9.3.1); K02274 cytochrome c oxidase subunit I [EC:1.9.3.1]	|Metabolism; Energy Metabolism; Oxidative phosphorylation[PATH:ko00190-Map:ko00190];|	|%IPR000883:Cytochrome c oxidase, subunit I :|	|GO:0005506:iron ion binding|GO:0020037:heme binding|	|GO:0016021:integral to membrane|	|GO:0006118:electron transport|GO:0009060:aerobic respiration|
CNUS0000106993.1	Sense	1	123_243_+_121_270_47.23|			cre:CHLREDRAFT_190125	54	88.6	8e-17	COX2B; cytochrome c oxidase subunit II, protein IIb of split subunit ; K02261 cytochrome c oxidase subunit II [EC:1.9.3.1]	|Human Diseases; Neurodegenerative Diseases; Alzheimer's disease[PATH:ko05010-Map:ko05010];|Human Diseases; Neurodegenerative Diseases; Huntington's disease[PATH:ko05016-Map:ko05016];|Human Diseases; Neurodegenerative Diseases; Parkinson's disease[PATH:ko05012-Map:ko05012];|Metabolism; Energy Metabolism; Oxidative phosphorylation[PATH:ko00190-Map:ko00190];|	|%IPR001505:Copper centre Cu(A) :%IPR002429:Cytochrome c oxidase subunit II C-terminal|	|GO:0004129:cytochrome-c oxidase activity|GO:0005507:copper ion binding|	|GO:0016020:membrane|	|GO:0006118:electron transport|
CNUS0000106995.1	Sense	1	184_304_+_121_472_83.62|									|%IPR001505:Copper centre Cu(A) :%IPR002429:Cytochrome c oxidase subunit II C-terminal|	|GO:0004129:cytochrome-c oxidase activity|GO:0005507:copper ion binding|	|GO:0016020:membrane|	|GO:0006118:electron transport|
CNUS0000106998.1	Sense	1	123_243_+_121_270_47.23|			cre:CHLREDRAFT_190125	54	88.6	8e-17	COX2B; cytochrome c oxidase subunit II, protein IIb of split subunit ; K02261 cytochrome c oxidase subunit II [EC:1.9.3.1]	|Human Diseases; Neurodegenerative Diseases; Alzheimer's disease[PATH:ko05010-Map:ko05010];|Human Diseases; Neurodegenerative Diseases; Huntington's disease[PATH:ko05016-Map:ko05016];|Human Diseases; Neurodegenerative Diseases; Parkinson's disease[PATH:ko05012-Map:ko05012];|Metabolism; Energy Metabolism; Oxidative phosphorylation[PATH:ko00190-Map:ko00190];|	|%IPR001505:Copper centre Cu(A) :%IPR002429:Cytochrome c oxidase subunit II C-terminal|	|GO:0004129:cytochrome-c oxidase activity|GO:0005507:copper ion binding|	|GO:0016020:membrane|	|GO:0006118:electron transport|
CNUS0000107047.1	Sense	1	256_487_+_232_77900_7712.72|
CNUS0000107052.1	Sense	1	123_243_+_121_257_45.04|			cre:CHLREDRAFT_190125	54	88.6	8e-17	COX2B; cytochrome c oxidase subunit II, protein IIb of split subunit ; K02261 cytochrome c oxidase subunit II [EC:1.9.3.1]	|Human Diseases; Neurodegenerative Diseases; Alzheimer's disease[PATH:ko05010-Map:ko05010];|Human Diseases; Neurodegenerative Diseases; Huntington's disease[PATH:ko05016-Map:ko05016];|Human Diseases; Neurodegenerative Diseases; Parkinson's disease[PATH:ko05012-Map:ko05012];|Metabolism; Energy Metabolism; Oxidative phosphorylation[PATH:ko00190-Map:ko00190];|	|%IPR001505:Copper centre Cu(A) :%IPR002429:Cytochrome c oxidase subunit II C-terminal|	|GO:0004129:cytochrome-c oxidase activity|GO:0005507:copper ion binding|	|GO:0016020:membrane|	|GO:0006118:electron transport|
CNUS0000107054.1	Sense	1	245_365_+_121_384_65.66|			cin:806118	66	152	3e-36	COX1; cytochrome c oxidase subunit I		|%IPR000883:Cytochrome c oxidase, subunit I :|	|GO:0005506:iron ion binding|GO:0020037:heme binding|	|GO:0016021:integral to membrane|	|GO:0006118:electron transport|GO:0009060:aerobic respiration|
CNUS0000107060.1	Sense	1	184_365_+_182_356745_46165.48|
CNUS0000107071.1	Sense	1	123_264_+_142_452_68.59|			cre:CHLREDRAFT_190125	56	87	2e-16	COX2B; cytochrome c oxidase subunit II, protein IIb of split subunit ; K02261 cytochrome c oxidase subunit II [EC:1.9.3.1]	|Human Diseases; Neurodegenerative Diseases; Alzheimer's disease[PATH:ko05010-Map:ko05010];|Human Diseases; Neurodegenerative Diseases; Huntington's disease[PATH:ko05016-Map:ko05016];|Human Diseases; Neurodegenerative Diseases; Parkinson's disease[PATH:ko05012-Map:ko05012];|Metabolism; Energy Metabolism; Oxidative phosphorylation[PATH:ko00190-Map:ko00190];|	|%IPR001505:Copper centre Cu(A) :%IPR002429:Cytochrome c oxidase subunit II C-terminal|	|GO:0004129:cytochrome-c oxidase activity|GO:0005507:copper ion binding|	|GO:0016020:membrane|	|GO:0006118:electron transport|
CNUS0000107073.1	Both	1	674_792_+_119_1265_208.18|	2	252_365_-_114_121_20.92|675_792_-_118_752_122.62|
CNUS0000107075.1	Sense	1	189_303_+_115_124_22.79|									|%IPR000568:ATPase, F0 complex, subunit A :|	|GO:0016820:hydrolase activity, acting on acid anhydrides, catalyzing transmembrane movement of substances|	|GO:0016020:membrane|GO:0016469:proton-transporting two-sector ATPase complex|	|GO:0015992:proton transport|
CNUS0000107080.1	Sense	1	433_549_+_117_97_18.18|									|%IPR000568:ATPase, F0 complex, subunit A :%IPR001750:NADH/Ubiquinone/plastoquinone (complex I)|	|GO:0008137:NADH dehydrogenase (ubiquinone) activity|GO:0016820:hydrolase activity, acting on acid anhydrides, catalyzing transmembrane movement of substances|	|GO:0016020:membrane|GO:0016469:proton-transporting two-sector ATPase complex|	|GO:0015992:proton transport|GO:0042773:ATP synthesis coupled electron transport|GO:0045454:cell redox homeostasis|
CNUS0000107081.1	Both	1	185_304_+_120_1839_300.5|	1	184_304_-_121_870_139.89|
CNUS0000107089.1	Sense	1	63_179_+_117_122_22.07|									|%IPR000568:ATPase, F0 complex, subunit A :%IPR001694:Respiratory-chain NADH dehydrogenase, subunit 1|	|GO:0016820:hydrolase activity, acting on acid anhydrides, catalyzing transmembrane movement of substances|	|GO:0016020:membrane|GO:0016469:proton-transporting two-sector ATPase complex|	|GO:0006118:electron transport|GO:0015992:proton transport|
CNUS0000107091.1	Sense	1	63_179_+_117_115_20.9|									|%IPR000568:ATPase, F0 complex, subunit A :|	|GO:0016820:hydrolase activity, acting on acid anhydrides, catalyzing transmembrane movement of substances|	|GO:0016020:membrane|GO:0016469:proton-transporting two-sector ATPase complex|	|GO:0015992:proton transport|
CNUS0000107098.1	Sense	1	309_425_+_117_39_7.23|									|%IPR001750:NADH/Ubiquinone/plastoquinone (complex I) :|	|GO:0008137:NADH dehydrogenase (ubiquinone) activity|		|GO:0042773:ATP synthesis coupled electron transport|
CNUS0000107108.1	Sense	1	245_353_+_109_40_7.91|									|%IPR000298:Cytochrome c oxidase, subunit III :%IPR001750:NADH/Ubiquinone/plastoquinone (complex I)|	|GO:0004129:cytochrome-c oxidase activity|GO:0008137:NADH dehydrogenase (ubiquinone) activity|	|GO:0016020:membrane|	|GO:0006118:electron transport|GO:0042773:ATP synthesis coupled electron transport|
CNUS0000107114.1	Sense	1	245_365_+_121_609_104.19|			cin:806118	66	165	5e-40	COX1; cytochrome c oxidase subunit I		|%IPR000883:Cytochrome c oxidase, subunit I :|	|GO:0005506:iron ion binding|GO:0020037:heme binding|	|GO:0016021:integral to membrane|	|GO:0006118:electron transport|GO:0009060:aerobic respiration|
CNUS0000107119.1	Sense	1	126_305_+_180_371_44.31|			cin:806118	64	156	2e-37	COX1; cytochrome c oxidase subunit I		|%IPR000883:Cytochrome c oxidase, subunit I :|	|GO:0005506:iron ion binding|GO:0020037:heme binding|	|GO:0016021:integral to membrane|	|GO:0006118:electron transport|GO:0009060:aerobic respiration|
CNUS0000107126.1	Sense	1	184_302_+_119_758_138.75|									|%IPR000298:Cytochrome c oxidase, subunit III :|	|GO:0004129:cytochrome-c oxidase activity|	|GO:0016020:membrane|	|GO:0006118:electron transport|
CNUS0000107185.1	Sense	2	1_121_+_121_969_173|493_607_+_115_155_28.55|									|%IPR000298:Cytochrome c oxidase, subunit III :%IPR000568:ATPase, F0 complex, subunit A|	|GO:0004129:cytochrome-c oxidase activity|GO:0016820:hydrolase activity, acting on acid anhydrides, catalyzing transmembrane movement of substances|	|GO:0016020:membrane|GO:0016469:proton-transporting two-sector ATPase complex|	|GO:0006118:electron transport|GO:0015992:proton transport|
CNUS0000107187.1	Sense	1	1_182_+_182_555407_66083.34|
CNUS0000107188.1	Sense	1	1_906_+_906_32111_757.81|
CNUS0000107189.1	Sense	2	63_182_+_120_108_19.02|186_302_+_117_155_28.12|									|%IPR000568:ATPase, F0 complex, subunit A :%IPR001694:Respiratory-chain NADH dehydrogenase, subunit 1|	|GO:0016820:hydrolase activity, acting on acid anhydrides, catalyzing transmembrane movement of substances|	|GO:0016020:membrane|GO:0016469:proton-transporting two-sector ATPase complex|	|GO:0006118:electron transport|GO:0015992:proton transport|
CNUS0000107191.1	Sense	1	245_361_+_117_44_8.25|									|%IPR001750:NADH/Ubiquinone/plastoquinone (complex I) :|	|GO:0008137:NADH dehydrogenase (ubiquinone) activity|		|GO:0042773:ATP synthesis coupled electron transport|
CNUS0000107204.1	Sense	1	184_304_+_121_196_33.66|			cre:CHLREDRAFT_190125	54	88.6	8e-17	COX2B; cytochrome c oxidase subunit II, protein IIb of split subunit ; K02261 cytochrome c oxidase subunit II [EC:1.9.3.1]	|Human Diseases; Neurodegenerative Diseases; Alzheimer's disease[PATH:ko05010-Map:ko05010];|Human Diseases; Neurodegenerative Diseases; Huntington's disease[PATH:ko05016-Map:ko05016];|Human Diseases; Neurodegenerative Diseases; Parkinson's disease[PATH:ko05012-Map:ko05012];|Metabolism; Energy Metabolism; Oxidative phosphorylation[PATH:ko00190-Map:ko00190];|	|%IPR000883:Cytochrome c oxidase, subunit I :%IPR001505:Copper centre Cu(A)|	|GO:0004129:cytochrome-c oxidase activity|GO:0005506:iron ion binding|GO:0005507:copper ion binding|GO:0020037:heme binding|	|GO:0016020:membrane|GO:0016021:integral to membrane|	|GO:0006118:electron transport|GO:0009060:aerobic respiration|
CNUS0000107244.1	Sense	1	123_243_+_121_270_47.23|			cre:CHLREDRAFT_190125	54	88.6	8e-17	COX2B; cytochrome c oxidase subunit II, protein IIb of split subunit ; K02261 cytochrome c oxidase subunit II [EC:1.9.3.1]	|Human Diseases; Neurodegenerative Diseases; Alzheimer's disease[PATH:ko05010-Map:ko05010];|Human Diseases; Neurodegenerative Diseases; Huntington's disease[PATH:ko05016-Map:ko05016];|Human Diseases; Neurodegenerative Diseases; Parkinson's disease[PATH:ko05012-Map:ko05012];|Metabolism; Energy Metabolism; Oxidative phosphorylation[PATH:ko00190-Map:ko00190];|	|%IPR001505:Copper centre Cu(A) :%IPR002429:Cytochrome c oxidase subunit II C-terminal|	|GO:0004129:cytochrome-c oxidase activity|GO:0005507:copper ion binding|	|GO:0016020:membrane|	|GO:0006118:electron transport|
CNUS0000107247.1	Sense	3	125_243_+_119_317_58.25|428_549_+_122_1397_252.62|551_670_+_120_500_89.12|
CNUS0000107279.1	Sense	1	6_114_+_109_53_10.15|
CNUS0000107281.1	Sense	1	62_177_+_116_169_31.52|									|%IPR000883:Cytochrome c oxidase, subunit I :|	|GO:0005506:iron ion binding|GO:0020037:heme binding|	|GO:0016021:integral to membrane|	|GO:0006118:electron transport|GO:0009060:aerobic respiration|
CNUS0000107288.1	Sense	1	6_119_+_114_522_97.83|									|%IPR000883:Cytochrome c oxidase, subunit I :|	|GO:0005506:iron ion binding|GO:0020037:heme binding|	|GO:0016021:integral to membrane|	|GO:0006118:electron transport|GO:0009060:aerobic respiration|
CNUS0000107320.1	Sense	2	184_304_+_121_182_31.28|306_425_+_120_200_36.5|			cre:CHLREDRAFT_190125	54	88.6	8e-17	COX2B; cytochrome c oxidase subunit II, protein IIb of split subunit ; K02261 cytochrome c oxidase subunit II [EC:1.9.3.1]	|Human Diseases; Neurodegenerative Diseases; Alzheimer's disease[PATH:ko05010-Map:ko05010];|Human Diseases; Neurodegenerative Diseases; Huntington's disease[PATH:ko05016-Map:ko05016];|Human Diseases; Neurodegenerative Diseases; Parkinson's disease[PATH:ko05012-Map:ko05012];|Metabolism; Energy Metabolism; Oxidative phosphorylation[PATH:ko00190-Map:ko00190];|	|%IPR000883:Cytochrome c oxidase, subunit I :%IPR001505:Copper centre Cu(A)|	|GO:0004129:cytochrome-c oxidase activity|GO:0005506:iron ion binding|GO:0005507:copper ion binding|GO:0020037:heme binding|	|GO:0016020:membrane|GO:0016021:integral to membrane|	|GO:0006118:electron transport|GO:0009060:aerobic respiration|
CNUS0000107329.1	Sense	1	184_427_+_244_361246_34808.18|
CNUS0000107429.1	Sense	1	306_417_+_112_91_17.77|
CNUS0000107474.1	Both	2	2_111_+_110_154_27.57|549_659_+_111_71_12.81|	2	1_121_-_121_77_12.35|549_670_-_122_560_90.68|
CNUS0000107543.1	Sense	1	189_302_+_114_7_1.5|
CNUS0000107586.1	Sense	2	182_299_+_118_298_54.38|306_426_+_121_171_31.57|			tva:TVAG_355490	18	73.6	6e-11	viral A-type inclusion protein
CNUS0000107609.1	AntiSense			1	124_242_-_119_320_53.63|
CNUS0000107630.1	Sense	1	672_792_+_121_343_55.7|
CNUS0000107642.1	Both	3	255_365_+_111_350_62.87|550_669_+_120_6636_1120.95|917_1036_+_120_2714_446.28|	2	550_731_-_182_3735_409.82|1294_1427_-_134_55_8.13|	api:100160763	23	146	3e-33	similar to transposase domain-containing protein
CNUS0000107644.1	Both	1	674_792_+_119_1265_208.18|	1	675_792_-_118_752_122.62|
CNUS0000107702.1	Sense	1	251_365_+_115_41_7.22|									|%IPR001750:NADH/Ubiquinone/plastoquinone (complex I) :|	|GO:0008137:NADH dehydrogenase (ubiquinone) activity|		|GO:0042773:ATP synthesis coupled electron transport|
CNUS0000107763.1	Both	1	184_304_+_121_2528_410.1|	1	184_301_-_118_1877_304.97|	aag:AaeL_AAEL008504	32	120	2e-25	hypothetical protein
CNUS0000107769.1	Sense	3	1_113_+_113_6344_1100.61|127_244_+_118_843_140.28|378_489_+_112_201_35.12|
CNUS0000107799.1	Both	2	1099_1219_+_121_1108_177.18|1221_1340_+_120_2034_318.13|	2	1099_1219_-_121_3570_585.41|1227_1340_-_114_1655_288.74|	dre:100148790	22	121	1e-25	hypothetical protein LOC100148790		|%IPR000477:RNA-directed DNA polymerase (reverse transcriptase) :|	|GO:0003723:RNA binding|GO:0003964:RNA-directed DNA polymerase activity|		|GO:0006278:RNA-dependent DNA replication|
CNUS0000107811.1	Sense	1	1_102_+_102_1189_223.63|			dre:100147861	34	195	4e-48	similar to pol polyprotein		|%IPR009007:Peptidase aspartic, catalytic :|	|GO:0004190:aspartic-type endopeptidase activity|		|GO:0006508:proteolysis|
CNUS0000107814.1	Both	4	558_662_+_105_738_135.96|862_967_+_106_2832_526.68|1565_1707_+_143_469_64.96|2258_2376_+_119_3718_605.64|	6	862_967_-_106_1104_201.48|1100_1215_-_116_1289_218.06|1406_1524_-_119_2986_491.94|2258_2375_-_118_12607_2023.16|2501_2618_-_118_1150_192.37|2818_2925_-_108_927_165.33|	tca:100142325	28	308	1e-81	similar to pol polyprotein		|%IPR000169:Peptidase, cysteine peptidase active site :%IPR000477:RNA-directed DNA polymerase (reverse transcriptase)|	|GO:0003676:nucleic acid binding|GO:0003723:RNA binding|GO:0003964:RNA-directed DNA polymerase activity|GO:0004190:aspartic-type endopeptidase activity|GO:0004197:cysteine-type endopeptidase activity|GO:0008270:zinc ion binding|		|GO:0006278:RNA-dependent DNA replication|GO:0006508:proteolysis|
CNUS0000107818.1	Both	4	62_172_+_111_6655_1185.19|245_365_+_121_8478_1393.23|428_547_+_120_4053_661.39|611_712_+_102_9263_1728.36|	4	62_169_-_108_4498_823.16|245_365_-_121_8448_1372.95|397_607_-_211_14286_1337.64|611_712_-_102_15773_2845.01|	spu:752265	37	159	8e-38	similar to endonuclease-reverse transcriptase		|%IPR000477:RNA-directed DNA polymerase (reverse transcriptase) :%IPR015706:RNA-directed DNA polymerase (reverse transcriptase), related|	|GO:0003723:RNA binding|GO:0003964:RNA-directed DNA polymerase activity|		|GO:0006278:RNA-dependent DNA replication|
CNUS0000107830.1	Sense	2	1_113_+_113_6495_1127.04|127_244_+_118_843_140.28|			dre:100147861	35	793	0	similar to pol polyprotein		|%IPR001584:Integrase, catalytic core :%IPR001878:Zinc finger, CCHC-type|	|GO:0003676:nucleic acid binding|GO:0003677:DNA binding|GO:0008270:zinc ion binding|		|GO:0015074:DNA integration|
CNUS0000107836.1	Both	1	371_487_+_117_7156_1208.17|	1	381_487_-_107_4472_794|	spu:765208	29	98.6	8e-19	similar to putative reverse transcriptase		|%IPR001452:Src homology-3 :|
CNUS0000107853.1	AntiSense			1	123_244_-_122_7428_1185.86|	spu:752265	35	108	2e-22	similar to endonuclease-reverse transcriptase		|%IPR000477:RNA-directed DNA polymerase (reverse transcriptase) :%IPR015706:RNA-directed DNA polymerase (reverse transcriptase), related|	|GO:0003723:RNA binding|GO:0003964:RNA-directed DNA polymerase activity|		|GO:0006278:RNA-dependent DNA replication|
CNUS0000107854.1	Both	2	489_604_+_116_23989_4073.09|1099_1206_+_108_1742_308.5|	1	489_600_-_112_4879_858.27|	dre:100150671	36	310	3e-82	similar to F15D4.7		|%IPR001878:Zinc finger, CCHC-type :%IPR008042:Retrotransposon, Pao|	|GO:0003676:nucleic acid binding|GO:0008270:zinc ion binding|
CNUS0000107862.1	AntiSense			1	428_539_-_112_932_169.27|	spu:765395	53	139	2e-31	similar to OSJNBa0039K24.13
CNUS0000107864.1	Sense	1	1_113_+_113_1244_217|			dre:100147861	32	492	1e-137	similar to pol polyprotein		|%IPR008042:Retrotransposon, Pao :|
CNUS0000107871.1	Both	3	1_113_+_113_7202_1250.57|127_230_+_104_12377_2301.94|646_773_+_128_142_22.39|	1	123_227_-_105_2064_383.52|	dre:100148076	23	136	4e-30	similar to pol polyprotein		|%IPR008042:Retrotransposon, Pao :%IPR009007:Peptidase aspartic, catalytic|	|GO:0004190:aspartic-type endopeptidase activity|		|GO:0006508:proteolysis|
CNUS0000107873.1	Sense	1	65_182_+_118_282_50.62|			dre:100147861	32	621	1e-175	similar to pol polyprotein		|%IPR001878:Zinc finger, CCHC-type :%IPR008042:Retrotransposon, Pao|	|GO:0003676:nucleic acid binding|GO:0008270:zinc ion binding|
CNUS0000107895.1	Both	2	210_512_+_303_47303_3084.36|738_872_+_135_1859_275.31|	2	368_487_-_120_4942_807.51|741_873_-_133_3029_451.02|	dre:100147861	37	425	1e-117	similar to pol polyprotein		|%IPR001878:Zinc finger, CCHC-type :%IPR008042:Retrotransposon, Pao|	|GO:0003676:nucleic acid binding|GO:0008270:zinc ion binding|
CNUS0000107896.1	Both	3	191_304_+_114_7848_1364.85|367_476_+_110_12685_2280.3|1161_1280_+_120_3112_504.5|	1	1162_1266_-_105_8310_1544.71|	dre:100148209	30	355	5e-96	similar to pol polyprotein		|%IPR001878:Zinc finger, CCHC-type :%IPR009007:Peptidase aspartic, catalytic|	|GO:0003676:nucleic acid binding|GO:0004190:aspartic-type endopeptidase activity|GO:0008270:zinc ion binding|		|GO:0006508:proteolysis|
CNUS0000107901.1	Sense	4	1_113_+_113_6495_1127.04|127_244_+_118_843_140.28|615_731_+_117_110_19.71|859_974_+_116_46_8.31|			dre:100147861	35	749	0	similar to pol polyprotein		|%IPR001878:Zinc finger, CCHC-type :%IPR008042:Retrotransposon, Pao|	|GO:0003676:nucleic acid binding|GO:0008270:zinc ion binding|
CNUS0000107905.1	Sense	1	74_177_+_104_461_85.7|			dre:100147861	26	163	3e-38	similar to pol polyprotein		|%IPR009007:Peptidase aspartic, catalytic :|	|GO:0004190:aspartic-type endopeptidase activity|		|GO:0006508:proteolysis|
CNUS0000107907.1	Both	1	428_548_+_121_2519_399.3|	1	428_548_-_121_5754_946.47|	dre:100148674	47	196	2e-48	similar to pol polyprotein		|%IPR000477:RNA-directed DNA polymerase (reverse transcriptase) :|	|GO:0003723:RNA binding|GO:0003964:RNA-directed DNA polymerase activity|		|GO:0006278:RNA-dependent DNA replication|
CNUS0000107908.1	Sense	2	247_350_+_104_256_48.09|489_608_+_120_2353_384.14|			spu:581171	41	638	0	similar to OSJNBa0059D20.6		|%IPR000477:RNA-directed DNA polymerase (reverse transcriptase) :%IPR001584:Integrase, catalytic core|	|GO:0003676:nucleic acid binding|GO:0003677:DNA binding|GO:0003723:RNA binding|GO:0003964:RNA-directed DNA polymerase activity|GO:0004190:aspartic-type endopeptidase activity|		|GO:0006278:RNA-dependent DNA replication|GO:0006508:proteolysis|GO:0015074:DNA integration|
CNUS0000107915.1	Sense	1	2137_2240_+_104_20_4.26|			mac:MA2525	24	101	2e-19	WD-40 repeat-containing protein		|%IPR011044:Quinoprotein amine dehydrogenase, beta chain-like :|
CNUS0000107918.1	Both	1	498_671_+_174_3903_442.07|	1	521_671_-_151_2741_361.72|	dre:100147861	31	259	3e-67	similar to pol polyprotein		|%IPR001878:Zinc finger, CCHC-type :%IPR009007:Peptidase aspartic, catalytic|	|GO:0003676:nucleic acid binding|GO:0004190:aspartic-type endopeptidase activity|GO:0008270:zinc ion binding|		|GO:0006508:proteolysis|
CNUS0000107923.1	Both	1	1709_1918_+_210_8554_803.76|	1	1770_1920_-_151_5994_778.53|	spu:752265	40	167	2e-39	similar to endonuclease-reverse transcriptase		|%IPR000477:RNA-directed DNA polymerase (reverse transcriptase) :%IPR015706:RNA-directed DNA polymerase (reverse transcriptase), related|	|GO:0003723:RNA binding|GO:0003964:RNA-directed DNA polymerase activity|		|GO:0006278:RNA-dependent DNA replication|
CNUS0000107926.1	Both	6	1_119_+_119_8026_1317.2|127_304_+_178_10725_1163.22|306_487_+_182_22870_2412.07|489_592_+_104_1165_223.87|1037_1341_+_305_29830_1904.3|1343_1463_+_121_17963_2864.56|	7	1_121_-_121_1837_305.57|123_304_-_182_8650_905.2|367_590_-_224_10035_871.65|1037_1341_-_305_14934_957|1343_1463_-_121_14668_2443.21|1526_1646_-_121_8451_1379.7|1710_1829_-_120_10642_1742.61|	dre:100151393	38	116	7e-24	similar to pol polyprotein		|%IPR008042:Retrotransposon, Pao :|
CNUS0000107941.1	Sense	1	2086_2193_+_108_240_41.92|			spu:575456	42	498	1e-139	similar to OSJNBa0011F23.1		|%IPR000477:RNA-directed DNA polymerase (reverse transcriptase) :%IPR001584:Integrase, catalytic core|	|GO:0003676:nucleic acid binding|GO:0003677:DNA binding|GO:0003723:RNA binding|GO:0003964:RNA-directed DNA polymerase activity|		|GO:0006278:RNA-dependent DNA replication|GO:0015074:DNA integration|
CNUS0000107954.1	Both	4	184_305_+_122_5026_822.63|308_427_+_120_3355_550.37|1099_1220_+_122_1670_266.46|1832_2012_+_181_288_30.9|	5	186_304_-_119_2832_464.47|306_487_-_182_941_100.89|611_727_-_117_2853_477.24|794_912_-_119_314_52.16|1099_1280_-_182_1369_146.07|	dre:100151214	38	352	8e-95	similar to pol polyprotein		|%IPR001024:Lipoxygenase, LH2 :%IPR004012:RUN|
CNUS0000107955.1	Both	1	1957_2060_+_104_394_73.36|	1	307_425_-_119_1703_289.78|	spu:581171	37	511	1e-143	similar to OSJNBa0059D20.6		|%IPR000477:RNA-directed DNA polymerase (reverse transcriptase) :%IPR001584:Integrase, catalytic core|	|GO:0003676:nucleic acid binding|GO:0003677:DNA binding|GO:0003723:RNA binding|GO:0003964:RNA-directed DNA polymerase activity|GO:0004190:aspartic-type endopeptidase activity|		|GO:0006278:RNA-dependent DNA replication|GO:0006508:proteolysis|GO:0015074:DNA integration|
CNUS0000107958.1	Both	1	2_111_+_110_154_27.57|	1	1_115_-_115_76_12.82|
CNUS0000107964.1	Sense	1	1_121_+_121_791_128.15|			dre:100147861	31	404	1e-111	similar to pol polyprotein		|%IPR009007:Peptidase aspartic, catalytic :|	|GO:0004190:aspartic-type endopeptidase activity|		|GO:0006508:proteolysis|
CNUS0000107967.1	Both	1	1162_1280_+_119_3171_518.63|	1	1162_1266_-_105_9468_1763.11|	dre:100147861	25	181	9e-44	similar to pol polyprotein		|%IPR001878:Zinc finger, CCHC-type :%IPR009007:Peptidase aspartic, catalytic|	|GO:0003676:nucleic acid binding|GO:0004190:aspartic-type endopeptidase activity|GO:0008270:zinc ion binding|		|GO:0006508:proteolysis|
CNUS0000107975.1	Sense	3	1_113_+_113_6495_1127.04|140_244_+_105_830_155.08|378_489_+_112_201_35.12|			dre:100147861	33	97.8	1e-18	similar to pol polyprotein
CNUS0000107977.1	Both	3	367_487_+_121_23626_3794.97|520_727_+_208_4520_430.45|794_972_+_179_3693_414.58|	2	367_485_-_119_2308_380.41|520_671_-_152_2743_359.58|	dre:100147861	34	380	1e-103	similar to pol polyprotein		|%IPR008042:Retrotransposon, Pao :%IPR009007:Peptidase aspartic, catalytic|	|GO:0004190:aspartic-type endopeptidase activity|		|GO:0006508:proteolysis|
CNUS0000107980.1	Sense	2	611_731_+_121_23552_3785.74|739_853_+_115_3223_553.69|			dre:100150671	46	227	1e-57	similar to F15D4.7		|%IPR008042:Retrotransposon, Pao :%IPR009007:Peptidase aspartic, catalytic|	|GO:0004190:aspartic-type endopeptidase activity|		|GO:0006508:proteolysis|
CNUS0000107983.1	Sense	2	1_121_+_121_2805_458.83|1281_1395_+_115_5015_827.73|			dre:797961	27	189	5e-46	similar to polycystic kidney disease 1-like 2 short form		|%IPR009007:Peptidase aspartic, catalytic :|	|GO:0004190:aspartic-type endopeptidase activity|		|GO:0006508:proteolysis|
CNUS0000107990.1	Both	1	2_111_+_110_154_27.57|	1	1_121_-_121_77_12.35|
CNUS0000107995.1	Both	2	249_366_+_118_1266_212.46|1161_1342_+_182_1870_199.42|	4	248_487_-_240_4889_397.52|550_670_-_121_10351_1672.74|733_853_-_121_5325_854.79|1099_1401_-_303_8969_572.33|	spu:581171	34	229	3e-58	similar to OSJNBa0059D20.6		|%IPR000477:RNA-directed DNA polymerase (reverse transcriptase) :|	|GO:0003723:RNA binding|GO:0003964:RNA-directed DNA polymerase activity|		|GO:0006278:RNA-dependent DNA replication|
CNUS0000108004.1	Sense	4	1_113_+_113_6120_1061.41|127_244_+_118_843_140.28|378_489_+_112_201_35.12|615_731_+_117_110_19.71|
CNUS0000108009.1	Sense	1	611_723_+_113_722_125.48|			dre:100148209	26	98.6	5e-19	similar to pol polyprotein
CNUS0000108031.1	Sense	1	977_1083_+_107_403_72.58|			dre:100004926	35	283	2e-74	similar to pol polyprotein		|%IPR000477:RNA-directed DNA polymerase (reverse transcriptase) :%IPR001584:Integrase, catalytic core|	|GO:0003676:nucleic acid binding|GO:0003677:DNA binding|GO:0003723:RNA binding|GO:0003964:RNA-directed DNA polymerase activity|		|GO:0006278:RNA-dependent DNA replication|GO:0015074:DNA integration|
CNUS0000108038.1	Sense	1	2684_2801_+_118_4565_730.17|			dre:100147861	31	444	1e-122	similar to pol polyprotein		|%IPR008042:Retrotransposon, Pao :%IPR009007:Peptidase aspartic, catalytic|	|GO:0004190:aspartic-type endopeptidase activity|		|GO:0006508:proteolysis|
CNUS0000108040.1	Sense	1	735_847_+_113_1426_241.45|			spu:575456	47	507	1e-141	similar to OSJNBa0011F23.1		|%IPR000477:RNA-directed DNA polymerase (reverse transcriptase) :%IPR001969:Peptidase aspartic, active site|	|GO:0003723:RNA binding|GO:0003964:RNA-directed DNA polymerase activity|GO:0004190:aspartic-type endopeptidase activity|		|GO:0006278:RNA-dependent DNA replication|GO:0006508:proteolysis|
CNUS0000108042.1	Both	1	367_471_+_105_1387_261.51|	1	199_303_-_105_258_47.27|
CNUS0000108050.1	Sense	1	985_1084_+_100_258_51.61|			dre:100150350	55	107	1e-21	similar to polyprotein		|%IPR001584:Integrase, catalytic core :%IPR012337:Polynucleotidyl transferase, Ribonuclease H fold|	|GO:0003676:nucleic acid binding|GO:0003677:DNA binding|		|GO:0015074:DNA integration|
